# Supplementary material for: Global analyses of Chromosome 17 and 18 genes of lung telocytes compared with mesenchymal stem cells, fibroblasts, alveolar type II cells, airway epithelial cells, and lymphocytes
Source: Biol Direct. 2015 Mar 11;10:9. doi: 10.1186/s13062-015-0042-0 (PMC4355521; doi:10.1186/s13062-015-0042-0)
Supplement: Additional file 1: — Data profiles for all genes in chromosome 17. [file 13062_2015_42_MOESM1_ESM.xlsx]

## Sheet: raw data
# Column A:Gene Symbol
#Column B~J: Raw Intensity of each sample
Symbol	TC10	TC5	fibroblast	stem	ATII	CD8_T_BL	CD8_T_LL	basal_cell	duct_cell
0610007P22Rik	1331.64	1862.53	1651.7	3538.33	971.8	202.4	176.55	281.223	255.347
0610011F06Rik	2684.24	9170.29	2810.23	7278.24	4758.23	145.45	212.5	778.09	676.056
1110012J17Rik	171.357	975.97	1051.68	1563.13	6591.12	29.1	28.2	543.335	134.269
1110020A21Rik	167.949	224.712	252.467	163.583	453.033	8.1	66.3	103.783	73.1157
1110021J02Rik	340.672	518.029	170.565	118.937	137.578	23.7667	28.1667	218.95	130.675
1110038B12Rik	7818.59	10868.1	14869.2	32526.5	1019.17	213	191.5	2895.14	4476.34
1300003B13Rik	830.591	1765.56	1250.36	1551.58	751.1	87.7	149.2	321.709	115.97
1600002H07Rik	224.904	261.105	198.316	288.111	419.4	30.1	36.7	249.171	269.041
1600012H06Rik	2339.5	3360.87	1472.06	1097.33	1818.3	225.05	199.25	368.833	261.37
1600014C23Rik	32.7478	48.3747	130.034	58.3512	335.9	6.9	6.9	53.199	46.172
1700010I14Rik	184.344	252.431	81.9457	111.024	152.8	45.9	30.9667	108.871	44.0891
1700011E24Rik	48.0657	57.9665	91.3903	55.2624	51.8	2	19.5	54.2959	26.071
1700024P12Rik	220.072	270.065	209.548	218.68	459.6	28.4	26.3	399.3	149.027
1700061G19Rik	163.649	122.587	93.8237	62.622	265.55	17.85	29.15	22.2936	5.06351
1700067P10Rik	29.9596	48.0934	39.4744	30.6708	118.433	2.9	4.3	81.1837	10.8732
1700090G07Rik	35.6558	45.4091	43.2669	40.5063	449.867	36.4	42.1	112.684	43.7781
1700106N22Rik	678.413	847.347	1968.91	197.995	365.911	53.5667	43.8333	147.783	99.5633
1700122O11Rik	160.367	289.074	601.996	638.227	40.7	6.1	9.5	4.59143	4.27475
2310014H01Rik	190.401	218.421	72.0207	115.695	3193.47	703.4	599.3	227.217	356.729
2310039H08Rik	1684.54	2802.54	4689.35	2884.27	3581.37	161.8	152.4	1270.98	926.119
2310061I04Rik	1368.49	1601.76	2466.34	2033	5957.47	314.7	273.7	1206.27	1463.82
2410015M20Rik	3505.93	5534.6	6072.67	5301.61	5629.67	271.85	144.2	1613.62	1365.8
2410091C18Rik	1211.37	1776.78	1475.02	1507.86	1368.1	175.3	175.7	707.804	443.639
2900010M23Rik	12699.3	15488.6	15960.5	18039.6	4155.92	124.15	191.95	714.732	1058.1
2900073G15Rik	102785	159231	54929.4	87776.5	31532.4	1745.5	2347.25	5091.88	6262.39
3110052M02Rik	22.6206	31.7466	31.2257	29.0864	182.189	125.133	121.633	106.162	52.2963
3110082D06Rik	542.599	816.606	2884.8	2709.35	136.883	22.6	58.8	89.6024	60.7644
4732491K20Rik	84.264	126.203	120.289	66.2608	189.267	18.1	11.3	102.828	45.2745
4921529N20Rik	89.6517	67.7962	57.5957	22.7646	22.7667	15.2	11.1	39.2619	35.9083
4930432O21Rik	2294.96	3822.94	7270.15	3189.44	949.933	164.55	169.15	139.372	44.0696
4930442P07Rik	79.9333	100.723	84.3845	89.8887	240.8	8.2	18	75.0991	15.5024
4930515G13Rik	77.754	57.2923	52.9886	28.8066	163.533	31.7	31	73.7313	71.5824
4930528F23Rik	38.6973	33.9602	63.8359	41.936	17.4	8.9	19.8	26.6458	11.413
4930539E08Rik	26.1264	31.6093	44.148	33.7956	99.3667	53	67.4	122.752	105.117
4930564C03Rik	43.5612	68.0694	38.7908	44.6442	14.6667	15.3	7.1	53.3517	10.4888
4933433H22Rik	134.339	124.292	129.753	96.0338	49.3667	29.6	33.5	42.6447	21.3185
5430411C19Rik	31.1721	29.1643	66.9711	32.8631	55.1333	36.2	25.2	26.2759	58.3426
5730437N04Rik	696.405	847.758	302.822	640.988	653.522	106.933	87.6667	642.54	313.853
6330416L07Rik	215.504	303.464	729.642	500.867	250.356	47.8333	69.2333	117.79	64.0227
9130008F23Rik	919.268	1367.33	466.935	1168.3	582.6	16.7	26.9	167.19	355.925
A630033E08Rik	68.3483	80.7563	215.493	100.078	355.633	129.133	189.033	191.426	72.9731
Aars2	613.403	826.223	273.202	99.8962	280.233	24.3	57.3	482.344	313.934
Abcc10	394.53	547.949	1462.12	1008.39	262.417	6	19.4	42.147	34.661
Abcf1	2524.8	3509.69	3763.31	4506.06	1742.34	242.667	288.633	1434.91	1753.14
Acat2	512.118	493.672	425.166	480.099	33347.1	646.4	785	4235.15	5838.13
Acsbg2	67.3968	71.0809	63.9513	30.4837	38.5667	3.2	6.9	26.1974	76.9254
Ager	60.6211	245.622	26.4897	36.6722	74795.4	17.4	55.15	38.0489	225.725
Agpat1	1457.57	2387.78	389.521	415.303	1354.73	68.45	133	718.821	538.427
Agpat4	5564.61	5549.84	699.121	5641.86	3332.93	291.5	424.3	1299.62	859.587
AI314976	670.547	984.079	1572.51	641.953	1734.97	140.6	151.9	1880.12	1429.68
AI413582	8945.25	6020.1	3223.62	3202.29	985.333	39.5	2	92.3802	58.3717
Akap8	105.403	177.662	86.1489	128.557	2769.5	952.55	1210.65	1216.32	1286.42
Akap8l	360.233	360.924	200.629	464.229	2040.47	279.4	249.9	200.228	156.982
Alk	33.0005	58.2036	53.2256	56.0791	260.2	36.5	11.7	166.26	210.024
Alkbh7	1778.55	2257.89	2185.5	1432.86	2005.53	71.5	107	48.0266	85.3435
Amdhd2	2292.61	3036.91	837.288	936.437	2917.7	105.7	60.4	459.564	639.875
Angptl4	14428.1	21032.5	25257.2	4028.4	1189.63	8	20.55	59.5087	74.4746
Ankrd12	130.119	142.661	197.657	99.0199	551.293	300.78	391.84	1079.89	1046.75
Anks1	636.846	953.157	642.499	724.707	2236	113.2	103	60.2283	99.6435
Apom	39.0212	43.4255	55.2536	39.54	134.2	15.6	34.6	49.4139	67.7546
Arhgap28	547.201	302.892	96.8804	764.276	403.544	16.2	22.5	45.1331	18.8486
Arid1b	860.37	1591.19	956.572	1280.28	4108.4	427.4	565.3	1602.38	1570.01
Arrdc5	57.0063	59.0677	49.3177	45.3574	131.533	12.9	5.2	9.55387	37.8672
Atl2	187.238	261.489	344.629	580.737	3098.87	199.65	190.925	1035.76	1159.94
Atp6v0e	24927.7	30586.5	11869.6	9447.92	20608.1	1841.3	1623.6	1868.63	2579.99
Atp6v1e2	107.822	155.315	126.026	136.948	261.167	8.9	13.9	170.023	113.172
Atp6v1g2	168.317	230.625	242.709	396.626	283	22.3	20.7	65.0167	98.9711
Axin1	251.828	241.053	251.755	394.663	2239.33	249.25	181.95	718.095	688.951
B3galt4	211.437	306.936	51.4843	142.337	691.7	77.5	44.3	21.0279	89.0112
B430306N03Rik	107.209	77.3431	59.2194	62.3444	108.8	29	15.2	10.0805	5.89919
Bak1	3515	6052.65	1887.91	2250.67	634.167	13.8	16.7	1095.46	739.644
Bat1a	7370.03	10721.6	9417.02	15138.7	7631.71	1343.8	526.625	1516.31	1754.47
Bat2	404.306	584.732	255.338	483.051	2332.6	55.5	92.0667	1291.61	1431.34
Bat3	17922.6	28629.2	19275.3	24788.7	4895.6	255.2	195.8	846.596	1188.04
Bat4	2373.11	2973.69	1754.11	4100.43	2541.75	126.9	111.1	192.135	200.762
Bat5	295.682	253.42	101.586	76.7553	5735.73	411.25	339.2	1078.62	640.631
BC003965	229.425	259.521	680.81	442.087	1267.29	303.833	249.2	1217.69	889.672
BC004004	7063.58	8825.86	5895.76	3854.09	4315.05	267.56	274.84	1106.71	869.965
BC011426	227.393	283.033	300.712	355.128	890.7	235.5	289.2	50.1985	118.509
BC032203	222.528	302.88	232.191	567.285	834.783	54.975	41.325	352.67	199.419
BC048355	232.913	370.736	875.851	1432.93	102.233	57.8	8.3	275.523	380.707
BC051142	186.695	268.447	299.495	311.855	205.967	41.6	21.7	101.21	72.5969
Birc6	666.229	1186.64	535.9	462.921	2381.75	296.32	545.2	780.723	716.839
Bnip1	322.939	383.382	250.356	184.523	993.267	28.1	56.9	249.151	146.204
Brd2	12837	13026.7	7715.27	11185.7	13784	575.65	455.95	2084.56	2547.84
Brd4	3633.8	8024.03	2630.6	3612.52	4528.91	755.567	735.733	2686.64	3462.64
Btbd9	557.843	664.05	973.534	663.183	1403.67	398.533	119.333	213.869	155.465
Bysl	3323.17	4938.47	2135.04	4148.61	919.667	45.75	134.3	329.591	500.543
C030034I22Rik	97.4404	100.504	586.186	310.237	201.733	141.7	160.6	128.238	72.844
C2	573.391	408.913	5110.39	99.1413	1044.71	11.4667	16.2333	81.9444	242.154
C3	12389.8	7089.49	202.294	40669.4	36753.8	6	40.4	2322.73	1010.36
C4b	481.127	263.685	64.2203	492.915	2948.17	20.2	53.2	62.2119	96.6723
C920016K16Rik	52.8358	30.9689	76.808	43.7423	585.3	227.9	245.2	215.228	166.085
Cacna1h	77.1926	60.0886	53.3249	42.6427	57.8333	13.25	14.65	14.4297	7.93882
Calm2	65568	98954.2	75826	81800.2	37621.6	3109.8	3341.95	13447.7	16731.9
Capn11	174.387	183.75	342.513	323.543	93	17.3	46.6	11.3824	3.79508
Cbs	316.274	496.542	600.83	457.759	550.317	27.55	29.4	140.329	235.735
Ccdc94	85.999	80.5456	39.4835	59.5292	541.433	90.7	96.95	401.031	258.834
Cchcr1	320.679	506.505	523.049	596.895	524.133	9.4	15.5	396.93	456.812
Ccnd3	4614.47	4921.93	1977.78	2078.23	1957.66	179.533	159	238.838	125.972
Ccnf	260.815	378.708	263.965	556.339	405.9	35.4	20.15	45.9045	69.966
Ccr6	44.0054	37.6763	33.001	25.1581	2330	70.6	173.5	87.3833	70.3794
Cd2ap	4260.9	18459.6	8865.67	11437.8	738.711	326.533	230.133	6124.23	5045.59
Cd320	2919.87	4251	5913.52	7705.96	1790.42	19.5	19.1	168.543	255.239
Cdc5l	54.384	51.5792	92.123	113.043	4923.53	746.3	607.9	1660.56	1668.21
Cdkn1a	5053.69	7244.63	1670	546.164	16667.9	73.55	243.35	3442.52	8816.5
Cdsn	108.31	159.028	25218	17208	236.3	42.7	71.4	13.4234	14.4809
Cebpz	148.922	208.349	335.688	373.925	973.783	272.05	290.75	921.553	1264.11
Cenpq	305.609	397.683	1306.64	1071.81	476.133	499.5	374.8	224.2	357.464
Chtf18	1012.29	1312.33	545.418	904.325	168.2	31.5	5.9	27.3093	74.5283
Clcn7	796.214	330.258	281.537	230.545	1208.14	117.2	108.733	194.214	161.717
Cldn9	64.6603	297.121	183.418	109.937	41.8	3.8	4.4	36.4353	31.2446
Clic1	25818.9	41543.8	11420.8	19811.1	11502.2	941	748.5	2008.65	2899.82
Clic5	381.668	3485.89	26.4891	55.8419	2049.48	6.95	12.55	251.212	240.658
Clip4	91.0502	166.268	80.2621	142.439	3113.3	13.3	20.4143	1871.46	826.004
Clpp	1063.12	1069.19	1127.5	1744.08	3749.72	283.65	206.15	1016.83	1122.38
Clps	378.139	720.165	2033.84	2447.32	87.7167	14.3	9.95	41.6295	71.2122
Cnpy3	2053.48	1821.88	3545.38	1885.22	3024.63	37.3	76.7	175.095	218.465
Col11a2	82.9656	58.8932	94.5062	36.5439	303	35.2	37.7	9.43205	28.7226
Cox7a2l	17203.3	26490.2	37523.8	32109.2	20742.6	4895.9	3462.47	15051	14040.6
Cpne5	101.855	100.639	83.8521	76.9163	2141.6	115.6	96.6	153.539	160.682
Cramp1l	1735.54	2542.58	1247.16	2297.08	1710.7	428.625	470.625	568.63	558.202
Crb3	44.0312	826.285	39.0073	28.1573	5279.46	41	77.2333	986.576	1346.69
Crip3	44.2598	89.8439	46.022	136.262	130.8	19	12	294.104	298.56
Cript	369.685	665.57	1491.72	1338.54	3057.27	661.25	566.15	1199.39	1342.91
Cryaa	84.4913	105.861	114.998	99.9792	39.5	6.3	17	106.001	66.7857
Csnk2b	20435.9	33014.7	18343.9	24088.4	13748.6	203.1	158.2	2372.82	3742.79
Cul7	1852.4	2701.12	1119.81	3083.72	5643.63	265.5	88.4	618.941	334.86
Cuta	25767	33387.4	39404.8	22887.7	6998.4	197.1	144.3	1205.99	996.597
Cyp21a1	110.513	755.876	92.5048	82.0062	156.5	12.95	12.1	97.0483	152.207
Cyp39a1	199.111	463.643	588.323	160.191	2449.4	30.7	8.5	1265.35	1252.98
Cyp4f13	185.735	229.05	332.771	188.135	331.067	154.1	90.3	158.08	118.278
Cyp4f16	552.556	590.414	356.79	240.26	824.85	29.1	21.45	337.037	272.696
Cyp4f39	48.8758	228.208	79.3417	55.3525	367.233	21.8	19.2	201.192	908.559
D17H6S56E-5	21.0321	46.6734	43.2035	36.4554	643.917	221.65	112.5	893.476	1160.61
D17Wsu104e	1467.17	1940.27	1939.9	1624.71	2140.92	102.2	113.767	2065.86	2177.27
D17Wsu92e	1017.95	810.987	871.716	898.328	1848.53	11.75	23.55	244.324	334.766
Daam2	147.492	108.485	44.5953	48.3435	848.8	18.95	18.85	119.504	71.7014
Daxx	5606.33	7444.21	5800.25	6372.87	2793	527.8	296.7	628.821	610.45
Dci	3351.89	5637.45	4178.33	5975.41	16019.8	80.4	55.9	1732.67	1145.28
Dcpp3	42.5758	42.5889	41.9397	47.9844	522.7	44.1	53.8	93.677	926.942
Ddah2	2229.98	6103.29	143.255	6801.07	4172.1	64.4	54.8	282.048	60.0528
Ddr1	8098.64	19620.4	4493.71	3283.05	3085.62	36.5375	67.1	2824.35	2752.61
Ddx11	30.8245	31.3592	22.811	39.0487	282.383	85.3	142.1	126.476	88.2541
Decr2	381.385	448.597	631.26	294.731	1181.53	59.1	47.5	324.986	214.459
Def6	4249.92	5841.12	11691.4	5514.23	1084.77	727.4	474.7	110.985	145.192
Dhx16	4461.61	6619.63	7190.95	5374.26	3515.23	760.2	573.3	966.79	871.657
Dhx57	907.815	1526.48	679.499	1245.17	1053.73	259.1	322.6	321.928	264.113
Dlgap1	29.2247	23.4881	18.2486	49.5238	123.722	14.1333	11.3333	55.7371	46.0376
Dlk2	277.157	366.918	273.412	413.801	385.733	17.25	7.05	346.62	289.596
Dll1	104.386	454.845	36.5551	134.13	835.967	46.5	69.8	1041.73	1111.53
Dnahc8	342.233	605.007	2439.8	2654.81	353.55	362.85	190.05	88.6362	81.8241
Dnase1l2	75.0442	92.1812	40.6451	27.403	161.317	53.05	20.95	188.64	54.6963
Dom3z	354.462	486.451	676.437	260.214	2331.7	250.1	265.1	485.921	336.726
Dpp9	400.194	489.906	653.003	704.713	5172.77	218.3	161.5	229.57	171.937
Dpy30	829.075	1335.04	1845.72	1479.01	5147.1	923.4	589.7	2652.99	2751.68
Dus3l	3567.66	4403.55	4487.43	3251.53	2394.25	340.2	293.45	511.768	390.868
Dusp1	11494.9	19900.5	815.333	3743.41	38672.1	774	1851.9	18078.5	14910.2
Dync2li1	251.948	561.153	130.163	247.056	6101.7	18.5	64.4	732.927	412.013
E4f1	456.375	465.041	742.269	984.978	741.233	359.5	599.4	168.106	172.667
Ebi3	2075.62	1083.72	34.4243	38.3716	522.1	24.7	15.9	29.8057	48.5769
Efna5	2946.83	3071.18	6239.04	4808.3	241.2	22.85	5.05	634.79	473.293
Egfl8	388.023	415.056	814.16	1591.32	43.1333	29.2	23.6	318.459	232.714
Ehmt2	11229	16724.9	10888.2	15523.2	4477.85	214.9	125.65	1470.87	1118.31
Eif2ak2	182.498	350.006	74.7321	752.903	406.378	14.7667	33.3667	1269.2	641.882
Eme2	307.847	531.042	45.2262	255.758	375.089	37.9333	53.9667	174.655	151.09
Emilin2	2277.19	1630.92	8268.25	370.104	1191.83	36.9	141.1	6.97912	30.962
Eml4	863.37	1289.89	1393.84	5416.19	859.1	168.1	200	354.521	428.613
Emr1	8379.89	3183.98	243.993	240.632	2948.13	54.8	114.3	41.6801	66.7947
Enpp4	606.294	797.248	3176.74	422.857	2669.73	173.35	172.85	246.286	171.493
Enpp5	435.046	655.988	1362.83	131.597	6825.27	10.5	9.5	130.671	102.955
Epas1	10552.1	23188.5	71376.1	59679	22238.5	181.35	424.55	18958	14293
Epb4.1l3	6315.58	6606.98	49.4699	49084.7	382.144	19.2	26.2	749.389	436.052
Ergic1	2233.77	3346.18	1358.9	2543.96	806.16	62.74	56.3	1766.38	1438.41
Fahd1	182.828	154.468	595.453	147.527	313.533	2.5	5.4	198.917	194.393
Fam120b	131.837	198.008	223.027	154.624	929.4	153.133	163.333	352.222	299.12
Fam173a	3857.86	8203.25	2722.45	4965.53	10932	995.7	604.5	1297.31	1326.31
Fance	946.986	1380.77	1698.3	2281.1	479.3	45.8	52.9	24.7621	10.0872
Fbxl16	270.791	376.95	7311.78	1706.1	1034.4	21.8	38.4	61.1808	31.2989
Fbxl17	1313.52	1474.14	1199.41	2573.22	1970.3	151.8	118	660.925	393.553
Fbxo11	1363.43	2021.52	1992.15	4023.08	3621.6	755.6	810.9	1669.41	2182.03
Fem1a	2500.6	2986.15	1500.52	1601.94	742.478	23.8667	23.5333	289.77	307.791
Fert2	520.233	609.314	378.074	1028.04	460.667	4.45	30.95	370.299	492.106
Fez2	19588.9	21446.1	6840.15	11473.7	1255.27	299.5	284.5	816.13	832.452
Fgd2	34.4956	137.888	78.2837	34.1604	1825.27	2.9	5.3	98.5909	105.035
Fgfr1op	1385.56	2423.42	4514.73	7001.11	1970.27	360.7	342.3	1260.91	1230.09
Fkbp5	1052.85	1220.17	7033.51	1690.24	1181.82	57.2333	80.9667	141.082	140.243
Fkbpl	928.555	1004.44	303.942	321.7	741.633	42.3	21.6	125.502	160.464
Flot1	2078.94	904.284	2197.55	4400.07	5660.1	378.2	251.1	1288.59	1017.2
Flywch2	346.674	1539.2	70.3843	98.1444	668.15	2.05	3.5	236.057	257.748
Fndc1	221.642	79.9414	60.7472	57.0003	1568.3	3.7	9.8	16.4271	305.336
Foxn2	376.544	306.553	871.823	1461.87	2200.57	373.15	378.65	399.938	751.177
Foxp4	2777.47	6630.05	4113.46	5629.22	1699.37	44.2333	64.3333	395.375	568.48
Fpr-rs3	57.5161	74.0682	74.9577	60.6122	129.4	6.1	2.2	5.95136	19.2261
Fpr1	18419.8	7616.52	68.4611	65.9888	2019.67	16.7	37.1	36.6825	12.1127
Fpr3	44.5086	51.8136	67.7481	73.3552	173.217	9.3	8.05	271.356	6.31814
Gabbr1	81.1591	99.5792	108.426	343.261	514.758	154.9	198.075	232.319	164.532
Galm	138.201	80.8196	187.549	40.9766	2047.63	67.75	84.6	684.074	406.609
Galnt14	65.275	81.0648	68.156	57.8035	34.3333	3.1	2	8.42014	3.77709
Gemin6	679.607	981.48	675.652	1366.37	505.133	140.1	73.3	316.19	455.973
Gfer	476.001	483.594	1779.38	1604.61	1682.63	126.9	69.15	539.87	450.183
Glo1	3320.33	4385.88	15262.6	6409.65	9199.04	868.225	561.3	2268.27	3634.94
Glp1r	111.843	138.527	118.833	102.795	74.8	2.6	32.6	25.3565	48.9209
Gm88	49.4097	33.2524	50.4872	69.8246	972.4	19.8	14.9	287.437	126.093
Gng13	64.6274	118.282	31.2728	60.0236	217.667	14.65	12.8	66.3592	127.847
Gnmt	107.106	134.189	130.821	116.778	5097.87	2.8	3.1	143.769	81.9501
Gnptg	2481.49	1995.41	3051.83	860.101	1689.7	34.7	84.2	1131.53	757.852
Gpr108	1817.09	2065.78	2194.07	2031.08	4614.57	98.4	109.5	1174.56	1146.42
Gpr116	806.479	915.729	29.1456	43.7219	23880.8	11.35	61.75	422.999	86.5299
Gpsm3	6879.94	2944.27	3744.49	301.008	1556.83	172.9	109.4	29.4395	27.0745
Grm4	52.7147	58.4507	47.139	51.0865	529.5	29.2	30.7	135.746	46.5451
Gtf2f1	17271.3	23127.8	11426.5	16469.9	2307.02	344.65	425.15	1520.41	2393.9
Gtf2h4	916.754	1108.8	777.078	1410.33	1668.86	96.675	92.825	286.474	379.81
Gtf2h5	5324.61	12029.2	37054.5	31762.4	2615.58	254.85	233.9	1010.4	1155.23
Gtpbp2	518.707	535.995	2261.85	1478.17	799.308	678.325	536.675	833.497	624.353
Guca1a	126.525	98.9116	75.289	135.812	329.867	4.1	10.6	91.9246	75.3525
Guca1b	425.03	654.738	962.357	620.587	79.7	7.9	31.7	172.994	90.9042
H2-Ab1	4186.1	950.899	37.6745	97.6112	27765.1	153.7	44.5667	93.6406	218.821
H2-D1	20054.4	9865.02	311.675	2570.12	22808.4	4148.93	3567.66	1710.58	1700.35
H2-DMa	238.929	106.463	128.482	92.0528	4365.55	148.75	99.4	63.2132	44.6231
H2-K1	16953.6	20853.1	34693.8	17375.4	23673.6	4009.95	3870.8	2304.82	1859.91
H2-Ke6	1666.63	2525.18	2706.95	1833.48	4888.03	302.5	217.4	1199.11	983.788
H2-M3	611.259	644.891	1201.11	1999.33	1724.3	1759.8	1608.5	798.951	534.326
H2-Oa	44.9265	43.3236	92.7327	19.7812	510.267	191.6	107.9	92.8532	190.11
H2-Q10	605.614	323.029	179.152	244.217	114.067	26.6	50.9	54.4817	38.1247
H2-Q2	5928.09	3963.09	8514.08	5739.33	1440.97	6.2	18.6	189.25	64.1223
H2-Q7	19944.4	11978.8	19262.8	7532.15	2805.43	5420	7019.2	308.855	114.23
H2-Q8	386.664	416.928	93.3183	183.976	773.633	227.1	606.4	121.938	103.101
H2-T24	39.7545	32.7437	41.9314	27.8404	215.867	2.9	34.5	344.24	397.796
Haao	122.877	160.818	386.975	151.391	60.1	102.5	86.7	79.8221	60.0052
Hagh	1037.25	898.4	1037.74	716.319	4171.82	270.567	269.367	769.043	1671.39
Haghl	1133.98	2974.06	95.5615	1721.29	1059.62	131.175	77.875	194.133	73.7842
Hcfc1r1	10266.2	10837.9	1708.47	14300.9	10686.3	329.25	261.5	2076.7	2122.82
Hdgfrp2	2787.4	3085.73	2449.93	4516.33	607.878	106.167	117.233	306.043	257.139
Heatr5b	1166.08	1130.27	1171.69	1871.98	686.125	68.225	51.95	170.413	180.826
Hn1l	454.964	769.449	2112.36	1931.25	2773.63	116.9	50.8	397.952	801.473
Hnrpll	4211.34	7678.08	4804.44	9328.53	5676.42	448.05	734.3	909.812	1190
Hs3st6	118.504	280.677	52.9354	46.4875	980.033	2.6	31.9	144.383	173.214
Hsf2bp	41.8752	47.0975	204.689	62.988	120.767	11.65	19.1	43.1039	92.6668
Hsp90ab1	133503	213660	133824	178922	47840.4	2170.65	2357.65	10826.5	14420.7
Hspa1a	502.419	234.727	34.8957	46.5235	19286.1	603.6	7975.3	7624.08	15482.8
Hspa1l	53.8863	58.7616	48.3679	45.7058	24.6	3.9	15.2	92.4933	39.803
Ier3	3069.16	7770.59	193.412	2802	37956.6	52.5	86.4	6255.94	7507.32
Ift140	50.9336	58.979	59.1671	50.4573	5385.53	451	290.6	1070.53	1029.17
Igf2r	9431.84	18632.3	6211.32	8128.17	2299.71	118.2	208.833	1036.63	814.915
Igfals	25.0686	33.5902	35.0027	24.1853	311.333	1.4	7.8	55.2349	67.0489
Itfg3	9040.58	10234.9	7789.56	4869.44	5123.3	370.8	187	375.254	394.549
Itpr3	3294.99	9536.59	5467.59	7149.52	2824.23	289.6	266	134.054	151.41
Kank3	689.491	1347.25	190.561	438.719	497.922	8.93333	15.1667	48.5563	52.1822
Kat2b	351.436	660.805	554.56	1156.91	2210.9	557.1	702.3	721.256	383.988
Kcnh8	67.8315	79.5101	68.9954	64.7908	57.2333	12.9	1.7	12.5945	15.0907
Kcnk12	42.6941	73.4361	125.48	138.42	38.0667	2.6	2.6	6.12305	4.75276
Kctd20	2480.08	3860.8	1662.49	1252.16	1615.9	206.067	158.033	635.658	574.049
Kctd5	781.316	913.383	291.017	2109.32	1421.4	187.6	175.6	327.79	272.673
Khsrp	833.289	1112.39	1436.62	1294.24	1387.23	231.5	206.1	2171.47	1970.14
Kifc1	816.054	750.834	337.172	684.956	48.9833	21.05	39.9	16.1826	22.5188
Klc4	1386.09	1317	1340.46	641.039	1886.42	153.6	101.8	546.762	383.172
Klhdc3	8297.1	14239.7	10528.6	12125.6	7804.93	784.425	619.475	748.946	676.318
Klraq1	288.192	321.623	217.776	287.618	3472.8	410.8	280.6	467.399	358.582
Lbh	2988.02	3072.99	364.106	2678.32	442.167	76.4667	45.1667	716.382	415.5
Lemd2	11063.9	12465.3	11394.2	31533.6	2047.6	348.8	340.4	423.199	508.507
Lmf1	2366.39	3421.42	7029.72	3585.87	1065.1	13.15	25.9	91.3244	81.1762
Lnpep	1765.11	1897.03	964.78	661.689	1736.33	624.225	730.55	3441.94	2431.09
Lonp1	5718.09	6708.85	44416.2	24053.5	3155.77	492.9	481.5	653.681	812.158
Lpin2	139.339	186.247	60.0495	40.8148	8488.92	98.4	118.4	1032.26	963.2
Lrg1	249.382	304.57	1565.81	142.198	61007.2	3.3	7	88.6547	8.11942
Lrpprc	2186.94	2629.6	5861.87	4918.01	2245	293.9	142.9	966.168	894.039
Lsm2	3745.75	7434.51	10690	7160.52	1046.2	20.1	23.9	378.959	256.79
Lst1	1660.65	1264.25	586.629	952.936	1541.4	79.5	9.4	245.283	59.9372
Lta	94.1944	69.8776	32.734	71.6463	160.367	35.5	9	178.705	86.0203
Ltbp1	2241.96	5612.43	1367.03	5113.85	131.856	4.46667	3.36667	140.025	130.914
Luc7l	1197.14	1549.62	1318.75	2943.52	951.48	202.06	234.78	609.343	597.805
Ly6g6c	346.662	468.555	402.167	385.008	358.45	9.075	23.05	345.016	1114.56
Ly6g6d	52.6075	393.713	34.4745	19.8216	693.867	3.2	9.2	66.0464	81.8735
Mad2l1bp	2811.23	3960.24	2725.75	2001.05	1805.27	318.6	274.5	260.041	187.839
Man2a1	10487.2	13793	8864.65	19605	3069.9	323.3	332.4	416.562	363.541
Map3k4	1730.14	2671.3	1944.61	2548.44	1710	336.925	310.45	537.501	384.854
Map4k3	6242.22	9573.87	6711.92	7902.16	2200.5	113.7	199.45	679.119	686.419
Mapk13	1238.26	6737.3	58.1445	363.849	3476.37	2.3	10.6	508.485	302.745
Mapk14	10840	16661.7	10605	9764.3	1162.42	264.317	235.4	1007.91	859.857
Mapk8ip3	1316.69	1655.56	1355.59	5082.55	291.756	60.0333	98.7	151.393	111.166
Mas1	59.8667	114.064	180.124	170.661	61.6	22.9	13.6	83.3362	14.7163
Mcfd2	20840.1	21051.1	20272.4	15261.5	9453.8	392.7	351.6	414.042	669.961
Mdc1	865.841	980.238	1490.34	1959.25	1660.33	141.7	148.4	472.067	321.774
Mdfi	741.417	1925.62	23.143	129.056	187.4	11.05	27.15	33.0895	90.9805
Mea1	6864.29	9939.28	9720.44	9461.52	2488.5	264.95	260.05	1568.5	1287.7
Memo1	9809.23	15799.1	8792.57	13284.5	1250.32	130.3	142.55	751.391	1316.57
Mep1a	60.35	39.3357	121.943	35.7455	141	20.9	33.45	108.582	79.8883
Metrn	454.905	500.765	1402.68	1453.89	521.983	70.35	42.15	84.0436	46.7687
Mettl4	245.362	325.722	409.84	429.492	242.15	62.45	68.25	301.358	218.524
Mocs1	2176.2	2022.05	2763.34	2878.52	529.133	17.9	25	722.371	736.479
Mog	570.597	1432.52	7008.74	6559.55	42.9	14.2	17.2	16.2835	79.8038
Morc2b	78.3386	92.9503	227.552	239.366	108.267	8.4	6	34.7679	5.79616
Morn2	109.451	227.673	581.537	77.8127	1570.33	7.1	28.6	623.212	274.209
Mpnd	2241.48	3506.42	3369.52	4614.14	8563.27	626.5	446.9	1081.94	1482.05
Mrpl14	8215.53	13931.5	12315.5	13948.1	4075.67	129.3	122.1	213.768	241.315
Mrpl18	2386.44	3087.07	3679.46	2381.87	2036.43	363.6	438.7	1202.67	1076.73
Mrpl2	9665.08	13855.7	18207.3	13727.9	3390.17	280.6	169.1	807.426	604.847
Mrpl28	1203.91	1648.45	555.505	565.068	5253.52	297.233	423.2	441.642	571.687
Mrps10	3726.6	5856.72	4567.19	3406.64	720.6	144.95	131.1	257.227	335.807
Mrps18a	1682.61	2358.97	5100.46	2950.49	3554.47	240.8	200.9	978.322	985.912
Mrps18b	5474.53	7631.15	11484.4	6452.93	2684.47	229.6	126.8	2482.78	4112.04
Mrps34	7195.25	9272.52	4099.48	6367.16	7762.93	288	199.5	350.485	471.601
Msh5	62.1332	65.7403	54.8927	64.1855	103.167	29.05	40.15	63.3452	59.734
Msh6	2084.33	3019.29	3799.07	6255.7	3225.2	557.9	408.7	1220.29	996.932
Msln	6373.35	139086	1303.24	8453.34	1483.3	8.3	11.1	1794.3	2995.87
Mta3	1044.83	1993.19	986.129	1556.16	1295.48	333.8	393.933	554.097	342.232
Mtch1	75476.1	103811	46417.2	62720.6	21182.5	63.2	40.2	343.528	516.115
Mut	1547.24	1896.42	5226.87	1319.35	3250.67	279.9	197.633	434.714	512.145
Myom1	120.042	82.4662	19.094	148.918	1170.17	5.6	3.7	92.18	112.386
Narfl	2576.63	3122.03	2920.69	2296.79	2255.73	318.5	272.2	436.365	278.587
Ndc80	115.413	88.1525	142.201	77.7809	160.833	132.6	166	131.311	806.933
Ndufa11	2521.67	3831.23	2713.66	1600.75	5762.18	124.15	123.05	599.866	809.572
Ndufa7	23729.2	34548.7	44444.9	39646.4	13910.9	205.28	137.54	1075.25	1050.02
Ndufb10	16473	19557.8	29564.2	16678.5	14475.9	487.2	316.7	4916.35	6066.5
Ndufv2	10463.9	13477.7	23717.7	20517.9	10622	1187.27	1200.07	3791.45	3684.78
Neu1	10434.2	8048.68	8656.22	5382.99	1060.43	76.6333	69.8667	92.3495	109.147
Nfkbie	598.082	1047.84	122.361	2405.89	2254.5	551.3	489.05	147.704	155.51
Nfkbil1	2859.07	2656.87	3803.29	3476.62	917.767	73.4	17	381.955	313.088
Nfya	642.095	586.915	529.899	1062.3	1097.5	73.6	85.2667	513.919	667.278
Nkx2-5	138.175	123.985	171.472	7580.59	436.8	39.6	37.2	13.4508	5.93892
Nme4	617.495	1441.92	202.201	1406.13	47.4	46.8	39	81.0015	122.603
Notch4	557.18	274.715	26.2121	66.0889	218.144	8.03333	25.2333	24.0702	31.3292
Noxo1	75.5572	140.943	171.442	153.903	173.933	46.9	21.4	56.3325	76.8147
Nrm	177.986	284.052	571.632	448.716	391.883	33.75	21.5	174.713	420.993
Nrtn	590.599	1076.62	774.685	1850.25	1030.7	9.9	34.8	12.8145	28.7964
Nrxn1	110.759	77.8096	31.246	49.9141	265.519	23.4571	44.5286	158.913	135.229
Nthl1	241.503	267.453	271.676	812.871	462.5	26.2	13.5	99.7952	36.8157
Nubp2	1060.55	1318.93	1331.39	743.088	2365.38	362.55	241.4	364.923	342.7
Nudt3	7698.39	10578.1	7271.96	9966.87	4189.7	274.8	125.2	1930.69	1923.13
ORF19	4196.48	5823.95	5223.43	7027.25	1507.03	100.75	105.5	473.928	440.947
Pacrg	31.288	36.1397	21.4606	18.2967	3152.3	12.8	10.3	244.403	115.448
Pacsin1	1711.23	3047.91	6102.81	5381.73	135.183	47.8	46.85	35.6539	34.7435
Park2	149.109	130.269	167.901	90.0246	258.933	7.63333	23.8	234.374	136.219
Pbx2	1620.31	2137.02	811.44	1933.29	2748.66	100.333	68.5667	1487.02	976.097
Pdcd2	1979.62	2501.09	3928.43	6642.43	2545.23	448.5	392.6	838.864	709.689
Pde9a	127.073	138.398	80.0443	74.4002	618.267	14.4	3.5	72.8638	112.158
Pdia2	48.9136	43.0431	19.3025	21.7297	171.467	2.2	2.1	46.188	52.8575
Pdpk1	3376.85	5291.77	7974.71	6725.43	3448.13	884.95	642.95	915.635	1246.51
Pex6	329.285	376.105	628.29	367.529	3675.41	225.34	193.58	610.616	515.573
Pgc	39.6139	44.5392	44.5286	40.3927	274.5	5.8	25.3	145.869	91.6394
Pgk2	61.6915	71.7056	64.2462	63.0102	15.1667	2.4	1.3	205.444	94.4755
Pgp	9393.32	9811	7821.5	5709.53	3641.35	184.85	183.5	386.397	282.085
Phf1	267.081	283.72	312.398	544.431	3104.27	98.3	143.4	164.76	132.892
Phf10	4044.47	8383.47	22655	52613.4	4011.43	448.8	374.3	1081.17	1351.38
Pi16	128.535	232.49	44.3109	525.1	221.783	5.55	6.8	15.3906	37.051
Pigf	1918.22	3241.5	1746.82	2888.12	1656.03	367.9	436.9	809.462	904.003
Pigq	4694.48	7109.98	6280.28	4200.73	4771.22	757.214	602.986	1581.73	1629.07
Pim1	152.229	259.7	45.4027	226.222	3549.18	821.75	1603.45	1062.5	3119.08
Pja2	2987.2	5002.75	3093.31	2516.34	3277.32	291.3	221.3	899.004	761.879
Pkd1	1630.68	1274.51	1691.74	2453.93	917	179.7	164.4	61.9933	114.028
Pkmyt1	1838.92	3175.49	7186.92	1685.52	569.367	102.35	107.75	55.5776	122.196
Pknox1	107.292	99.24	125.964	187.574	1177	135.9	106.2	303.127	325.984
Plcl2	1379.81	615.528	6015.66	40.0821	1171.53	898.5	789.7	153.397	74.0576
Pnldc1	140.441	171.936	147.429	443.465	53.8667	6.5	18.4	38.532	15.2047
Polh	75.1069	92.1727	62.16	65.1279	267.933	70.45	73.5	220.194	235.547
Polr1c	1343.89	1964.61	2932.05	2683.35	10505.6	816.65	764.2	2723.61	2637.51
Pot1b	26.2493	32.3231	31.2472	30.877	32.9667	3.6	4.6	49.5816	77.7955
Pou5f1	61.5504	55.0296	46.4823	46.9703	120.033	1.5	4.4	12.0026	4.99519
Ppard	4276.46	5490.96	4574.76	6959.51	370.467	28.55	26.05	41.0318	163.095
Ppil1	867.957	1365.94	157.175	472.661	1300.37	130.6	81.8	799.622	596.577
Ppm1b	3073.03	4540.83	3888.85	3527.82	6099.43	1133.17	1116.23	1496.38	1937.12
Ppp1r11	12793.5	18035.7	9197.13	13207.6	5060.08	202.1	167.05	796.436	1092.61
Ppp2r1a	567.083	685.986	623.73	920.877	38581	3023.46	2754.08	6584.9	6596.45
Ppp2r5d	962.97	1299.49	795.552	1068.15	3004.33	113	88	201.851	263.336
Ppp4r1	6715.79	9545.02	7098.8	10727.9	5219.93	696.7	607.1	671.861	955.378
Ppt2	1805.63	1244.49	1791.79	1016.21	2244.63	155.5	167.5	178.607	82.3649
Pram1	300.528	344.092	274.058	196.684	92.5667	29.1	49	87.5887	26.4498
Prdm9	69.843	71.78	48.3143	67.6732	133.667	28.2	66.8	62.6078	102.365
Prepl	2036.89	3583.36	1262.26	1642.93	1258.24	91.1	67.925	400.297	253.778
Prkce	79.5311	87.6831	130.433	77.807	1146.24	76.1	131.9	325.619	214.472
Prkd3	1371.92	3231.61	170.104	9437.79	1334.72	419.75	361.375	323.544	230.65
Prph2	26.3232	29.1878	76.6744	31.2297	12.8667	1	1.5	3.1566	2.39236
Prr3	1035.8	1325.73	864.238	1964.99	610.633	61.3	55.9	541.293	352.202
Prrt1	179.549	155.985	436.254	300.047	554.733	52.6	103.05	44.1356	29.8296
Prss22	63.2482	1255.84	53.8194	388.545	2413.07	49.4	107.9	761.822	501.957
Prss28	84.1084	84.2019	64.1194	70.3067	86.0667	2	2.8	34.0769	15.2388
Prss32	167.633	260.076	239.1	426.063	124.733	3.55	11.4	160.248	639.744
Psmb1	8674.34	10492.1	7720.8	17929.5	6578.82	514.8	398.2	1274.34	1375.81
Psmb8	800.095	521.54	1231.82	309.843	2816.35	671.75	558.35	238.542	160.375
Psmb9	385.551	225.623	1391.95	683.264	3157.63	1221.2	780.5	1102.53	490.747
Psors1c2	64.1842	55.4044	372.73	72.5846	392.367	41.1	38.7	55.4875	60.687
Pspn	116.225	52.1052	57.1194	34.9617	206.133	21.1	23.6	80.7665	91.1767
Ptk7	1424.17	3942.53	110.906	1759.04	991.167	1.4	5.3	483.217	613.615
Ptprm	74.2699	55.8721	28.3603	30.4386	4500	15.7	15.2	546.475	277.819
Ptprs	7931.51	24173	27071.4	46911.7	932.942	21.95	64.425	1746.7	1713.9
Pxt1	79.0518	78.0825	114.001	73.0937	465.533	31.3	36.3	17.9122	22.7706
Qk	2517.58	4885.87	2977.64	3185.01	3860.45	441.443	562.629	832.063	981.092
Rab11b	6953.76	9176.27	7536.9	5798.41	4913.5	224.333	214.867	1250.38	989.438
Rab11fip3	1756.15	2124.8	1706.47	3849.91	805.3	15.55	12.6	168.206	135.984
Rab12	9744.66	14717.1	7143.52	4267.26	1359.55	58.2	94.55	281.067	231.118
Rab31	2404.37	1432.38	3161.07	3369.48	1170.32	43.9	38.95	596.251	484.283
Rab40c	2554.8	2947.18	1542.04	2666.27	2223.9	270.15	222.5	509.644	348.057
Rab5a	3604.72	4725.93	5118.26	6322.63	11759.6	1962.1	2231	1944.85	2333.22
Ralbp1	7097.23	12385.4	8541.56	7230.38	4844.23	638.05	660.7	2337.89	2245.12
Ranbp3	6308.84	9010.69	6316.29	10018.4	1075.34	192.3	222.1	103.596	104.315
Rasgrp3	4658.91	1495.25	58.3806	118.121	318.3	65.4	14.8	95.6941	114.74
Rbm16	1857.37	2776.58	1933.52	2447.39	2565.09	305.2	250.3	532.741	363.652
Rdbp	2008.1	2547.95	3112.8	3768.66	2736.47	342.9	202.1	1264.14	1246.52
Rfx2	30.8896	69.8815	150.419	50.7367	352.917	9.9	25.225	142.372	126.283
Rgl2	1005.33	838.673	812.314	816.034	4008.73	551.9	667.6	481.606	170.512
Rgmb	994.445	910.006	1409.09	1119.24	1043.22	26.85	39.9	365.306	339.175
Rgs11	308.278	1052.28	1503.91	633.286	58.1667	70.6	74.6	42.581	10.7208
Rhbdl1	62.6069	121.574	104.367	95.9254	302.4	34.4	56.5	39.0199	65.8692
Rhoq	12009.8	19269	34281.5	21916.6	6601.6	485.2	1180.6	678.79	780.76
Rhot2	860.941	1777.68	884.415	925.923	665.4	89.4	89.2	212.017	197.204
Ring1	49.3887	52.2368	66.8339	54.9504	1725.27	57.9	11	570.708	522.476
Riok2	2190.7	3196.98	3240.55	4769.2	881.842	85	110.325	351.351	495.054
Rnf151	54.557	38.0695	35.6347	90.9163	200.367	6.9	40	8.64999	43.0598
Rnf5	536.184	752.091	702.55	658.775	4640.73	244.7	133.3	998.79	911.376
Rnf8	1336.04	2148.07	1977.36	2916.08	3675.8	364.1	384.6	1621.96	1287.43
Rnps1	540.578	664.954	990.645	1108.45	7477.26	2158.1	1979.94	3509.89	4324.26
Rpl10a	127223	207633	189474	230131	77779.7	10236.2	10451.4	19376.3	23627.1
Rpl3l	43.5865	30.1196	96.9599	23.5923	62.1667	10.5	42.2	25.738	37.9198
Rpl7l1	238.852	417.881	224.742	413.032	3065.74	225.333	178.367	687.511	700.934
Rpp21	3325.07	6241.93	7226.96	1640.82	1538.47	135.7	123.2	343.271	322.904
Rps10	130978	199882	203515	219405	51501.6	5544.28	3935.1	9816.34	11009.7
Rps18	30719.9	48019.3	79759.1	68009.5	35171.9	4759.92	5385.34	5182.93	6123.07
Rps2	96175	118929	90176.3	80003.6	87692.6	11555.5	13378.1	16316	18866.7
Rps6ka2	85.8411	67.8826	22.0728	36.4287	488.333	44.9333	57.7	114.556	137.925
Rpusd1	81.301	95.8628	86.9382	108.194	1081.47	103.2	171.9	59.4164	62.5475
Rrp1b	176.199	347.647	245.346	344.239	1031.26	99.7333	111.1	664.332	670.542
Runx2	53.5282	42.9829	29.8917	25.3284	401.889	79.6	252.367	184.84	185.349
Rxrb	5023.16	6273.8	12201	13722.4	5568.17	407.2	269.1	1481.71	1018.23
Safb	2954.6	4134.68	5312.45	4547.27	1629.67	149.675	196.45	840.845	778.587
Safb2	3144.16	3418.44	3698.28	3522.67	1917.26	177.8	217.933	815.935	684.145
Satb1	227.495	872.477	28.9129	21.4988	2269.07	3725.73	3333.23	64.7634	53.2969
Scube3	86.933	133.541	29.742	28.9609	62.4667	3.4	5.6	14.8117	14.7249
Sema6b	113.227	93.3609	292.166	31.6194	220.833	9.5	5.8	285.371	143.36
Sepx1	50546.6	34818	7022.4	6634.18	13730.2	140.8	99.8	963.481	1253.06
Serac1	87.1109	94.1432	307.671	363.222	346.767	63	63.45	157.305	81.521
Sft2d1	733.775	658.616	594.307	602.646	3352.03	1046.6	1053.7	829.203	604.611
Sgol1	566.761	835.412	1967.55	2739.41	45.45	30.4	33.9	219.665	110.714
Sh3gl1	3147.83	3733.19	2799.23	2444.59	2140.13	317.9	191.6	200.253	149.189
Shd	62.8584	66.3722	231.97	56.5678	42.8333	3.5	5.3	92.4629	5.96931
Six3	60.4725	56.058	40.0237	543.914	138.6	20.3667	31.6	52.3721	50.9776
Skiv2l	133.402	123.498	177.307	191.855	1782.2	164.1	143	64.5422	54.9354
Slc22a1	72.8447	81.2044	145.598	127.92	321.867	5.3	6.7	108.467	121.703
Slc22a7	30.7357	29.6061	30.6201	24.8641	215.833	20.5	39	36.9246	43.1743
Slc25a23	87.3503	122.453	126.667	156.499	3052.5	25.2	17.6	585.24	538.662
Slc25a27	90.8812	195.547	922.739	732.194	110.217	43.7	69.55	96.1478	59.6704
Slc29a1	8167.23	3763.7	28436.6	13320.6	1385.27	57.3	81.8	115.599	73.5727
Slc30a6	346.26	380.167	331.61	336.936	3237.3	441.8	335.1	1028.95	1115.57
Slc35b2	7091.71	8275.23	6722.01	8029.57	1218.13	45.7	49.05	326.557	207.918
Slc37a1	207.846	556.672	129.341	103.923	2664.23	158.1	123.3	100.532	49.1704
Slc39a7	11362.7	14780.7	10860.1	10353.1	10781.1	430.4	440.3	879.006	972.846
Slc8a1	55.6681	60.2224	48.5222	74.231	123.225	8.75	14.85	68.5949	73.5918
Slc9a3r2	1696.25	1285.33	210.802	407.077	7633.71	26.4833	15.5167	450.203	347.762
Smchd1	1804.61	3329.2	2804.12	4721.32	2695.63	2812.1	2906.95	507.425	454.655
Snx9	2631.78	2296.64	1338.3	4301.11	2256.17	59.3	150.75	737.085	483.868
Socs5	2104.75	1586.24	586.767	2270.78	2864.03	516	475.95	519.795	323.137
Sod2	15424.9	13809.7	14249.6	42648.9	6867.12	403.075	331.1	2539.05	2426.61
Solh	40.7325	40.9394	49.5606	50.6292	2018.18	326.68	351.52	542.764	422.276
Spast	2717.84	3519.53	1540.85	5592.49	1477.98	491.15	327.65	1267.2	1596.3
Spdef	44.5032	90.7596	21.6655	62.0211	484.733	4.7	11.9	147.238	101.534
Spsb3	3385.22	3755.08	2274.91	2415.6	2612.77	365.3	348.3	288.661	256.022
Srbd1	818.071	1538.4	1396.43	2916.44	1222.93	189.2	120.6	123.684	71.7738
Srd5a2	51.5809	67.731	70.8016	73.891	108.033	23.2	8.8	47.5121	37.4856
Srf	2355.87	3780.93	1085.45	1658.48	3543.2	185.55	147.6	2943.3	3436.48
Srpk1	790.569	1557.94	1308.31	3407.5	2751.97	1026.6	931.65	1152.16	1202.07
Srrm2	512.439	694.587	787.936	1242.09	9638.86	1473.13	2440.87	2624.47	1851.89
Sstr5	1245.84	2231.74	5370.12	5523.03	238.867	37.9	78.7	98.2934	49.1932
Stap2	659.765	2621.17	399.212	116.753	2817.28	47.4	68.3	1125.29	1017.57
Stk19	380.383	405.465	197.658	218.161	556.767	153	171.9	331.201	229.804
Stk38	417.818	385.999	599.554	419.193	2267.02	1329.9	1218.2	1314.99	632.091
Strn	333.113	382.46	316.101	116.507	929.889	317.433	334.567	605.933	535.874
Stub1	3563.17	4035.76	3526.17	2871.17	6418.48	493.8	321.3	1766.38	1481.25
Supt3h	122.18	97.2146	185.822	258.998	826.8	85.1	69.8	570.492	368.642
Syngr3	110.948	157.142	144.143	194.733	293.417	24.25	24.8	10.0338	19.6521
Synj2	560.382	798.599	287.955	922.925	434.528	22.6667	43.9	300.424	310.713
Sytl3	102.541	114.826	131.659	122.19	293.367	28.5	42.65	143.921	86.5615
Taf11	1055.56	1657.86	1429.3	1929.74	710.7	73.9	103.9	734.977	773.959
Taf8	471.287	478.062	705.105	895.085	760.433	82.9	67.1	248.552	147.55
Tap1	46.9238	32.4015	101.037	61.997	461.725	301.1	327.15	177.669	158.897
Tap2	1178.96	961.611	2244.05	1706.58	2269.1	517.7	427.4	169.212	132.172
Tapbp	3931.71	5896.91	4070.65	5109.1	13248.7	893.25	458.85	4407.22	3494.35
Tbc1d22b	1150.55	2043.61	5036.13	4875.52	1276.83	40.7	97.7	410.601	221.021
Tbc1d5	753.178	847.343	874.233	1293.9	547.525	53.6	62.55	209.55	129.214
Tbcc	3995.05	5152.07	1957.79	2613.88	1224.17	96.95	101.4	337.176	372.975
Tbl3	432.505	484.474	272.884	589.826	710.3	39.3333	48.9333	124.052	109.163
Tbp	919.567	1326.55	1334.34	3063.58	818.35	198.5	131.5	294.077	196.743
Tceb2	43445.6	62761.3	43227.5	48977.2	16554.8	1095.9	730.2	3933.79	4815.47
Tcf19	383.476	512.542	846.485	645.614	584.917	101.85	72.4	175.385	200.864
Tcfeb	149.981	120.074	159.492	82.1091	1276.17	69.2	152.6	254.926	174.911
Tcp1	4031.53	6432.12	6220.86	9758.99	24977.8	2866	2045.8	8713.92	12568.5
Tcp11	81.9621	117.646	57.6944	28.5257	1191.97	43.9	47	189.252	61.3775
Tcte1	260.104	396.544	290.123	344.49	579.167	2.8	22.3	163.939	145.528
Tead3	714.457	1626.25	301.827	402.005	1593.17	65.3	48.2	100.523	81.621
Telo2	771.296	970.133	1305.51	1642.25	728.322	74.6333	73	562.832	504.39
Tfb1m	353.813	486.205	3533.94	717.764	1208.37	134.15	73.95	245.52	128.861
Tff3	70.7324	55.6592	300.135	28.6901	159.9	15.3	42.7	133.448	65.4807
Tgif1	12830	21449.4	16481.8	28686.9	5037.43	304.3	317.5	1882.45	3386.72
Thada	284.289	443.753	344.172	591.346	500.15	321	222.25	131.07	141.372
Thbs2	506.837	316.473	477.06	7940.57	108.489	9.7	12.1333	98.2145	74.6415
Thoc6	2345.35	3605.72	1773.44	2813.92	1143.37	137.7	147.2	354.335	461.484
Thumpd2	262.792	256.909	426.905	353.666	216.717	67.2	64.15	163.893	93.3963
Tiam2	1013.49	1629.59	1500.89	1729.16	247.533	18.6333	27.7	251.699	140.67
Ticam1	382.808	388.957	363.301	179.982	1410.47	25.3	5.7	125.893	297.853
Tjap1	506.798	785.997	715.016	1428.04	1881.57	251.8	272.6	267.026	236.759
Tmem146	705.163	1249.49	2408.96	1867.44	169.933	29.3	5.8	167.716	106.157
Tmem204	279.583	121.549	23.1847	19.4599	1198.51	7.23333	12.2667	88.3452	13.9827
Tmem63b	2214.7	4803.7	1677.69	1643.31	1409.85	30	29.25	313.402	324.941
Tmem8	140.274	133.802	340.423	50.7713	1263.83	26.3	33.85	61.3026	48.9702
Tmprss3	67.9462	133.492	198.829	100.786	101.767	4.5	34.8	133.285	178.769
Tnf	264.654	102.099	25.2199	22.3871	1614.43	17.7	50.5	79.6061	48.1135
Tnfaip8l1	332.358	361.12	169.382	295.68	1741.73	381	171.1	18.8212	225.527
Tnfrsf12a	9703.68	13126.9	4819.6	7418.87	5482.47	37.9	75.65	1517.92	2869.41
Tnfsf9	773.138	1039.96	1542.9	738.215	2929.2	27.3	68.4	66.5673	101.178
Tnxb	491.381	346.192	748.41	173.854	499.167	8.3	1.7	18.2171	11.5233
Traf7	4700.21	7165.53	3216.09	4654.27	1198.1	504.5	508	178.582	163.731
Trem1	422.463	384.094	342.269	339.005	1819.25	4.45	21.8	116.045	30.9407
Trem2	33716	6633.88	439.021	182.683	119.783	13.7	7.25	25.8026	20.2565
Treml1	84.853	27.036	22.8651	17.9728	525.733	7.8	39.5	99.8684	76.5624
Treml4	243.056	79.7739	62.3151	58.8337	608.133	4.8	29.8	127.048	163.613
Trim10	48.9696	64.7687	52.6992	52.1327	1097.37	23.1	47.6	21.2929	60.0652
Trim26	4231.39	6749.42	4945.76	7102.89	1179.03	299	285.35	455.939	195.263
Trim39	203.815	276.322	582.807	495.023	888.467	682.2	928.5	342.945	284.955
Trim40	18.6084	149.481	19.7631	24.5874	143.5	1.9	6.6	39.3116	33.9768
Trip10	8901.69	13464.4	5508.44	10197.7	4034.7	111.9	182.4	435.394	563.325
Tsc2	106.446	80.0095	48.8912	45.2391	2893.13	98.6	47	243.928	187.012
Ttbk1	48.4269	48.3181	38.1208	30.1939	336.467	31.9	25.4	164.461	117.864
Ttc27	288.966	356.359	610.901	862.384	1359.27	91	40	433.019	597.983
Ttc7	1664.73	1259.72	1662.27	1444.6	1359.15	115.825	75.225	140.217	118.827
Tubb4	3573.72	4981.68	1130.47	2821.27	655.233	19.9	6.9	67.6498	254.221
Tubb5	74013.8	114521	28974.5	65230.5	10865.9	2187.45	1557.75	3171.71	4658.41
Tulp1	108.225	106.269	129.268	96.0296	940.5	26.3	8.8	38.0352	36.2537
Tulp4	14608.3	14419.1	6323.99	15002.7	1213.03	323	208.7	1803.95	1276.43
Twsg1	1210.63	1942.1	1624.42	2416.38	891.567	52.55	53.625	1951.37	1411.76
Txndc2	57.7976	45.1559	40.3525	40.1057	45	6.1	1.7	12.9191	98.0911
U2af1	5184.49	8270.89	10973.2	12926.7	7205.03	750.5	751.2	1552.43	2488.85
Ube2i	10211.6	16793.8	7079.47	15807.9	4518.88	330.5	412.157	1809.23	1889.97
Ubxn6	5027.88	5744.96	5081.24	5407.12	5504.13	816.2	520.7	499.471	396.964
Uhrf1	2690.72	5001.42	6772.03	3320.03	927.417	25.95	53.5	378.752	747.152
Uhrf1bp1	2520.01	3247.64	6233.8	10292.8	591.433	69.6	42.75	316.681	324.945
Vapa	22800.4	31213.8	33490.8	34099.2	19407.1	1087.13	1033.67	4916.97	5558.06
Vars	295.976	463.805	1126.53	1792.47	1274.27	176.2	51.2	29.2997	103.477
Vars2	132.376	203.384	181.991	380.225	1842.53	58	31.5	171.149	108.837
Vav1	3620.65	1034.97	29.9511	27.1678	613.417	252.4	213.8	68.6778	64.5955
Vegfa	1697.77	4470.69	6553.51	14733.9	3094.5	15.1	32.9	1816.34	1082.04
Wdr24	410.032	597.552	596.153	868.663	1253.97	231	184.7	275.333	387.6
Wdr27	30.7176	27.17	35.4567	34.7731	121.167	3.8	5.8	48.7266	6.64068
Wdr4	739.749	930.954	1082.3	984.131	200.308	34.025	31.65	132.651	138.95
Wdr43	1487.51	1977.54	2140.17	5954.41	2082.42	360.35	393.1	1026.37	1633.24
Wdr46	3574.14	5142.29	4489.44	8648.73	843.383	455.05	199.95	519.609	927.987
Wdr90	142.76	176.346	413.492	310.523	816.333	271.4	283	158.542	154.177
Wfikkn1	120.201	260.894	61.4486	91.7565	36.9333	27.3	32.6	161.475	225.359
Wiz	4053.39	7530.78	6440.24	12316.6	825	54.8	74.25	249.828	266.747
Wtap	3229.01	4104.44	9146.61	4012.3	6471.33	1682.5	2589.2	2499.56	2382.04
Xdh	642.764	354.353	450.31	1810.32	11135.3	48.9	12.8	260.25	327.536
Xpo5	853.638	1733.57	2502.37	4903.91	1821.55	145.8	119.45	257.879	279.889
Yipf3	2662.46	2902.64	2048	2648.44	2804.47	180.3	132.25	246.412	227.725
Yipf4	4910.07	6548.37	7449.63	7774.2	2267.71	229.7	278.033	1594.42	1556.5
Ypel5	707.766	962.157	910.637	356.987	3114.25	780.55	596.5	2653.25	2917.8
Zbtb22	633.546	715.058	462.576	455.872	5307.93	472.5	217.9	749.13	632.101
Zdhhc14	335.531	159.419	20.0162	40.9022	1215.13	187.85	339.367	183.598	227.881
Zfand3	15579.2	18914.7	12402	12878.1	2554.29	289.514	192.071	512.619	467.925
Zfp101	104.872	128.918	444.288	163.591	256.217	101.65	113.6	100.078	43.8847
Zfp13	125.804	113.361	59.2433	34.7882	308.4	17.9	59.1	163.637	26.9444
Zfp160	201.568	218.649	423.588	364.646	260.65	169.55	123.75	76.7433	79.0897
Zfp161	359.533	371.494	632.023	635.306	1063.88	202.725	214.475	650.616	246.824
Zfp213	739.871	1021.68	1562.86	260.327	603.133	37.3	38.85	206.343	154.352
Zfp318	504.625	698.942	775.662	1398.01	593.613	118.14	102.86	355.606	226.398
Zfp36l2	17213.3	11549	14515.2	20501.5	3065.1	1430.6	1344.73	1216.49	1081.65
Zfp40	199.577	206.997	435.633	43.8659	67.5556	30.7	45.2667	43.1647	32.2036
Zfp414	2616.03	3468.6	1779.81	3447.47	1564.53	63	39.6	543.838	203.376
Zfp472	294.729	337.001	624.188	393.607	810	818	622.7	98.3225	72.5104
Zfp51	501.927	803.117	1032.76	1226.29	739.4	395.3	356.5	172.978	74.5032
Zfp52	802.188	895.851	476.286	162.711	920.717	173.6	197.45	150.659	74.9777
Zfp523	642.911	1165.73	1029.22	664.123	791.567	41.3	62.2	136.841	48.2796
Zfp53	158.392	315.124	237.065	303.643	459.183	761.6	1034.15	128.936	40.9627
Zfp54	179.178	268.7	333.342	288.983	262.167	77.7	115.35	60.543	53.4816
Zfp563	126.958	117.443	254.096	163.201	373.467	57	26.9	170.387	98.4843
Zfp57	271.809	356.456	199.077	1846.78	301.5	23	5.4	96.6733	83.4238
Zfp598	359.259	641.014	438.073	881.627	2901.17	653.1	631.6	613.26	671.862
Zfp677	254.282	414.84	546.867	422.967	560.5	274	327.1	114.1	61.9534
Zfp758	164.799	201.215	224.106	116.254	1030.87	241	237.7	100.1	63.794
Zfp760	159.026	312.029	880.662	2494.54	404.267	274.2	228.5	185.653	25.5445
Zfp81	142.627	198.163	493.396	604.327	176.422	50.8333	55.5	118.142	119.424
Zfp820	72.7893	167.865	624.869	79.8912	163.45	1.7	0.9	63.7803	14.539
Znrd1	3949.41	5013.41	6468.2	5866.94	5080.57	792.7	719.7	1116.95	1092.46
Znrf4	65.7568	49.0086	31.1983	28.1756	17.4333	2.3	5.4	105.487	97.4569
Zscan10	96.5148	136.637	149.154	117.865	745.867	87.6	65.4	174.274	78.717

## Sheet: normalized
# Column A:Gene Symbol
#Column B~J: Normalized of Raw Intensity of each sample
Symbol	TC10	TC5	fibroblast	stem	ATII	CD8_T_BL	CD8_T_LL	basal_cell	duct_cell
0610007P22Rik	1331.64	1862.53	1651.7	3538.33	1745.87	3772.82	3159.32	2374.84	1884.4
0610011F06Rik	2684.24	9170.29	2810.23	7278.24	8548.31	2711.25	3802.64	6570.72	4989.13
1110012J17Rik	171.357	975.97	1051.68	1563.13	11841.1	542.436	504.632	4588.29	990.874
1110020A21Rik	167.949	224.712	252.467	163.583	813.888	150.987	1186.42	876.415	539.576
1110021J02Rik	340.672	518.029	170.565	118.937	247.163	443.02	504.036	1848.97	964.348
1110038B12Rik	7818.59	10868.1	14869.2	32526.5	1830.96	3970.41	3426.85	24448.5	33034.3
1300003B13Rik	830.591	1765.56	1250.36	1551.58	1349.37	1634.76	2669.9	2716.73	855.832
1600002H07Rik	224.904	261.105	198.316	288.111	753.465	561.076	656.738	2104.17	1985.46
1600012H06Rik	2339.5	3360.87	1472.06	1097.33	3266.63	4195.02	3565.53	3114.68	1928.85
1600014C23Rik	32.7478	48.3747	130.034	58.3512	603.454	128.619	123.474	449.249	340.738
1700010I14Rik	184.344	252.431	81.9457	111.024	274.51	855.594	554.141	919.377	325.367
1700011E24Rik	48.0657	57.9665	91.3903	55.2624	93.0602	37.2808	348.948	458.512	192.397
1700024P12Rik	220.072	270.065	209.548	218.68	825.685	529.387	470.632	3371.96	1099.78
1700061G19Rik	163.649	122.587	93.8237	62.622	477.068	332.731	521.632	188.262	37.3674
1700067P10Rik	29.9596	48.0934	39.4744	30.6708	212.769	54.0572	76.9475	685.57	80.2417
1700090G07Rik	35.6558	45.4091	43.2669	40.5063	808.199	678.511	753.369	951.583	323.072
1700106N22Rik	678.413	847.347	1968.91	197.995	657.37	998.504	784.387	1247.98	734.753
1700122O11Rik	160.367	289.074	601.996	638.227	73.1188	113.706	170	38.7732	31.5466
2310014H01Rik	190.401	218.421	72.0207	115.695	5737.16	13111.7	10724.3	1918.78	2632.57
2310039H08Rik	1684.54	2802.54	4689.35	2884.27	6434.03	3016.02	2727.16	10733	6834.54
2310061I04Rik	1368.49	1601.76	2466.34	2033	10702.8	5866.13	4897.79	10186.5	10802.6
2410015M20Rik	3505.93	5534.6	6072.67	5301.61	10113.9	5067.39	2580.42	13626.5	10079.3
2410091C18Rik	1211.37	1776.78	1475.02	1507.86	2457.83	3267.66	3144.11	5977.18	3273.95
2900010M23Rik	12699.3	15488.6	15960.5	18039.6	7466.23	2314.21	3434.9	6035.69	7808.55
2900073G15Rik	102785	159231	54929.4	87776.5	56648.9	32536.8	42003.5	42999.3	46214.9
3110052M02Rik	22.6206	31.7466	31.2257	29.0864	327.308	2332.54	2176.6	896.507	385.934
3110082D06Rik	542.599	816.606	2884.8	2709.35	245.915	421.273	1052.21	756.663	448.426
4732491K20Rik	84.264	126.203	120.289	66.2608	340.023	337.391	202.211	868.353	334.115
4921529N20Rik	89.6517	67.7962	57.5957	22.7646	40.901	283.334	198.632	331.554	264.994
4930432O21Rik	2294.96	3822.94	7270.15	3189.44	1706.58	3067.28	3026.9	1176.95	325.223
4930442P07Rik	79.9333	100.723	84.3845	89.8887	432.604	152.851	322.106	634.188	114.404
4930515G13Rik	77.754	57.2923	52.9886	28.8066	293.792	590.901	554.737	622.637	528.261
4930528F23Rik	38.6973	33.9602	63.8359	41.936	31.2596	165.9	354.316	225.015	84.2255
4930539E08Rik	26.1264	31.6093	44.148	33.7956	178.515	987.941	1206.11	1036.61	775.737
4930564C03Rik	43.5612	68.0694	38.7908	44.6442	26.3491	285.198	127.053	450.538	77.4045
4933433H22Rik	134.339	124.292	129.753	96.0338	88.6887	551.756	599.474	360.121	157.325
5430411C19Rik	31.1721	29.1643	66.9711	32.8631	99.0487	674.783	450.948	221.892	430.554
5730437N04Rik	696.405	847.758	302.822	640.988	1174.07	1993.28	1568.77	5426.05	2316.16
6330416L07Rik	215.504	303.464	729.642	500.867	449.771	891.633	1238.91	994.699	472.472
9130008F23Rik	919.268	1367.33	466.935	1168.3	1046.66	311.295	481.369	1411.87	2626.64
A630033E08Rik	68.3483	80.7563	215.493	100.078	638.906	2407.1	3382.71	1616.53	538.524
Aars2	613.403	826.223	273.202	99.8962	503.448	452.962	1025.37	4073.24	2316.76
Abcc10	394.53	547.949	1462.12	1008.39	471.439	111.842	347.158	355.918	255.79
Abcf1	2524.8	3509.69	3763.31	4506.06	3130.17	4523.4	5165.02	12117.4	12937.8
Acat2	512.118	493.672	425.166	480.099	59909.1	12049.2	14047.4	35764.5	43084
Acsbg2	67.3968	71.0809	63.9513	30.4837	69.2862	59.6493	123.474	221.229	567.691
Ager	60.6211	245.622	26.4897	36.6722	134372	324.343	986.896	321.31	1665.8
Agpat1	1457.57	2387.78	389.521	415.303	2433.82	1275.94	2380	6070.21	3973.46
Agpat4	5564.61	5549.84	699.121	5641.86	5987.71	5433.68	7592.75	10974.9	6343.54
AI314976	670.547	984.079	1572.51	641.953	3116.92	2620.84	2718.21	15877.1	10550.7
AI413582	8945.25	6020.1	3223.62	3202.29	1770.18	736.296	35.7895	780.121	430.769
Akap8	105.403	177.662	86.1489	128.557	4975.49	17755.9	21664.3	10271.4	9493.48
Akap8l	360.233	360.924	200.629	464.229	3665.76	5208.13	4471.9	1690.87	1158.49
Alk	33.0005	58.2036	53.2256	56.0791	467.457	680.375	209.369	1404.01	1549.92
Alkbh7	1778.55	2257.89	2185.5	1432.86	3603	1332.79	1914.74	405.569	629.814
Amdhd2	2292.61	3036.91	837.288	936.437	5241.73	1970.29	1080.84	3880.87	4722.13
Angptl4	14428.1	21032.5	25257.2	4028.4	2137.21	149.123	367.737	502.532	549.605
Ankrd12	130.119	142.661	197.657	99.0199	990.415	5606.66	7011.88	9119.36	7724.73
Anks1	636.846	953.157	642.499	724.707	4017.04	2110.09	1843.16	508.609	735.345
Apom	39.0212	43.4255	55.2536	39.54	241.094	290.79	619.159	417.285	500.012
Arhgap28	547.201	302.892	96.8804	764.276	724.98	301.975	402.632	381.135	139.098
Arid1b	860.37	1591.19	956.572	1280.28	7380.86	7966.91	10115.9	13531.6	11586.3
Arrdc5	57.0063	59.0677	49.3177	45.3574	236.304	240.461	93.0527	80.6794	279.451
Atl2	187.238	261.489	344.629	580.737	5567.21	3721.56	3416.56	8746.66	8560.08
Atp6v0e	24927.7	30586.5	11869.6	9447.92	37023.1	34322.6	29053.9	15780	19039.7
Atp6v1e2	107.822	155.315	126.026	136.948	469.194	165.9	248.737	1435.79	835.18
Atp6v1g2	168.317	230.625	242.709	396.626	508.418	415.681	370.421	549.045	730.383
Axin1	251.828	241.053	251.755	394.663	4023.03	4646.12	3255.95	6064.08	5084.29
B3galt4	211.437	306.936	51.4843	142.337	1242.66	1444.63	792.738	177.573	656.881
B430306N03Rik	107.209	77.3431	59.2194	62.3444	195.462	540.572	272	85.1266	43.5346
Bak1	3515	6052.65	1887.91	2250.67	1139.3	257.238	298.842	9250.81	5458.39
Bat1a	7370.03	10721.6	9417.02	15138.7	13710.6	25049	9423.83	12804.8	12947.6
Bat2	404.306	584.732	255.338	483.051	4190.59	1034.54	1647.51	10907.3	10562.9
Bat3	17922.6	28629.2	19275.3	24788.7	8795.09	4757.03	3503.79	7149.23	8767.45
Bat4	2373.11	2973.69	1754.11	4100.43	4566.33	2365.47	1988.11	1622.52	1481.58
Bat5	295.682	253.42	101.586	76.7553	10304.4	7665.87	6069.9	9108.61	4727.7
BC003965	229.425	259.521	680.81	442.087	2276.72	5663.58	4459.37	10283	6565.57
BC004004	7063.58	8825.86	5895.76	3854.09	7752.12	4987.43	4918.19	9345.84	6420.13
BC011426	227.393	283.033	300.712	355.128	1600.17	4389.81	5175.16	423.91	874.57
BC032203	222.528	302.88	232.191	567.285	1499.71	1024.76	739.501	2978.18	1471.67
BC048355	232.913	370.736	875.851	1432.93	183.665	1077.42	148.526	2326.7	2809.53
BC051142	186.695	268.447	299.495	311.855	370.025	775.441	388.316	854.688	535.748
Birc6	666.229	1186.64	535.9	462.921	4278.89	5523.52	9756.22	6592.95	5290.1
Bnip1	322.939	383.382	250.356	184.523	1784.43	523.795	1018.21	2104	1078.95
Brd2	12837	13026.7	7715.27	11185.7	24763.3	10730.3	8159.11	17603.5	18802.4
Brd4	3633.8	8024.03	2630.6	3612.52	8136.32	14084.1	13165.8	22687.8	25553.4
Btbd9	557.843	664.05	973.534	663.183	2521.73	7428.82	2135.44	1806.05	1147.29
Bysl	3323.17	4938.47	2135.04	4148.61	1652.21	852.798	2403.27	2783.3	3693.89
C030034I22Rik	97.4404	100.504	586.186	310.237	362.42	2641.34	2873.9	1082.93	537.571
C2	573.391	408.913	5110.39	99.1413	1876.85	213.743	290.492	691.994	1787.04
C3	12389.8	7089.49	202.294	40669.4	66029.3	111.842	722.948	19614.7	7456.21
C4b	481.127	263.685	64.2203	492.915	5296.47	376.536	952.001	525.36	713.418
C920016K16Rik	52.8358	30.9689	76.808	43.7423	1051.51	4248.15	4387.79	1817.53	1225.67
Cacna1h	77.1926	60.0886	53.3249	42.6427	103.899	246.985	262.158	121.854	58.5866
Calm2	65568	98954.2	75826	81800.2	67588.2	57967.9	59803.4	113562	123477
Capn11	174.387	183.75	342.513	323.543	167.077	322.479	833.896	96.1204	28.0068
Cbs	316.274	496.542	600.83	457.759	988.66	513.543	526.106	1185.04	1739.67
Ccdc94	85.999	80.5456	39.4835	59.5292	972.701	1690.68	1734.9	3386.58	1910.13
Cchcr1	320.679	506.505	523.049	596.895	941.621	175.22	277.369	3351.95	3371.17
Ccnd3	4614.47	4921.93	1977.78	2078.23	3516.99	3346.57	2845.27	2016.91	929.642
Ccnf	260.815	378.708	263.965	556.339	729.211	659.87	360.579	387.649	516.332
Ccr6	44.0054	37.6763	33.001	25.1581	4185.91	1316.01	3104.74	737.924	519.383
Cd2ap	4260.9	18459.6	8865.67	11437.8	1327.12	6086.71	4118.18	51717.1	37235.3
Cd320	2919.87	4251	5913.52	7705.96	3216.54	363.488	341.79	1423.29	1883.6
Cdc5l	54.384	51.5792	92.123	113.043	8845.27	13911.3	10878.2	14022.9	12311
Cdkn1a	5053.69	7244.63	1670	546.164	29944.3	1371	4354.69	29071	65063.6
Cdsn	108.31	159.028	25218	17208	424.52	795.945	1277.69	113.357	106.866
Cebpz	148.922	208.349	335.688	373.925	1749.43	5071.12	5202.9	7782.22	9328.86
Cenpq	305.609	397.683	1306.64	1071.81	855.388	9310.88	6706.95	1893.29	2637.99
Chtf18	1012.29	1312.33	545.418	904.325	302.176	587.173	105.579	230.618	550.001
Clcn7	796.214	330.258	281.537	230.545	2170.47	2184.66	1945.76	1640.07	1193.43
Cldn9	64.6603	297.121	183.418	109.937	75.0949	70.8335	78.7369	307.684	230.578
Clic1	25818.9	41543.8	11420.8	19811.1	20664	17540.6	13394.2	16962.4	21399.9
Clic5	381.668	3485.89	26.4891	55.8419	3681.96	129.551	224.579	2121.4	1776
Clip4	91.0502	166.268	80.2621	142.439	5593.13	247.917	365.309	15803.9	6095.71
Clpp	1063.12	1069.19	1127.5	1744.08	6736.48	5287.35	3689	8586.77	8282.86
Clps	378.139	720.165	2033.84	2447.32	157.586	266.558	178.053	351.548	525.529
Cnpy3	2053.48	1821.88	3545.38	1885.22	5433.84	695.287	1372.53	1478.62	1612.22
Col11a2	82.9656	58.8932	94.5062	36.5439	544.349	656.142	674.632	79.6506	211.966
Cox7a2l	17203.3	26490.2	37523.8	32109.2	37264.7	91261.5	61960	127101	103616
Cpne5	101.855	100.639	83.8521	76.9163	3847.45	2154.83	1728.63	1296.59	1185.79
Cramp1l	1735.54	2542.58	1247.16	2297.08	3073.32	7989.74	8421.72	4801.89	4119.39
Crb3	44.0312	826.285	39.0073	28.1573	9484.7	764.256	1382.07	8331.32	9938.28
Crip3	44.2598	89.8439	46.022	136.262	234.986	354.168	214.737	2483.61	2203.3
Cript	369.685	665.57	1491.72	1338.54	5492.47	12326	10131.1	10128.5	9910.36
Cryaa	84.4913	105.861	114.998	99.9792	70.9629	117.435	304.211	895.148	492.862
Csnk2b	20435.9	33014.7	18343.9	24088.4	24699.8	3785.87	2830.95	20037.7	27620.9
Cul7	1852.4	2701.12	1119.81	3083.72	10139	4949.03	1581.9	5226.76	2471.19
Cuta	25767	33387.4	39404.8	22887.7	12572.8	3674.02	2582.21	10184.2	7354.65
Cyp21a1	110.513	755.876	92.5048	82.0062	281.157	241.393	216.527	819.542	1123.25
Cyp39a1	199.111	463.643	588.323	160.191	4400.42	572.26	152.105	10685.5	9246.73
Cyp4f13	185.735	229.05	332.771	188.135	594.771	2872.49	1615.9	1334.94	872.86
Cyp4f16	552.556	590.414	356.79	240.26	1481.87	542.436	383.843	2846.17	2012.43
Cyp4f39	48.8758	228.208	79.3417	55.3525	659.746	406.361	343.579	1699.01	6704.95
D17H6S56E-5	21.0321	46.6734	43.2035	36.4554	1156.82	4131.65	2013.16	7545.12	8565.02
D17Wsu104e	1467.17	1940.27	1939.9	1624.71	3846.23	1905.05	2035.83	17445.5	16067.7
D17Wsu92e	1017.95	810.987	871.716	898.328	3320.95	219.025	421.422	2063.24	2470.49
Daam2	147.492	108.485	44.5953	48.3435	1524.89	353.236	337.316	1009.17	529.139
Daxx	5606.33	7444.21	5800.25	6372.87	5017.71	9838.4	5309.37	5310.19	4504.97
Dci	3351.89	5637.45	4178.33	5975.41	28780.1	1498.69	1000.32	14631.9	8451.85
Dcpp3	42.5758	42.5889	41.9397	47.9844	939.046	822.042	962.738	791.072	6840.61
Ddah2	2229.98	6103.29	143.255	6801.07	7495.3	1200.44	980.633	2381.8	443.175
Ddr1	8098.64	19620.4	4493.71	3283.05	5543.41	681.074	1200.74	23850.7	20313.6
Ddx11	30.8245	31.3592	22.811	39.0487	507.31	1590.03	2542.84	1068.05	651.294
Decr2	381.385	448.597	631.26	294.731	2122.66	1101.65	850.001	2744.4	1582.66
Def6	4249.92	5841.12	11691.4	5514.23	1948.82	13559	8494.64	937.233	1071.49
Dhx16	4461.61	6619.63	7190.95	5374.26	6315.22	14170.4	10259.1	8164.23	6432.62
Dhx57	907.815	1526.48	679.499	1245.17	1893.06	4829.73	5772.85	2718.58	1949.09
Dlgap1	29.2247	23.4881	18.2486	49.5238	222.271	263.451	202.807	470.682	339.746
Dlk2	277.157	366.918	273.412	413.801	692.981	321.547	126.158	2927.1	2137.15
Dll1	104.386	454.845	36.5551	134.13	1501.84	866.779	1249.05	8797.08	8202.82
Dnahc8	342.233	605.007	2439.8	2654.81	635.163	6763.67	3400.9	748.504	603.842
Dnase1l2	75.0442	92.1812	40.6451	27.403	289.81	988.873	374.895	1593	403.646
Dom3z	354.462	486.451	676.437	260.214	4188.97	4661.96	4743.9	4103.45	2484.96
Dpp9	400.194	489.906	653.003	704.713	9293.03	4069.2	2890	1938.65	1268.85
Dpy30	829.075	1335.04	1845.72	1479.01	9246.92	17212.5	10552.5	22403.6	20306.8
Dus3l	3567.66	4403.55	4487.43	3251.53	4301.34	6341.46	5251.22	4321.72	2884.52
Dusp1	11494.9	19900.5	815.333	3743.41	69475.6	14427.7	33139.3	152667	110034
Dync2li1	251.948	561.153	130.163	247.056	10961.9	344.847	1152.42	6189.33	3040.56
E4f1	456.375	465.041	742.269	984.978	1331.65	6701.22	10726.1	1419.6	1274.24
Ebi3	2075.62	1083.72	34.4243	38.3716	937.968	460.418	284.527	251.7	358.485
Efna5	2946.83	3071.18	6239.04	4808.3	433.323	425.933	90.3685	5360.6	3492.79
Egfl8	388.023	415.056	814.16	1591.32	77.4903	544.3	422.316	2689.28	1717.37
Ehmt2	11229	16724.9	10888.2	15523.2	8044.59	4005.82	2248.48	12421	8252.84
Eif2ak2	182.498	350.006	74.7321	752.903	730.07	275.257	597.088	10718	4736.93
Eme2	307.847	531.042	45.2262	255.758	673.858	707.093	965.72	1474.9	1115.01
Emilin2	2277.19	1630.92	8268.25	370.104	2141.16	687.831	2524.95	58.9364	228.492
Eml4	863.37	1289.89	1393.84	5416.19	1543.4	3133.45	3578.95	2993.81	3163.06
Emr1	8379.89	3183.98	243.993	240.632	5296.41	1021.49	2045.37	351.975	492.929
Enpp4	606.294	797.248	3176.74	422.857	4796.26	3231.31	3093.11	2079.81	1265.58
Enpp5	435.046	655.988	1362.83	131.597	12261.8	195.724	170	1103.47	759.783
Epas1	10552.1	23188.5	71376.1	59679	39952.1	3380.44	7597.22	160094	105479
Epb4.1l3	6315.58	6606.98	49.4699	49084.7	686.534	357.896	468.843	6328.35	3217.96
Ergic1	2233.77	3346.18	1358.9	2543.96	1448.29	1169.5	1007.47	14916.5	10615.1
Fahd1	182.828	154.468	595.453	147.527	563.272	46.601	96.6317	1679.79	1434.57
Fam120b	131.837	198.008	223.027	154.624	1669.69	2854.47	2922.81	2974.4	2207.44
Fam173a	3857.86	8203.25	2722.45	4965.53	19639.6	18560.2	10817.4	10955.3	9787.81
Fance	946.986	1380.77	1698.3	2281.1	861.077	853.73	946.633	209.108	74.4413
Fbxl16	270.791	376.95	7311.78	1706.1	1858.33	406.361	687.159	516.652	230.978
Fbxl17	1313.52	1474.14	1199.41	2573.22	3539.7	2829.61	2111.58	5581.3	2904.33
Fbxo11	1363.43	2021.52	1992.15	4023.08	6506.31	14084.7	14510.9	14097.6	16102.9
Fem1a	2500.6	2986.15	1500.52	1601.94	1333.88	444.884	421.123	2447.01	2271.42
Fert2	520.233	609.314	378.074	1028.04	827.601	82.9498	553.843	3127.05	3631.63
Fez2	19588.9	21446.1	6840.15	11473.7	2255.12	5582.8	5091.06	6891.96	6143.3
Fgd2	34.4956	137.888	78.2837	34.1604	3279.15	54.0572	94.8422	832.569	775.133
Fgfr1op	1385.56	2423.42	4514.73	7001.11	3539.64	6723.59	6125.38	10648	9077.77
Fkbp5	1052.85	1220.17	7033.51	1690.24	2123.18	1066.85	1448.88	1191.39	1034.96
Fkbpl	928.555	1004.44	303.942	321.7	1332.37	788.489	386.527	1059.83	1184.18
Flot1	2078.94	904.284	2197.55	4400.07	10168.5	7049.8	4493.37	10881.7	7506.72
Flywch2	346.674	1539.2	70.3843	98.1444	1200.35	38.2128	62.6316	1993.43	1902.12
Fndc1	221.642	79.9414	60.7472	57.0003	2817.5	68.9695	175.369	138.722	2253.3
Foxn2	376.544	306.553	871.823	1461.87	3953.38	6955.67	6775.85	3377.35	5543.5
Foxp4	2777.47	6630.05	4113.46	5629.22	3052.96	824.527	1151.23	3338.81	4195.25
Fpr1	18419.8	7616.52	68.4611	65.9888	3628.39	311.295	663.895	309.772	89.3884
Fpr3	44.5086	51.8136	67.7481	73.3552	311.189	173.356	144.053	2291.52	46.6264
Fpr-rs3	57.5161	74.0682	74.9577	60.6122	232.471	113.706	39.3685	50.2573	141.884
Gabbr1	81.1591	99.5792	108.426	343.261	924.779	2887.4	3544.5	1961.86	1214.21
Galm	138.201	80.8196	187.549	40.9766	3678.63	1262.89	1513.9	5776.79	3000.67
Galnt14	65.275	81.0648	68.156	57.8035	61.6809	57.7852	35.7895	71.1054	27.874
Gemin6	679.607	981.48	675.652	1366.37	907.487	2611.52	1311.69	2670.12	3364.97
Gfer	476.001	483.594	1779.38	1604.61	3022.9	2365.47	1237.42	4559.03	3322.24
Glo1	3320.33	4385.88	15262.6	6409.65	16526.4	16184.1	10044.3	19154.8	26825
Glp1r	111.843	138.527	118.833	102.795	134.38	48.465	583.369	214.128	361.025
Gm88	49.4097	33.2524	50.4872	69.8246	1746.95	369.08	266.632	2427.31	930.536
Gng13	64.6274	118.282	31.2728	60.0236	391.045	273.082	229.053	560.382	943.482
Gnmt	107.106	134.189	130.821	116.778	9158.47	52.1931	55.4737	1214.08	604.772
Gnptg	2481.49	1995.41	3051.83	860.101	3035.6	646.822	1506.74	9555.39	5592.77
Gpr108	1817.09	2065.78	2194.07	2031.08	8290.21	1834.22	1959.48	9918.78	8460.33
Gpr116	806.479	915.729	29.1456	43.7219	42902.6	211.569	1105	3572.09	638.57
Gpsm3	6879.94	2944.27	3744.49	301.008	2796.9	3222.93	1957.69	248.607	199.804
Grm4	52.7147	58.4507	47.139	51.0865	951.262	544.3	549.369	1146.34	343.491
Gtf2f1	17271.3	23127.8	11426.5	16469.9	4144.62	6424.41	7607.96	12839.4	17666.4
Gtf2h4	916.754	1108.8	777.078	1410.33	2998.15	1802.06	1661.08	2419.18	2802.9
Gtf2h5	5324.61	12029.2	37054.5	31762.4	4698.97	4750.51	4185.58	8532.48	8525.31
Gtpbp2	518.707	535.995	2261.85	1478.17	1435.98	12644.3	9603.67	7038.62	4607.57
Guca1a	126.525	98.9116	75.289	135.812	592.615	76.4256	189.684	776.274	556.083
Guca1b	425.03	654.738	962.357	620.587	143.183	147.259	567.264	1460.88	670.851
H2-Ab1	4186.1	950.899	37.6745	97.6112	49880.9	2865.03	797.51	790.765	1614.85
H2-D1	20054.4	9865.02	311.675	2570.12	40976.1	77337.8	63842.3	14445.3	12548.2
H2-DMa	238.929	106.463	128.482	92.0528	7842.84	2772.76	1778.74	533.815	329.308
H2-K1	16953.6	20853.1	34693.8	17375.4	42530.3	74747.1	69267	19463.5	13725.7
H2-Ke6	1666.63	2525.18	2706.95	1833.48	8781.5	5638.72	3890.32	10126.1	7260.12
H2-M3	611.259	644.891	1201.11	1999.33	3097.76	32803.4	28783.7	6746.89	3943.19
H2-Oa	44.9265	43.3236	92.7327	19.7812	916.709	3571.5	1930.84	784.116	1402.97
H2-Q10	605.614	323.029	179.152	244.217	204.924	495.835	910.843	460.081	281.351
H2-Q2	5928.09	3963.09	8514.08	5739.33	2588.74	115.57	332.842	1598.16	473.208
H2-Q7	19944.4	11978.8	19262.8	7532.15	5040.04	101031	125607	2608.18	842.992
H2-Q8	386.664	416.928	93.3183	183.976	1389.86	4233.24	10851.4	1029.73	760.86
H2-T24	39.7545	32.7437	41.9314	27.8404	387.811	54.0572	617.369	2907	2935.64
Haao	122.877	160.818	386.975	151.391	107.971	1910.64	1551.48	674.072	442.824
Hagh	1037.25	898.4	1037.74	716.319	7494.8	5043.47	4820.25	6494.32	12334.5
Haghl	1133.98	2974.06	95.5615	1721.29	1903.63	2445.15	1393.55	1639.39	544.509
Hcfc1r1	10266.2	10837.9	1708.47	14300.9	19198.2	6137.35	4679.48	17537.1	15665.9
Hdgfrp2	2787.4	3085.73	2449.93	4516.33	1092.07	1978.99	2097.86	2584.44	1897.62
Heatr5b	1166.08	1130.27	1171.69	1871.98	1232.64	1271.74	929.633	1439.08	1334.45
Hn1l	454.964	769.449	2112.36	1931.25	4982.91	2179.06	909.054	3360.57	5914.68
Hnrpll	4211.34	7678.08	4804.44	9328.53	10197.9	8351.83	13140.1	7683.07	8781.9
Hs3st6	118.504	280.677	52.9354	46.4875	1760.66	48.465	570.843	1219.27	1278.28
Hsf2bp	41.8752	47.0975	204.689	62.988	216.961	217.161	341.79	363.999	683.859
Hsp90ab1	133503	213660	133824	178922	85946.7	40461.8	42189.6	91426.6	106422
Hspa1a	502.419	234.727	34.8957	46.5235	34648.1	11251.3	142716	64382.9	114259
Hspa1l	53.8863	58.7616	48.3679	45.7058	44.1946	72.6976	272	781.076	293.737
Ier3	3069.16	7770.59	193.412	2802	68190.1	978.621	1546.11	52829.5	55402.2
Ift140	50.9336	58.979	59.1671	50.4573	9675.27	8406.82	5200.22	9040.26	7595.02
Igf2r	9431.84	18632.3	6211.32	8128.17	4131.5	2203.3	3737.02	8754	6013.88
Igfals	25.0686	33.5902	35.0027	24.1853	559.32	26.0966	139.579	466.442	494.805
Itfg3	9040.58	10234.9	7789.56	4869.44	9204.16	6911.86	3346.32	3168.9	2911.68
Itpr3	3294.99	9536.59	5467.59	7149.52	5073.82	5398.26	4760.01	1132.04	1117.37
Kank3	689.491	1347.25	190.561	438.719	894.532	166.521	271.404	410.043	385.092
Kat2b	351.436	660.805	554.56	1156.91	3971.95	10384.6	12567.5	6090.78	2833.74
Kcnh8	67.8315	79.5101	68.9954	64.7908	102.821	240.461	30.4211	106.356	111.366
Kcnk12	42.6941	73.4361	125.48	138.42	68.3879	48.465	46.5264	51.7072	35.0742
Kctd20	2480.08	3860.8	1662.49	1252.16	2903.01	3841.17	2827.97	5367.93	4236.35
Kctd5	781.316	913.383	291.017	2109.32	2553.59	3496.94	3142.32	2768.08	2012.26
Khsrp	833.289	1112.39	1436.62	1294.24	2492.21	4315.25	3688.11	18337.3	14539.2
Kifc1	816.054	750.834	337.172	684.956	88	392.38	714.001	136.657	166.183
Klc4	1386.09	1317	1340.46	641.039	3389	2863.17	1821.69	4617.23	2827.72
Klhdc3	8297.1	14239.7	10528.6	12125.6	14021.8	14622	11085.4	6324.61	4991.07
Klraq1	288.192	321.623	217.776	287.618	6238.99	7657.48	5021.27	3947.03	2646.25
Lbh	2988.02	3072.99	364.106	2678.32	794.366	1425.37	808.246	6049.62	3066.29
Lemd2	11063.9	12465.3	11394.2	31533.6	3678.57	6501.77	6091.38	3573.78	3752.66
Lmf1	2366.39	3421.42	7029.72	3585.87	1913.48	245.121	463.474	771.205	599.061
Lnpep	1765.11	1897.03	964.78	661.689	3119.36	11635.8	13073	29066.1	17940.9
Lonp1	5718.09	6708.85	44416.2	24053.5	5669.43	9187.85	8616.33	5520.12	5993.53
Lpin2	139.339	186.247	60.0495	40.8148	15250.6	1834.22	2118.74	8717.12	7108.18
Lrg1	249.382	304.57	1565.81	142.198	109601	61.5133	125.263	748.66	59.9194
Lrpprc	2186.94	2629.6	5861.87	4918.01	4033.21	5478.41	2557.16	8158.98	6597.79
Lsm2	3745.75	7434.51	10690	7160.52	1879.53	374.672	427.685	3200.19	1895.05
Lst1	1660.65	1264.25	586.629	952.936	2769.17	1481.91	168.211	2071.34	442.322
Lta	94.1944	69.8776	32.734	71.6463	288.103	661.734	161.053	1509.11	634.809
Ltbp1	2241.96	5612.43	1367.03	5113.85	236.882	83.2605	60.2457	1182.47	966.116
Luc7l	1197.14	1549.62	1318.75	2943.52	1709.36	3766.48	4201.33	5145.7	4411.66
Ly6g6c	346.662	468.555	402.167	385.008	643.966	169.162	412.474	2913.55	8225.17
Ly6g6d	52.6075	393.713	34.4745	19.8216	1246.55	59.6493	164.632	557.741	604.207
Mad2l1bp	2811.23	3960.24	2725.75	2001.05	3243.22	5938.83	4912.11	2195.96	1386.21
Man2a1	10487.2	13793	8864.65	19605	5515.17	6026.44	5948.22	3517.74	2682.85
Map3k4	1730.14	2671.3	1944.61	2548.44	3072.07	6280.42	5555.43	4539.03	2840.13
Map4k3	6242.22	9573.87	6711.92	7902.16	3953.26	2119.41	3569.11	5734.94	5065.61
Mapk13	1238.26	6737.3	58.1445	363.849	6245.4	42.8729	189.684	4293.99	2234.19
Mapk14	10840	16661.7	10605	9764.3	2088.33	4926.97	4212.43	8511.48	6345.54
Mapk8ip3	1316.69	1655.56	1355.59	5082.55	524.148	1119.05	1766.21	1278.46	820.375
Mas1	59.8667	114.064	180.124	170.661	110.666	426.865	243.369	703.748	108.603
Mcfd2	20840.1	21051.1	20272.4	15261.5	16984	7320.09	6291.8	3496.45	4944.15
Mdc1	865.841	980.238	1490.34	1959.25	2982.84	2641.34	2655.58	3986.45	2374.61
Mdfi	741.417	1925.62	23.143	129.056	336.67	205.976	485.843	279.43	671.414
Mea1	6864.29	9939.28	9720.44	9461.52	4470.66	4938.77	4653.53	13245.5	9502.95
Memo1	9809.23	15799.1	8792.57	13284.5	2246.23	2428.84	2550.9	6345.26	9716
Mep1a	60.35	39.3357	121.943	35.7455	253.311	389.584	598.58	916.936	589.556
Metrn	454.905	500.765	1402.68	1453.89	937.759	1311.35	754.264	709.721	345.142
Mettl4	245.362	325.722	409.84	429.492	435.03	1164.09	1221.32	2544.87	1612.65
Mocs1	2176.2	2022.05	2763.34	2878.52	950.604	333.663	447.369	6100.19	5435.04
Mog	570.597	1432.52	7008.74	6559.55	77.0711	264.694	307.79	137.509	588.933
Morc2b	78.3386	92.9503	227.552	239.366	194.504	156.579	107.369	293.604	42.7743
Morn2	109.451	227.673	581.537	77.8127	2821.15	132.347	511.79	5262.83	2023.6
Mpnd	2241.48	3506.42	3369.52	4614.14	15384.2	11678.2	7997.17	9136.63	10937.1
Mrpl14	8215.53	13931.5	12315.5	13948.1	7322.06	2410.2	2184.95	1805.2	1780.85
Mrpl18	2386.44	3087.07	3679.46	2381.87	3658.51	6777.65	7850.43	10156.2	7946.04
Mrpl2	9665.08	13855.7	18207.3	13727.9	6090.54	5230.5	3026	6818.45	4463.63
Mrpl28	1203.91	1648.45	555.505	565.068	9438.11	5540.55	7573.06	3729.53	4218.91
Mrps10	3726.6	5856.72	4567.19	3406.64	1294.58	2701.93	2346	2172.2	2478.17
Mrps18a	1682.61	2358.97	5100.46	2950.49	6385.71	4488.61	3595.06	8261.62	7275.79
Mrps18b	5474.53	7631.15	11484.4	6452.93	4822.72	4279.84	2269.06	20966.3	30345.9
Mrps34	7195.25	9272.52	4099.48	6367.16	13946.3	5368.44	3570	2959.73	3480.3
Msh5	62.1332	65.7403	54.8927	64.1855	185.342	541.504	718.474	534.93	440.822
Msh6	2084.33	3019.29	3799.07	6255.7	5794.17	10399.5	7313.59	10304.9	7357.12
Msln	6373.35	139086	1303.24	8453.34	2664.79	154.715	198.632	15152.3	22108.8
Mta3	1044.83	1993.19	986.129	1556.16	2327.36	6222.17	7049.34	4679.18	2525.59
Mtch1	75476.1	103811	46417.2	62720.6	38055	1178.07	719.369	2900.98	3808.8
Mut	1547.24	1896.42	5226.87	1319.35	5839.92	5217.45	3536.6	3671.02	3779.51
Myom1	120.042	82.4662	19.094	148.918	2102.24	104.386	66.2106	778.431	829.385
Narfl	2576.63	3122.03	2920.69	2296.79	4052.49	5936.97	4870.95	3684.96	2055.9
Ndc80	115.413	88.1525	142.201	77.7809	288.942	2471.72	2970.53	1108.88	5954.97
Ndufa11	2521.67	3831.23	2713.66	1600.75	10351.9	2314.21	2201.95	5065.68	5974.45
Ndufa7	23729.2	34548.7	44444.9	39646.4	24991.3	3826.5	2461.24	9080.14	7748.92
Ndufb10	16473	19557.8	29564.2	16678.5	26006.4	9081.6	5667.27	41517	44769.3
Ndufv2	10463.9	13477.7	23717.7	20517.9	19082.7	22131.1	21474.9	32017.6	27192.8
Neu1	10434.2	8048.68	8656.22	5382.99	1905.1	1428.48	1250.25	779.862	805.479
Nfkbie	598.082	1047.84	122.361	2405.89	4050.28	10276.5	8751.43	1247.32	1147.62
Nfkbil1	2859.07	2656.87	3803.29	3476.62	1648.8	1368.21	304.211	3225.49	2310.51
Nfya	642.095	586.915	529.899	1062.3	1971.69	1371.93	1525.83	4339.89	4924.35
Nkx2-5	138.175	123.985	171.472	7580.59	784.724	738.16	665.685	113.587	43.8278
Nme4	617.495	1441.92	202.201	1406.13	85.1555	872.371	697.895	684.031	904.784
Notch4	557.18	274.715	26.2121	66.0889	391.903	149.745	451.544	203.265	231.202
Noxo1	75.5572	140.943	171.442	153.903	312.476	874.235	382.948	475.71	566.874
Nrm	177.986	284.052	571.632	448.716	704.03	629.114	384.737	1475.4	3106.82
Nrtn	590.599	1076.62	774.685	1850.25	1851.68	184.54	622.738	108.214	212.51
Nrxn1	110.759	77.8096	31.246	49.9141	477.013	437.251	796.828	1341.97	997.958
Nthl1	241.503	267.453	271.676	812.871	830.895	488.379	241.579	842.739	271.691
Nubp2	1060.55	1318.93	1331.39	743.088	4249.48	6758.08	4319.79	3081.66	2529.04
Nudt3	7698.39	10578.1	7271.96	9966.87	7526.92	5122.38	2240.42	16304.1	14192.3
ORF19	4196.48	5823.95	5223.43	7027.25	2707.43	1878.02	1887.9	4002.18	3254.08
Pacrg	31.288	36.1397	21.4606	18.2967	5663.2	238.597	184.316	2063.9	851.978
Pacsin1	1711.23	3047.91	6102.81	5381.73	242.861	891.011	838.369	301.086	256.398
Park2	149.109	130.269	167.901	90.0246	465.181	142.288	425.895	1979.22	1005.27
Pbx2	1620.31	2137.02	811.44	1933.29	4938.04	1870.25	1226.98	12557.4	7203.36
Pdcd2	1979.62	2501.09	3928.43	6642.43	4572.59	8360.22	7025.48	7083.93	5237.33
Pde9a	127.073	138.398	80.0443	74.4002	1110.73	268.422	62.6316	615.312	827.698
Pdia2	48.9136	43.0431	19.3025	21.7297	308.045	41.0089	37.579	390.043	390.076
Pdpk1	3376.85	5291.77	7974.71	6725.43	6194.67	16495.8	11505.4	7732.24	9198.93
Pex6	329.285	376.105	628.29	367.529	6602.99	4200.43	3464.07	5156.46	3804.81
Pgc	39.6139	44.5392	44.5286	40.3927	493.147	108.114	452.737	1231.81	676.277
Pgk2	61.6915	71.7056	64.2462	63.0102	27.2474	44.737	23.2632	1734.9	697.206
Pgp	9393.32	9811	7821.5	5709.53	6541.79	3445.68	3283.69	3263	2081.72
Phf1	267.081	283.72	312.398	544.431	5576.91	1832.35	2566.11	1391.35	980.707
Phf10	4044.47	8383.47	22655	52613.4	7206.66	8365.81	6698.01	9130.14	9972.82
Pi16	128.535	232.49	44.3109	525.1	398.44	103.454	121.684	129.968	273.428
Pigf	1918.22	3241.5	1746.82	2888.12	2975.11	6857.8	7818.22	6835.65	6671.32
Pigq	4694.48	7109.98	6280.28	4200.73	8571.64	14114.8	10790.3	13357.2	12022.2
Pim1	152.229	259.7	45.4027	226.222	6376.21	15317.8	28693.3	8972.45	23018.1
Pja2	2987.2	5002.75	3093.31	2516.34	5887.81	5429.95	3960.11	7591.8	5622.48
Pkd1	1630.68	1274.51	1691.74	2453.93	1647.42	3349.68	2941.9	523.513	841.502
Pkmyt1	1838.92	3175.49	7186.92	1685.52	1022.88	1907.85	1928.16	469.336	901.776
Pknox1	107.292	99.24	125.964	187.574	2114.52	2533.23	1900.42	2559.81	2405.68
Plcl2	1379.81	615.528	6015.66	40.0821	2104.69	16748.4	14131.5	1295.39	546.527
Pnldc1	140.441	171.936	147.429	443.465	96.7731	121.163	329.264	325.39	112.207
Polh	75.1069	92.1727	62.16	65.1279	481.35	1313.22	1315.26	1859.47	1738.28
Polr1c	1343.89	1964.61	2932.05	2683.35	18873.6	15222.7	13675.2	23000	19464.2
Pot1b	26.2493	32.3231	31.2472	30.877	59.2256	67.1054	82.3159	418.701	574.112
Pou5f1	61.5504	55.0296	46.4823	46.9703	215.643	27.9606	78.7369	101.358	36.8633
Ppard	4276.46	5490.96	4574.76	6959.51	665.554	532.183	466.158	346.501	1203.6
Ppil1	867.957	1365.94	157.175	472.661	2336.15	2434.44	1463.79	6752.56	4402.59
Ppm1b	3073.03	4540.83	3888.85	3527.82	10957.8	21122.7	19974.7	12636.4	14295.5
Ppp1r11	12793.5	18035.7	9197.13	13207.6	9090.59	3767.23	2989.32	6725.65	8063.23
Ppp2r1a	567.083	685.986	623.73	920.877	69311.8	56358.5	49283.6	55607.4	48680.2
Ppp2r5d	962.97	1299.49	795.552	1068.15	5397.37	2106.37	1574.74	1704.57	1943.36
Ppp4r1	6715.79	9545.02	7098.8	10727.9	9377.77	12986.8	10863.9	5673.65	7050.46
Ppt2	1805.63	1244.49	1791.79	1016.21	4032.55	2898.58	2997.37	1508.27	607.833
Pram1	300.528	344.092	274.058	196.684	166.299	542.436	876.843	739.658	195.193
Prdm9	69.843	71.78	48.3143	67.6732	240.136	525.659	1195.37	528.703	755.432
Prepl	2036.89	3583.36	1262.26	1642.93	2260.47	1698.14	1215.5	3380.38	1872.82
Prkce	79.5311	87.6831	130.433	77.807	2059.26	1418.53	2360.32	2749.75	1582.75
Prkd3	1371.92	3231.61	170.104	9437.79	2397.87	7824.31	6466.72	2732.23	1702.14
Prph2	26.3232	29.1878	76.6744	31.2297	23.1153	18.6404	26.8421	26.6565	17.655
Prr3	1035.8	1325.73	864.238	1964.99	1097.02	1142.66	1000.32	4571.05	2599.17
Prrt1	179.549	155.985	436.254	300.047	996.595	980.485	1844.05	372.711	220.135
Prss22	63.2482	1255.84	53.8194	388.545	4335.15	920.836	1930.84	6433.35	3704.32
Prss28	84.1084	84.2019	64.1194	70.3067	154.621	37.2808	50.1053	287.768	112.459
Prss32	167.633	260.076	239.1	426.063	224.087	66.1734	204	1353.25	4721.15
Psmb1	8674.34	10492.1	7720.8	17929.5	11819	9596.08	7125.69	10761.4	10153.1
Psmb8	800.095	521.54	1231.82	309.843	5059.66	12521.7	9991.54	2014.41	1183.53
Psmb9	385.551	225.623	1391.95	683.264	5672.78	22763.7	13966.9	9310.48	3621.59
Psors1c2	64.1842	55.4044	372.73	72.5846	704.898	766.121	692.527	468.575	447.855
Pspn	116.225	52.1052	57.1194	34.9617	370.325	393.312	422.316	682.047	672.862
Ptk7	1424.17	3942.53	110.906	1759.04	1780.66	26.0966	94.8422	4080.61	4528.33
Ptprm	74.2699	55.8721	28.3603	30.4386	8084.38	292.654	272	4614.81	2050.24
Ptprs	7931.51	24173	27071.4	46911.7	1676.06	409.157	1152.87	14750.3	12648.2
Pxt1	79.0518	78.0825	114.001	73.0937	836.344	583.445	649.58	151.263	168.041
Qk	2517.58	4885.87	2977.64	3185.01	6935.42	8228.67	10068.1	7026.51	7240.22
Rab11b	6953.76	9176.27	7536.9	5798.41	8827.25	4181.66	3844.99	10559.1	7301.81
Rab11fip3	1756.15	2124.8	1706.47	3849.91	1446.75	289.858	225.474	1420.45	1003.53
Rab12	9744.66	14717.1	7143.52	4267.26	2442.47	1084.87	1691.95	2373.52	1705.6
Rab31	2404.37	1432.38	3161.07	3369.48	2102.51	818.314	697.001	5035.15	3573.89
Rab40c	2554.8	2947.18	1542.04	2666.27	3995.3	5035.7	3981.58	4303.78	2568.57
Rab5a	3604.72	4725.93	5118.26	6322.63	21126.5	36574.3	39923.2	16423.6	17218.6
Ralbp1	7097.23	12385.4	8541.56	7230.38	8702.81	11893.5	11823.1	19742.7	16568.5
Ranbp3	6308.84	9010.69	6316.29	10018.4	1931.89	3584.55	3974.43	874.838	769.82
Rasgrp3	4658.91	1495.25	58.3806	118.121	571.835	1219.08	264.842	808.106	846.751
Rbm16	1857.37	2776.58	1933.52	2447.39	4608.26	5689.05	4479.06	4498.83	2683.66
Rdbp	2008.1	2547.95	3112.8	3768.66	4916.14	6391.79	3616.53	10675.3	9199.02
Rfx2	30.8896	69.8815	150.419	50.7367	634.025	184.54	451.395	1202.29	931.936
Rgl2	1005.33	838.673	812.314	816.034	7201.81	10287.6	11946.5	4067	1258.34
Rgmb	994.445	910.006	1409.09	1119.24	1874.17	500.495	714.001	3084.9	2503.03
Rgs11	308.278	1052.28	1503.91	633.286	104.498	1316.01	1334.95	359.583	79.1166
Rhbdl1	62.6069	121.574	104.367	95.9254	543.271	641.23	1011.05	329.51	486.099
Rhoq	12009.8	19269	34281.5	21916.6	11860	9044.32	21126.5	5732.17	5761.82
Rhot2	860.941	1777.68	884.415	925.923	1195.41	1666.45	1596.21	1790.42	1455.32
Ring1	49.3887	52.2368	66.8339	54.9504	3099.49	1079.28	196.842	4819.45	3855.75
Riok2	2190.7	3196.98	3240.55	4769.2	1584.25	1584.43	1974.24	2967.05	3653.38
Rnf151	54.557	38.0695	35.6347	90.9163	359.965	128.619	715.79	73.0464	317.771
Rnf5	536.184	752.091	702.55	658.775	8337.22	4561.31	2385.37	8434.47	6725.74
Rnf8	1336.04	2148.07	1977.36	2916.08	6603.68	6786.97	6882.32	13697	9500.96
Rnps1	540.578	664.954	990.645	1108.45	13433.1	40227.9	35430.5	29639.9	31912
Rpl10a	127223	207633	189474	230131	139734	190807	187025	163627	174362
Rpl3l	43.5865	30.1196	96.9599	23.5923	111.684	195.724	755.159	217.349	279.839
Rpl7l1	238.852	417.881	224.742	413.032	5507.7	4200.3	3191.83	5805.82	5172.72
Rpp21	3325.07	6241.93	7226.96	1640.82	2763.9	2529.5	2204.63	2898.81	2382.95
Rps10	130978	199882	203515	219405	92524.1	103348	70417.7	82895.9	81248.6
Rps18	30719.9	48019.3	79759.1	68009.5	63187.4	88726.8	96369.3	43768.2	45186.8
Rps2	96175	118929	90176.3	80003.6	157542	215399	239399	137784	139232
Rps6ka2	85.8411	67.8826	22.0728	36.4287	877.305	837.575	1032.53	967.389	1017.85
Rpusd1	81.301	95.8628	86.9382	108.194	1942.89	1923.69	3076.11	501.752	461.585
Rrp1b	176.199	347.647	245.346	344.239	1852.68	1859.07	1988.11	5610.07	4948.44
Runx2	53.5282	42.9829	29.8917	25.3284	722.005	1483.78	4516.04	1560.91	1367.83
Rxrb	5023.16	6273.8	12201	13722.4	10003.4	7590.37	4815.48	12512.6	7514.3
Safb	2954.6	4134.68	5312.45	4547.27	2927.76	2790	3515.42	7100.67	5745.78
Safb2	3144.16	3418.44	3698.28	3522.67	3444.41	3314.26	3899.86	6890.31	5048.83
Satb1	227.495	872.477	28.9129	21.4988	4076.45	69449.2	59647.4	546.906	393.318
Scube3	86.933	133.541	29.742	28.9609	112.223	63.3774	100.211	125.081	108.667
Sema6b	113.227	93.3609	292.166	31.6194	396.734	177.084	103.79	2409.87	1057.96
Sepx1	50546.6	34818	7022.4	6634.18	24666.8	2624.57	1785.9	8136.29	9247.24
Serac1	87.1109	94.1432	307.671	363.222	622.977	1174.35	1135.42	1328.39	601.605
Sft2d1	733.775	658.616	594.307	602.646	6022.03	19509	18855.7	7002.35	4461.88
Sgol1	566.761	835.412	1967.55	2739.41	81.6523	566.668	606.632	1855	817.045
Sh3gl1	3147.83	3733.19	2799.23	2444.59	3844.81	5925.78	3428.64	1691.07	1100.98
Shd	62.8584	66.3722	231.97	56.5678	76.9514	65.2414	94.8422	780.819	44.0521
Six3	60.4725	56.058	40.0237	543.914	248.999	379.643	565.474	442.266	376.202
Skiv2l	133.402	123.498	177.307	191.855	3201.78	3058.89	2558.95	545.038	405.41
Slc22a1	72.8447	81.2044	145.598	127.92	578.243	98.7941	119.895	915.969	898.141
Slc22a7	30.7357	29.6061	30.6201	24.8641	387.751	382.128	697.895	311.816	318.616
Slc25a23	87.3503	122.453	126.667	156.499	5483.91	469.738	314.948	4942.16	3975.19
Slc25a27	90.8812	195.547	922.739	732.194	198.008	814.586	1244.58	811.938	440.353
Slc29a1	8167.23	3763.7	28436.6	13320.6	2488.67	1068.1	1463.79	976.199	542.949
Slc30a6	346.26	380.167	331.61	336.936	5815.91	8235.33	5996.53	8689.19	8232.6
Slc35b2	7091.71	8275.23	6722.01	8029.57	2188.41	851.866	877.738	2757.67	1534.39
Slc37a1	207.846	556.672	129.341	103.923	4786.37	2947.05	2206.42	848.96	362.866
Slc39a7	11362.7	14780.7	10860.1	10353.1	19368.6	8022.83	7879.06	7422.93	7179.37
Slc8a1	55.6681	60.2224	48.5222	74.231	221.377	163.104	265.737	579.262	543.09
Slc9a3r2	1696.25	1285.33	210.802	407.077	13714.2	493.66	277.667	3801.82	2566.4
Smchd1	1804.61	3329.2	2804.12	4721.32	4842.79	52418.7	52019.2	4285.04	3355.25
Snx9	2631.78	2296.64	1338.3	4301.11	4053.27	1105.38	2697.63	6224.45	3570.83
Socs5	2104.75	1586.24	586.767	2270.78	5145.32	9618.45	8517.01	4389.5	2384.68
Sod2	15424.9	13809.7	14249.6	42648.9	12337	7513.48	5924.95	21441.5	17907.8
Solh	40.7325	40.9394	49.5606	50.6292	3625.72	6089.45	6290.36	4583.47	3116.29
Spast	2717.84	3519.53	1540.85	5592.49	2655.24	9155.23	5863.22	10701.1	11780.3
Spdef	44.5032	90.7596	21.6655	62.0211	870.838	87.6099	212.948	1243.38	749.295
Spsb3	3385.22	3755.08	2274.91	2415.6	4693.91	6809.34	6232.74	2437.65	1889.38
Srbd1	818.071	1538.4	1396.43	2916.44	2197.04	3526.76	2158.11	1044.47	529.673
Srd5a2	51.5809	67.731	70.8016	73.891	194.085	432.457	157.474	401.225	276.635
Srf	2355.87	3780.93	1085.45	1658.48	6365.46	3458.73	2641.27	24855.2	25360.4
Srpk1	790.569	1557.94	1308.31	3407.5	4943.99	19136.2	16671.6	9729.62	8871.02
Srrm2	512.439	694.587	787.936	1242.09	17316.5	27459.8	43678.7	22162.8	13666.5
Sstr5	1245.84	2231.74	5370.12	5523.03	429.131	706.471	1408.32	830.056	363.034
Stap2	659.765	2621.17	399.212	116.753	5061.33	883.555	1222.21	9502.7	7509.38
Stk19	380.383	405.465	197.658	218.161	1000.25	2851.98	3076.11	2796.89	1695.89
Stk38	417.818	385.999	599.554	419.193	4072.77	24789.9	21799.4	11104.7	4664.68
Strn	333.113	382.46	316.101	116.507	1670.57	5917.08	5986.99	5116.91	3954.62
Stub1	3563.17	4035.76	3526.17	2871.17	11531	9204.63	5749.59	14916.5	10931.3
Supt3h	122.18	97.2146	185.822	258.998	1485.37	1586.3	1249.05	4817.62	2720.49
Syngr3	110.948	157.142	144.143	194.733	527.132	452.03	443.79	84.7319	145.028
Synj2	560.382	798.599	287.955	922.925	780.642	422.516	785.58	2536.99	2292.99
Sytl3	102.541	114.826	131.659	122.19	527.042	531.251	763.211	1215.37	638.803
Taf11	1055.56	1657.86	1429.3	1929.74	1276.79	1377.53	1859.27	6206.65	5711.63
Taf8	471.287	478.062	705.105	895.085	1366.14	1545.29	1200.74	2098.94	1088.89
Tap1	46.9238	32.4015	101.037	61.997	829.503	5612.62	5854.27	1500.36	1172.62
Tap2	1178.96	961.611	2244.05	1706.58	4076.51	9650.14	7648.22	1428.94	975.398
Tapbp	3931.71	5896.91	4070.65	5109.1	23801.7	16650.5	8211.01	37217.6	25787.5
Tbc1d22b	1150.55	2043.61	5036.13	4875.52	2293.87	758.664	1748.32	3467.4	1631.08
Tbc1d5	753.178	847.343	874.233	1293.9	983.645	999.126	1119.32	1769.59	953.569
Tbcc	3995.05	5152.07	1957.79	2613.88	2199.25	1807.19	1814.53	2847.35	2752.47
Tbl3	432.505	484.474	272.884	589.826	1276.08	733.189	875.65	1047.58	805.595
Tbp	919.567	1326.55	1334.34	3063.58	1470.19	3700.12	2353.16	2483.38	1451.92
Tceb2	43445.6	62761.3	43227.5	48977.2	29741.3	20428	13066.8	33219.6	35537
Tcf19	383.476	512.542	846.485	645.614	1050.82	1898.52	1295.58	1481.07	1482.33
Tcfeb	149.981	120.074	159.492	82.1091	2292.67	1289.92	2730.74	2152.77	1290.8
Tcp1	4031.53	6432.12	6220.86	9758.99	44873.4	53423.4	36609.1	73586.2	92752.5
Tcp11	81.9621	117.646	57.6944	28.5257	2141.4	818.314	841.054	1598.18	452.951
Tcte1	260.104	396.544	290.123	344.49	1040.49	52.1931	399.053	1384.41	1073.96
Tead3	714.457	1626.25	301.827	402.005	2862.17	1217.22	862.527	848.888	602.344
Telo2	771.296	970.133	1305.51	1642.25	1308.45	1391.2	1306.32	4752.94	3722.28
Tfb1m	353.813	486.205	3533.94	717.764	2170.87	2500.61	1323.32	2073.34	950.965
Tff3	70.7324	55.6592	300.135	28.6901	287.265	285.198	764.106	1126.93	483.232
Tgif1	12830	21449.4	16481.8	28686.9	9049.9	5672.27	5681.59	15896.7	24993.2
Thada	284.289	443.753	344.172	591.346	898.534	5983.57	3977.11	1106.84	1043.29
Thbs2	506.837	316.473	477.06	7940.57	194.904	180.812	217.123	829.39	550.836
Thoc6	2345.35	3605.72	1773.44	2813.92	2054.09	2566.78	2634.11	2992.25	3405.64
Thumpd2	262.792	256.909	426.905	353.666	389.338	1252.64	1147.95	1384.02	689.242
Tiam2	1013.49	1629.59	1500.89	1729.16	444.701	347.333	495.685	2125.52	1038.11
Ticam1	382.808	388.957	363.301	179.982	2533.95	471.602	102	1063.13	2198.08
Tjap1	506.798	785.997	715.016	1428.04	3380.29	4693.65	4878.11	2254.95	1747.22
Tmem146	705.163	1249.49	2408.96	1867.44	305.29	546.164	103.79	1416.31	783.411
Tmem204	279.583	121.549	23.1847	19.4599	2153.16	134.832	219.509	746.047	103.189
Tmem63b	2214.7	4803.7	1677.69	1643.31	2532.84	559.212	523.422	2646.58	2397.98
Tmem8	140.274	133.802	340.423	50.7713	2270.51	490.243	605.738	517.681	361.388
Tmprss3	67.9462	133.492	198.829	100.786	182.827	83.8818	622.738	1125.55	1319.27
Tnf	264.654	102.099	25.2199	22.3871	2900.38	329.935	903.685	672.249	355.066
Tnfaip8l1	332.358	361.12	169.382	295.68	3129.08	7101.99	3061.79	158.939	1664.33
Tnfrsf12a	9703.68	13126.9	4819.6	7418.87	9849.41	706.471	1353.74	12818.4	21175.5
Tnfsf9	773.138	1039.96	1542.9	738.215	5262.39	508.883	1224	562.139	746.667
Tnxb	491.381	346.192	748.41	173.854	896.768	154.715	30.4211	153.838	85.0395
Traf7	4700.21	7165.53	3216.09	4654.27	2152.42	9404.08	9090.54	1508.07	1208.3
Trem1	422.463	384.094	342.269	339.005	3268.34	82.9498	390.106	979.964	228.335
Trem2	33716	6633.88	439.021	182.683	215.194	255.374	129.737	217.894	149.488
Treml1	84.853	27.036	22.8651	17.9728	944.496	145.395	706.843	843.357	565.012
Treml4	243.056	79.7739	62.3151	58.8337	1092.53	89.4739	533.264	1072.88	1207.43
Trim10	48.9696	64.7687	52.6992	52.1327	1971.45	430.593	851.79	179.811	443.267
Trim26	4231.39	6749.42	4945.76	7102.89	2118.17	5573.48	5106.27	3850.26	1441
Trim39	203.815	276.322	582.807	495.023	1596.16	12716.5	16615.3	2896.06	2102.9
Trim40	18.6084	149.481	19.7631	24.5874	257.802	35.4168	118.105	331.974	250.74
Trip10	8901.69	13464.4	5508.44	10197.7	7248.46	2085.86	3264	3676.76	4157.2
Tsc2	106.446	80.0095	48.8912	45.2391	5197.6	1837.94	841.054	2059.89	1380.1
Ttbk1	48.4269	48.3181	38.1208	30.1939	604.472	594.629	454.527	1388.82	869.805
Ttc27	288.966	356.359	610.901	862.384	2441.96	1696.28	715.79	3656.71	4412.97
Ttc7	1664.73	1259.72	1662.27	1444.6	2441.75	2159.02	1346.13	1184.09	876.913
Tubb4	3573.72	4981.68	1130.47	2821.27	1177.15	370.944	123.474	571.281	1876.09
Tubb5	74013.8	114521	28974.5	65230.5	19521	40774.9	27875.6	26784.1	34378
Tulp1	108.225	106.269	129.268	96.0296	1689.64	490.243	157.474	321.195	267.544
Tulp4	14608.3	14419.1	6323.99	15002.7	2179.25	6020.85	3734.64	15233.8	9419.75
Twsg1	1210.63	1942.1	1624.42	2416.38	1601.73	979.553	959.606	16478.7	10418.5
Txndc2	57.7976	45.1559	40.3525	40.1057	80.8438	113.706	30.4211	109.097	723.889
U2af1	5184.49	8270.89	10973.2	12926.7	12944.1	13989.6	13442.5	13109.8	18367.1
Ube2i	10211.6	16793.8	7079.47	15807.9	8118.3	6160.65	7375.45	15278.4	13947.5
Ubxn6	5027.88	5744.96	5081.24	5407.12	9888.34	15214.3	9317.8	4217.87	2929.5
Uhrf1	2690.72	5001.42	6772.03	3320.03	1666.13	483.718	957.369	3198.44	5513.8
Uhrf1bp1	2520.01	3247.64	6233.8	10292.8	1062.53	1297.37	765.001	2674.27	2398.01
Vapa	22800.4	31213.8	33490.8	34099.2	34865.4	20264.6	18497.2	41522.3	41017.1
Vars	295.976	463.805	1126.53	1792.47	2289.26	3284.44	916.212	247.427	763.638
Vars2	132.376	203.384	181.991	380.225	3310.17	1081.14	563.685	1445.3	803.193
Vav1	3620.65	1034.97	29.9511	27.1678	1102.02	4704.84	3825.9	579.962	476.699
Vegfa	1697.77	4470.69	6553.51	14733.9	5559.36	281.47	588.737	15338.4	7985.19
Wdr24	410.032	597.552	596.153	868.663	2252.79	4305.93	3305.16	2325.1	2860.39
Wdr27	30.7176	27.17	35.4567	34.7731	217.68	70.8335	103.79	411.481	49.0066
Wdr4	739.749	930.954	1082.3	984.131	359.86	634.24	566.369	1120.2	1025.41
Wdr43	1487.51	1977.54	2140.17	5954.41	3741.12	6717.07	7034.43	8667.4	12052.9
Wdr46	3574.14	5142.29	4489.44	8648.73	1515.16	8482.31	3578.06	4387.93	6848.32
Wdr90	142.76	176.346	413.492	310.523	1466.57	5059.01	5064.22	1338.83	1137.79
Wfikkn1	120.201	260.894	61.4486	91.7565	66.3518	508.883	583.369	1363.6	1663.1
Wiz	4053.39	7530.78	6440.24	12316.6	1482.14	1021.49	1328.69	2109.71	1968.53
Wtap	3229.01	4104.44	9146.61	4012.3	11625.9	31362.5	46333.1	21108	17578.9
Xdh	642.764	354.353	450.31	1810.32	20004.8	911.516	229.053	2197.73	2417.14
Xpo5	853.638	1733.57	2502.37	4903.91	3272.47	2717.77	2137.53	2177.71	2065.51
Yipf3	2662.46	2902.64	2048	2648.44	5038.31	3360.86	2366.58	2080.87	1680.55
Yipf4	4910.07	6548.37	7449.63	7774.2	4074.01	4281.7	4975.34	13464.3	11486.6
Ypel5	707.766	962.157	910.637	356.987	5594.84	14549.8	10674.2	22405.9	21532.7
Zbtb22	633.546	715.058	462.576	455.872	9535.86	8807.59	3899.27	6326.16	4664.75
Zdhhc14	335.531	159.419	20.0162	40.9022	2183.01	3501.6	6072.88	1550.43	1681.71
Zfand3	15579.2	18914.7	12402	12878.1	4588.86	5396.66	3437.07	4328.9	3453.17
Zfp101	104.872	128.918	444.288	163.591	460.301	1894.8	2032.84	845.124	323.858
Zfp13	125.804	113.361	59.2433	34.7882	554.05	333.663	1057.58	1381.87	198.843
Zfp160	201.568	218.649	423.588	364.646	468.265	3160.48	2214.48	648.073	583.663
Zfp161	359.533	371.494	632.023	635.306	1911.3	3778.88	3837.98	5494.25	1821.5
Zfp213	739.871	1021.68	1562.86	260.327	1083.55	695.287	695.211	1742.5	1139.08
Zfp318	504.625	698.942	775.662	1398.01	1066.44	2202.18	1840.65	3002.98	1670.76
Zfp36l2	17213.3	11549	14515.2	20501.5	5506.54	26667	24063.7	10272.8	7982.34
Zfp40	199.577	206.997	435.633	43.8659	121.366	572.26	810.036	364.512	237.655
Zfp414	2616.03	3468.6	1779.81	3447.47	2810.73	1174.35	708.632	4592.54	1500.87
Zfp472	294.729	337.001	624.188	393.607	1455.19	15247.8	11143.1	830.302	535.109
Zfp51	501.927	803.117	1032.76	1226.29	1328.35	7368.55	6379.48	1460.74	549.815
Zfp52	802.188	895.851	476.286	162.711	1654.09	3235.97	3533.32	1272.27	553.318
Zfp523	642.911	1165.73	1029.22	664.123	1422.07	769.849	1113.05	1155.58	356.292
Zfp53	158.392	315.124	237.065	303.643	824.937	14196.5	18505.9	1088.82	302.295
Zfp54	179.178	268.7	333.342	288.983	470.99	1448.36	2064.16	511.266	394.681
Zfp563	126.958	117.443	254.096	163.201	670.944	1062.5	481.369	1438.86	726.79
Zfp57	271.809	356.456	199.077	1846.78	541.654	428.729	96.6317	816.376	615.648
Zfp598	359.259	641.014	438.073	881.627	5212.03	12174	11302.3	5178.79	4958.18
Zfp677	254.282	414.84	546.867	422.967	1006.95	5107.47	5853.37	963.542	457.201
Zfp758	164.799	201.215	224.106	116.254	1851.98	4492.34	4253.58	845.31	470.784
Zfp760	159.026	312.029	880.662	2494.54	726.277	5111.2	4088.95	1567.78	188.512
Zfp81	142.627	198.163	493.396	604.327	316.948	947.554	993.159	997.67	881.323
Zfp820	72.7893	167.865	624.869	79.8912	293.643	31.6887	16.1053	538.604	107.294
Znrd1	3949.41	5013.41	6468.2	5866.94	9127.39	14776.2	12878.9	9432.32	8062.13
Znrf4	65.7568	49.0086	31.1983	28.1756	31.3195	42.8729	96.6317	890.804	719.208
Zscan10	96.5148	136.637	149.154	117.865	1339.97	1632.9	1170.32	1471.68	580.913

## Sheet: TC10 vs others
# Column A:Gene Symbol
(Column B~H: value of division method between TC10 vs other cells(>1 up-regulated,<1 down-regulated
Symbol	fibroblast	stem	ATII	CD8_T_BL	CD8_T_LL	basal_cell	duct_cell
0610007P22Rik	0.806225	0.376348	0.762739	0.352957	0.421496	0.560728	0.706667
0610011F06Rik	0.955165	0.368803	0.314008	0.990038	0.705889	0.408515	0.538017
1110012J17Rik	0.162936	0.109624	0.0144713	0.315902	0.339568	0.0373465	0.172935
1110020A21Rik	0.665234	1.02669	0.206354	1.11234	0.14156	0.191632	0.311262
1110021J02Rik	1.99731	2.86431	1.37833	0.768976	0.675889	0.18425	0.353267
1110038B12Rik	0.525825	0.240376	4.27021	1.96922	2.28157	0.319798	0.236681
1300003B13Rik	0.66428	0.535319	0.615538	0.50808	0.311095	0.305732	0.970507
1600002H07Rik	1.13407	0.780613	0.298493	0.400843	0.342456	0.106885	0.113275
1600012H06Rik	1.58927	2.13199	0.716181	0.557684	0.656143	0.75112	1.2129
1600014C23Rik	0.251842	0.561219	0.0542673	0.254612	0.265221	0.0728946	0.0961085
1700010I14Rik	2.24959	1.66041	0.671541	0.215458	0.332667	0.20051	0.566574
1700011E24Rik	0.525938	0.869771	0.5165	1.28929	0.137745	0.10483	0.249825
1700024P12Rik	1.05022	1.00636	0.266533	0.415711	0.467609	0.0652653	0.200105
1700061G19Rik	1.74422	2.61329	0.343031	0.491837	0.313726	0.869264	4.37947
1700067P10Rik	0.758962	0.976811	0.140808	0.55422	0.389351	0.0437002	0.373367
1700090G07Rik	0.82409	0.880254	0.0441176	0.0525501	0.0473285	0.03747	0.110365
1700106N22Rik	0.344563	3.42641	1.03201	0.679429	0.864895	0.543607	0.923321
1700122O11Rik	0.266393	0.25127	2.19324	1.41036	0.943335	4.13604	5.0835
2310014H01Rik	2.6437	1.64572	0.0331874	0.0145215	0.0177541	0.0992306	0.0723251
2310039H08Rik	0.359226	0.584044	0.261817	0.558531	0.61769	0.156949	0.246475
2310061I04Rik	0.554868	0.673141	0.127864	0.233287	0.27941	0.134343	0.126681
2410015M20Rik	0.57733	0.661295	0.346646	0.691861	1.35867	0.257287	0.347836
2410091C18Rik	0.821259	0.80337	0.492862	0.370716	0.385284	0.202666	0.370003
2900010M23Rik	0.795672	0.70397	1.7009	5.48756	3.69715	2.10404	1.62634
2900073G15Rik	1.87123	1.17099	1.81443	3.15905	2.44707	2.3904	2.22408
3110052M02Rik	0.724421	0.777703	0.0691111	0.00969785	0.0103926	0.0252319	0.0586126
3110082D06Rik	0.188089	0.200269	2.20645	1.288	0.515675	0.717094	1.21001
4732491K20Rik	0.700514	1.2717	0.247818	0.249752	0.416714	0.0970389	0.2522
4921529N20Rik	1.55657	3.9382	2.19192	0.316417	0.451346	0.270399	0.338316
4930432O21Rik	0.315669	0.71955	1.34477	0.748207	0.758189	1.94991	7.05657
4930442P07Rik	0.947252	0.889248	0.184772	0.522948	0.248159	0.12604	0.698692
4930515G13Rik	1.46737	2.69917	0.264656	0.131585	0.140164	0.124878	0.147189
4930528F23Rik	0.6062	0.92277	1.23793	0.233258	0.109217	0.171976	0.459449
4930539E08Rik	0.591792	0.773072	0.146354	0.0264453	0.0216618	0.0252038	0.0336795
4930564C03Rik	1.12298	0.975742	1.65323	0.15274	0.342859	0.0966871	0.562774
4933433H22Rik	1.03534	1.39887	1.51472	0.243475	0.224094	0.373038	0.853893
5430411C19Rik	0.465455	0.948544	0.314715	0.0461957	0.0691257	0.140483	0.0723999
5730437N04Rik	2.29971	1.08645	0.593153	0.349376	0.443917	0.128345	0.300672
6330416L07Rik	0.295356	0.430262	0.479142	0.241696	0.173946	0.216653	0.45612
9130008F23Rik	1.96873	0.786839	0.878288	2.95305	1.90969	0.651101	0.349979
A630033E08Rik	0.317172	0.682951	0.106977	0.0283945	0.0202052	0.0422807	0.126918
Aars2	2.24523	6.14041	1.21841	1.35421	0.598226	0.150594	0.264768
Abcc10	0.269834	0.391248	0.836863	3.52755	1.13646	1.10849	1.5424
Abcf1	0.670899	0.560313	0.806602	0.558164	0.488827	0.208362	0.19515
Acat2	1.20451	1.06669	0.00854826	0.0425024	0.0364565	0.0143192	0.0118865
Acsbg2	1.05388	2.21091	0.97273	1.12988	0.545838	0.304647	0.118721
Ager	2.28847	1.65305	0.000451143	0.186904	0.061426	0.188668	0.0363917
Agpat1	3.74195	3.50964	0.59888	1.14235	0.612422	0.240118	0.366825
Agpat4	7.95944	0.986308	0.929338	1.0241	0.732885	0.507033	0.877208
AI314976	0.426419	1.04454	0.215131	0.255852	0.246687	0.0422337	0.0635548
AI413582	2.77491	2.79339	5.0533	12.149	249.941	11.4665	20.7658
Akap8	1.2235	0.819892	0.0211844	0.00593621	0.00486528	0.0102618	0.0111027
Akap8l	1.79552	0.775981	0.0982696	0.0691674	0.0805547	0.213046	0.310951
Alk	0.620013	0.588464	0.0705959	0.0485035	0.157619	0.0235044	0.0212917
Alkbh7	0.813794	1.24126	0.49363	1.33446	0.928873	4.38532	2.82393
Amdhd2	2.73814	2.44823	0.437376	1.16359	2.12113	0.590746	0.485504
Angptl4	0.571246	3.58158	6.75088	96.7526	39.2347	28.7107	26.2517
Ankrd12	0.658304	1.31406	0.131378	0.0232079	0.0185569	0.0142684	0.0168444
Anks1	0.991201	0.878763	0.158536	0.301809	0.345518	1.25213	0.86605
Apom	0.706221	0.986879	0.161851	0.13419	0.063023	0.0935123	0.0780405
Arhgap28	5.64821	0.715973	0.754781	1.81208	1.35906	1.43571	3.93392
Arid1b	0.899431	0.672017	0.116568	0.107993	0.0850512	0.0635822	0.0742578
Arrdc5	1.1559	1.25682	0.241242	0.237071	0.612623	0.706578	0.203994
Atl2	0.543303	0.322415	0.0336323	0.0503117	0.0548031	0.0214068	0.0218734
Atp6v0e	2.10013	2.63843	0.673301	0.726278	0.857981	1.5797	1.30925
Atp6v1e2	0.855559	0.787326	0.229804	0.649926	0.433479	0.0750964	0.129101
Atp6v1g2	0.693492	0.424372	0.33106	0.404919	0.454393	0.306563	0.230451
Axin1	1.00029	0.638082	0.0625965	0.0542017	0.0773438	0.0415278	0.0495305
B3galt4	4.10683	1.48547	0.170149	0.146361	0.266718	1.1907	0.321881
B430306N03Rik	1.81036	1.71962	0.548487	0.198325	0.394149	1.2594	2.46261
Bak1	1.86185	1.56176	3.08523	13.6644	11.7621	0.379967	0.643963
Bat1a	0.782628	0.486834	0.537543	0.294225	0.782063	0.575569	0.56922
Bat2	1.58342	0.836984	0.0964797	0.390807	0.245404	0.0370676	0.038276
Bat3	0.929824	0.723016	2.0378	3.76761	5.11521	2.50693	2.04422
Bat4	1.35289	0.578747	0.519698	1.00323	1.19365	1.46261	1.60175
Bat5	2.91066	3.85227	0.0286947	0.0385712	0.0487128	0.0324618	0.0625424
BC003965	0.336988	0.518959	0.10077	0.0405088	0.0514478	0.022311	0.0349437
BC004004	1.19808	1.83275	0.911181	1.41628	1.43621	0.7558	1.10022
BC011426	0.756185	0.640314	0.142106	0.0518003	0.0439394	0.536419	0.260006
BC032203	0.958383	0.392268	0.14838	0.217152	0.300916	0.0747194	0.151208
BC048355	0.265928	0.162544	1.26814	0.216178	1.56816	0.100104	0.0829011
BC051142	0.623365	0.59866	0.504547	0.24076	0.480781	0.218437	0.348476
Birc6	1.2432	1.43918	0.155701	0.120617	0.0682876	0.101052	0.125939
Bnip1	1.28992	1.75013	0.180976	0.616536	0.317163	0.153488	0.299308
Brd2	1.66384	1.14762	0.518388	1.19633	1.57333	0.729232	0.682731
Brd4	1.38136	1.00589	0.446615	0.258008	0.276004	0.160165	0.142204
Btbd9	0.573008	0.84116	0.221214	0.0750917	0.261231	0.308874	0.486224
Bysl	1.55649	0.801033	2.01135	3.89678	1.38277	1.19397	0.89964
C030034I22Rik	0.166228	0.314084	0.26886	0.0368904	0.0339053	0.0899783	0.181261
C2	0.112201	5.78357	0.305506	2.68261	1.97386	0.828607	0.320861
C3	61.2466	0.304647	0.187641	110.779	17.1379	0.63166	1.66168
C4b	7.49181	0.976085	0.0908391	1.27777	0.505384	0.915804	0.674397
C920016K16Rik	0.687895	1.20789	0.0502476	0.0124374	0.0120415	0.0290701	0.0431077
Cacna1h	1.44759	1.81022	0.742956	0.312539	0.294451	0.633483	1.31758
Calm2	0.864717	0.801563	0.970109	1.13111	1.09639	0.577379	0.531013
Capn11	0.509139	0.538991	1.04375	0.540769	0.209123	1.81425	6.22659
Cbs	0.526395	0.690917	0.319902	0.615866	0.60116	0.26689	0.181801
Ccdc94	2.1781	1.44465	0.0884126	0.0508664	0.0495701	0.0253941	0.0450225
Cchcr1	0.613095	0.537245	0.34056	1.83015	1.15615	0.0956693	0.095124
Ccnd3	2.33316	2.22039	1.31205	1.37887	1.62181	2.2879	4.96371
Ccnf	0.988067	0.468806	0.357667	0.395252	0.723322	0.672812	0.50513
Ccr6	1.33345	1.74915	0.0105127	0.0334384	0.0141736	0.059634	0.0847263
Cd2ap	0.480607	0.372528	3.21065	0.700033	1.03466	0.0823886	0.114432
Cd320	0.493761	0.37891	0.907767	8.03291	8.54287	2.05149	1.55015
Cdc5l	0.590341	0.481091	0.00614837	0.00390933	0.00499935	0.00387823	0.00441752
Cdkn1a	3.02616	9.25307	0.168769	3.68613	1.16052	0.17384	0.077673
Cdsn	0.00429495	0.00629418	0.255135	0.136077	0.0847705	0.95548	1.01352
Cebpz	0.443631	0.398267	0.0851258	0.0293666	0.0286228	0.0191361	0.0159635
Cenpq	0.233889	0.285134	0.357275	0.0328228	0.045566	0.161417	0.115849
Chtf18	1.85599	1.11939	3.35001	1.72401	9.58801	4.38947	1.84053
Clcn7	2.8281	3.45361	0.36684	0.364458	0.409205	0.485475	0.667164
Cldn9	0.352529	0.588156	0.861047	0.912848	0.821219	0.210151	0.280427
Clic1	2.2607	1.30325	1.24946	1.47195	1.92761	1.52213	1.20649
Clic5	14.4085	6.8348	0.103659	2.94609	1.69948	0.179913	0.214903
Clip4	1.13441	0.639225	0.0162789	0.36726	0.249242	0.00576127	0.0149368
Clpp	0.942906	0.609563	0.157816	0.201069	0.288187	0.12381	0.128352
Clps	0.185923	0.154511	2.39958	1.4186	2.12374	1.07564	0.71954
Cnpy3	0.5792	1.08925	0.377906	2.95343	1.49613	1.38879	1.2737
Col11a2	0.877885	2.2703	0.152413	0.126444	0.122979	1.04162	0.39141
Cox7a2l	0.458463	0.535774	0.461651	0.188505	0.277651	0.135352	0.166028
Cpne5	1.2147	1.32423	0.0264734	0.0472683	0.0589223	0.0785563	0.0858961
Cramp1l	1.39159	0.755542	0.564711	0.217221	0.206079	0.361428	0.421309
Crb3	1.12879	1.56376	0.00464234	0.0576131	0.0318588	0.00528502	0.00443046
Crip3	0.961709	0.324815	0.188351	0.124968	0.206112	0.0178207	0.0200879
Cript	0.247824	0.276185	0.0673076	0.0299924	0.03649	0.0364996	0.0373029
Cryaa	0.734719	0.84509	1.19064	0.719476	0.277739	0.0943881	0.17143
Csnk2b	1.11404	0.84837	0.827371	5.39795	7.21875	1.01987	0.739872
Cul7	1.65421	0.600703	0.182701	0.374296	1.171	0.354407	0.7496
Cuta	0.653903	1.1258	2.04942	7.01328	9.97863	2.53009	3.50349
Cyp21a1	1.19468	1.34762	0.393066	0.457814	0.510391	0.134848	0.098387
Cyp39a1	0.338438	1.24296	0.0452482	0.347938	1.30903	0.0186338	0.0215331
Cyp4f13	0.558148	0.987247	0.31228	0.0646601	0.114943	0.139134	0.212789
Cyp4f16	1.54869	2.29983	0.372878	1.01866	1.43954	0.19414	0.274571
Cyp4f39	0.616017	0.882991	0.0740828	0.120277	0.142255	0.0287673	0.00728952
D17H6S56E-5	0.486816	0.576928	0.018181	0.00509049	0.0104473	0.00278751	0.00245558
D17Wsu104e	0.756312	0.903031	0.381456	0.770147	0.720674	0.0840998	0.0913114
D17Wsu92e	1.16775	1.13316	0.306523	4.64763	2.4155	0.493373	0.412042
Daam2	3.30735	3.05092	0.0967228	0.417546	0.437252	0.146152	0.27874
Daxx	0.966567	0.879718	1.11731	0.569841	1.05593	1.05577	1.24447
Dci	0.802209	0.560948	0.116466	2.23655	3.35083	0.229081	0.396587
Dcpp3	1.01517	0.887285	0.0453394	0.0517927	0.0442236	0.0538203	0.00622398
Ddah2	15.5664	0.327886	0.297517	1.85763	2.27402	0.936257	5.03182
Ddr1	1.80222	2.46681	1.46095	11.891	6.74471	0.339555	0.398681
Ddx11	1.3513	0.789386	0.0607606	0.0193861	0.012122	0.0288605	0.0473281
Decr2	0.604165	1.29401	0.179673	0.346195	0.448688	0.138968	0.240977
Def6	0.363507	0.77072	2.18077	0.313439	0.500306	4.53454	3.96638
Dhx16	0.620449	0.830182	0.706486	0.314854	0.434895	0.546483	0.693592
Dhx57	1.33601	0.72907	0.479548	0.187964	0.157256	0.33393	0.465763
Dlgap1	1.60147	0.590115	0.131482	0.11093	0.144101	0.0620901	0.0860192
Dlk2	1.0137	0.669784	0.399949	0.86195	2.19691	0.0946867	0.129686
Dll1	2.85557	0.778243	0.0695052	0.120429	0.0835718	0.0118659	0.0127256
Dnahc8	0.140271	0.12891	0.538811	0.0505987	0.10063	0.457222	0.566759
Dnase1l2	1.84633	2.73854	0.258943	0.0758886	0.200174	0.0471086	0.185916
Dom3z	0.524013	1.36219	0.0846179	0.0760327	0.0747195	0.0863814	0.142643
Dpp9	0.612852	0.567883	0.0430639	0.0983472	0.138475	0.20643	0.315398
Dpy30	0.449189	0.560559	0.0896596	0.0481669	0.0785664	0.0370063	0.0408275
Dus3l	0.795033	1.09722	0.82943	0.562592	0.679397	0.825518	1.23683
Dusp1	14.0983	3.07069	0.165452	0.796722	0.346865	0.0752937	0.104467
Dync2li1	1.93563	1.0198	0.022984	0.730608	0.218625	0.0407069	0.0828626
E4f1	0.614838	0.463335	0.342715	0.0681033	0.042548	0.321482	0.358154
Ebi3	60.2952	54.0927	2.21289	4.50813	7.29501	8.24642	5.78998
Efna5	0.472322	0.612865	6.80055	6.91854	32.6091	0.549721	0.843691
Egfl8	0.476593	0.243837	5.00737	0.712884	0.918797	0.144285	0.22594
Ehmt2	1.0313	0.723368	1.39584	2.80317	4.99405	0.904031	1.36062
Eif2ak2	2.44203	0.242392	0.249973	0.66301	0.305646	0.0170272	0.0385266
Eme2	6.80682	1.20366	0.456842	0.43537	0.318774	0.208723	0.276094
Emilin2	0.275414	6.15285	1.06353	3.31069	0.901876	38.6381	9.96618
Eml4	0.619417	0.159405	0.559396	0.275533	0.241236	0.288385	0.272954
Emr1	34.3448	34.8245	1.58218	8.20356	4.097	23.8082	17.0002
Enpp4	0.190854	1.4338	0.12641	0.187631	0.196015	0.291515	0.479066
Enpp5	0.319222	3.30589	0.0354798	2.22275	2.55909	0.394251	0.572592
Epas1	0.147839	0.176815	0.26412	3.12153	1.38895	0.065912	0.10004
Epb4.1l3	127.665	0.128667	9.19923	17.6464	13.4706	0.997982	1.96261
Ergic1	1.64381	0.878067	1.54235	1.91002	2.2172	0.149751	0.210433
Fahd1	0.307039	1.23928	0.324581	3.92326	1.89201	0.10884	0.127444
Fam120b	0.591124	0.852631	0.0789587	0.0461862	0.0451062	0.0443239	0.059724
Fam173a	1.41705	0.776927	0.196433	0.207856	0.356635	0.352144	0.394149
Fance	0.55761	0.415144	1.09977	1.10923	1.00037	4.52868	12.7212
Fbxl16	0.037035	0.15872	0.145718	0.666382	0.394074	0.524127	1.17237
Fbxl17	1.09513	0.510455	0.371081	0.464203	0.622053	0.235342	0.452262
Fbxo11	0.684399	0.338901	0.209554	0.096802	0.093959	0.0967131	0.0846696
Fem1a	1.66649	1.56099	1.87468	5.62079	5.93793	1.0219	1.1009
Fert2	1.37601	0.506044	0.628603	6.27166	0.939315	0.166365	0.143251
Fez2	2.86381	1.70729	8.68638	3.50879	3.8477	2.84228	3.18866
Fgd2	0.440649	1.00981	0.0105197	0.638133	0.363716	0.0414328	0.0445029
Fgfr1op	0.306897	0.197906	0.39144	0.206074	0.2262	0.130124	0.152632
Fkbp5	0.14969	0.622899	0.495883	0.986874	0.726664	0.883713	1.01728
Fkbpl	3.05504	2.8864	0.696921	1.17764	2.4023	0.876137	0.784132
Flot1	0.946029	0.472479	0.204449	0.294894	0.462669	0.191049	0.276944
Flywch2	4.92545	3.53229	0.288811	9.07219	5.53513	0.173908	0.182256
Fndc1	3.64859	3.88844	0.0786662	3.21362	1.26386	1.59775	0.0983631
Foxn2	0.431904	0.257577	0.0952459	0.0541348	0.0555714	0.111491	0.0679252
Foxp4	0.675215	0.493401	0.909761	3.36856	2.41261	0.831873	0.662051
Fpr-rs3	0.767314	0.94892	0.247412	0.50583	1.46097	1.14443	0.405375
Fpr1	269.055	279.136	5.07658	59.1717	27.7451	59.4625	206.065
Fpr3	0.656972	0.606755	0.143028	0.256747	0.308974	0.0194232	0.95458
Gabbr1	0.748521	0.236436	0.0877606	0.0281081	0.0228972	0.0413685	0.0668411
Galm	0.736876	3.37267	0.0375684	0.109432	0.091288	0.0239234	0.0460565
Galnt14	0.957728	1.12926	1.05827	1.12961	1.82386	0.918002	2.34179
Gemin6	1.00585	0.497381	0.748888	0.260234	0.518117	0.254523	0.201965
Gfer	0.26751	0.296645	0.157465	0.201229	0.384671	0.104408	0.143277
Glo1	0.217547	0.51802	0.200911	0.20516	0.330567	0.173342	0.123777
Glp1r	0.941182	1.08802	0.832288	2.30771	0.191719	0.522319	0.309794
Gm88	0.978658	0.707627	0.0282835	0.133873	0.185311	0.0203558	0.0530982
Gng13	2.06657	1.0767	0.165269	0.236659	0.282151	0.115327	0.0684988
Gnmt	0.818719	0.917175	0.0116947	2.0521	1.93075	0.0882194	0.177101
Gnptg	0.813113	2.88511	0.817462	3.83643	1.64692	0.259695	0.443695
Gpr108	0.828181	0.894641	0.219185	0.990662	0.927333	0.183197	0.214777
Gpr116	27.6707	18.4456	0.0187979	3.81191	0.729845	0.225772	1.26295
Gpsm3	1.83735	22.8563	2.45985	2.13469	3.51432	27.674	34.4335
Grm4	1.11828	1.03187	0.0554155	0.0968487	0.095955	0.0459854	0.153467
Gtf2f1	1.51151	1.04866	4.16715	2.68838	2.27016	1.34518	0.977634
Gtf2h4	1.17974	0.650028	0.305773	0.508725	0.551902	0.378952	0.327073
Gtf2h5	0.143697	0.167639	1.13314	1.12085	1.27213	0.62404	0.624565
Gtpbp2	0.229328	0.350911	0.361221	0.0410232	0.0540113	0.0736945	0.112577
Guca1a	1.68053	0.931619	0.213503	1.65553	0.66703	0.16299	0.227529
Guca1b	0.441655	0.684884	2.96843	2.88627	0.749263	0.290942	0.633568
H2-Ab1	111.112	42.8854	0.0839219	1.4611	5.24896	5.29373	2.59225
H2-D1	64.3441	7.80294	0.489419	0.25931	0.314125	1.3883	1.5982
H2-DMa	1.85963	2.59557	0.0304646	0.0861701	0.134325	0.447588	0.725549
H2-K1	0.488663	0.975727	0.398625	0.226813	0.244757	0.871048	1.23517
H2-Ke6	0.615685	0.908997	0.189789	0.295569	0.428404	0.164588	0.229559
H2-M3	0.508911	0.305732	0.197323	0.018634	0.0212363	0.0905986	0.155016
H2-Oa	0.484473	2.27117	0.0490084	0.0125792	0.0232678	0.0572957	0.0320225
H2-Q10	3.38045	2.47982	2.95531	1.2214	0.664894	1.31632	2.15252
H2-Q2	0.696269	1.03289	2.28995	51.2941	17.8105	3.70932	12.5275
H2-Q7	1.03538	2.6479	3.95718	0.197409	0.158784	7.64685	23.659
H2-Q8	4.1435	2.10171	0.278204	0.0913401	0.0356327	0.375501	0.508193
H2-T24	0.948085	1.42794	0.10251	0.735417	0.0643935	0.0136755	0.013542
Haao	0.317531	0.811651	1.13805	0.0643117	0.0791998	0.18229	0.277484
Hagh	0.999526	1.44803	0.138396	0.205662	0.215186	0.159717	0.0840939
Haghl	11.8665	0.658798	0.595693	0.463766	0.813733	0.691709	2.08257
Hcfc1r1	6.00899	0.717871	0.534748	1.67274	2.19388	0.585399	0.655321
Hdgfrp2	1.13774	0.617182	2.5524	1.40849	1.32868	1.07853	1.46889
Heatr5b	0.995216	0.622917	0.946003	0.91692	1.25435	0.810298	0.873832
Hn1l	0.215382	0.235581	0.0913049	0.208789	0.500481	0.135383	0.0769212
Hnrpll	0.876552	0.451447	0.412964	0.504242	0.320495	0.548132	0.479548
Hs3st6	2.23865	2.54915	0.0673063	2.44513	0.207594	0.097192	0.0927053
Hsf2bp	0.204579	0.664813	0.193008	0.192831	0.122517	0.115042	0.0612337
Hsp90ab1	0.997596	0.746151	1.55332	3.29947	3.16435	1.46022	1.25447
Hspa1a	14.3977	10.7992	0.0145006	0.0446541	0.00352041	0.0078036	0.00439718
Hspa1l	1.11409	1.17898	1.21929	0.741239	0.198111	0.0689898	0.183451
Ier3	15.8685	1.09535	0.0450089	3.13621	1.98509	0.0580956	0.0553978
Ift140	0.860844	1.00944	0.00526431	0.0060586	0.00979451	0.00563408	0.00670618
Igf2r	1.51849	1.16039	2.28291	4.28079	2.52389	1.07743	1.56835
Igfals	0.716191	1.03652	0.0448198	0.96061	0.179601	0.0537444	0.0506636
Itfg3	1.1606	1.85659	0.982228	1.30798	2.70165	2.85291	3.10494
Itpr3	0.602641	0.460869	0.649411	0.61038	0.692224	2.91067	2.94888
Kank3	3.61822	1.5716	0.770784	4.14057	2.54046	1.68151	1.79046
Kat2b	0.633721	0.303771	0.0884796	0.0338422	0.0279639	0.0576998	0.124019
Kcnh8	0.983131	1.04693	0.659702	0.282089	2.22975	0.637776	0.609088
Kcnk12	0.340246	0.308439	0.624293	0.880925	0.917632	0.825689	1.21725
Kctd20	1.49179	1.98065	0.854314	0.645659	0.876985	0.462019	0.58543
Kctd5	2.68478	0.370412	0.305968	0.223428	0.248643	0.282259	0.388278
Khsrp	0.580036	0.643843	0.334358	0.193103	0.225939	0.0454422	0.0573134
Kifc1	2.42029	1.1914	9.27333	2.07975	1.14293	5.97154	4.91057
Klc4	1.03404	2.16225	0.408995	0.48411	0.760881	0.300199	0.490178
Klhdc3	0.788051	0.684264	0.591729	0.567439	0.748474	1.31187	1.66239
Klraq1	1.32334	1.00199	0.0461921	0.0376353	0.0573942	0.0730148	0.108906
Lbh	8.20647	1.11563	3.76152	2.09631	3.69692	0.493919	0.974475
Lemd2	0.971005	0.35086	3.00765	1.70167	1.81631	3.09584	2.94827
Lmf1	0.336627	0.659922	1.23669	9.65397	5.10577	3.06844	3.95017
Lnpep	1.82955	2.66759	0.565857	0.151697	0.135019	0.0607276	0.098385
Lonp1	0.128739	0.237724	1.00858	0.622353	0.663634	1.03586	0.954044
Lpin2	2.32039	3.41392	0.00913659	0.0759663	0.0657648	0.0159845	0.0196026
Lrg1	0.159268	1.75376	0.00227536	4.05412	1.99087	0.333105	4.16196
Lrpprc	0.373078	0.444679	0.542232	0.399191	0.85522	0.26804	0.331465
Lsm2	0.350399	0.523111	1.99292	9.99741	8.75821	1.17048	1.9766
Lst1	2.83083	1.74267	0.599692	1.12061	9.87243	0.801728	3.75438
Lta	2.87757	1.31471	0.326946	0.142345	0.584867	0.0624174	0.148382
Ltbp1	1.64002	0.438409	9.46443	26.927	37.2136	1.896	2.32059
Luc7l	0.907782	0.406703	0.700342	0.31784	0.284943	0.232648	0.271358
Ly6g6c	0.861985	0.900402	0.538323	2.04929	0.840445	0.118982	0.0421465
Ly6g6d	1.52599	2.65405	0.0422024	0.881948	0.319547	0.0943226	0.0870688
Mad2l1bp	1.03136	1.40488	0.866803	0.473364	0.572305	1.28018	2.02799
Man2a1	1.18304	0.534927	1.90152	1.7402	1.76309	2.98124	3.90899
Map3k4	0.889709	0.678899	0.563183	0.275481	0.311432	0.381169	0.609175
Map4k3	0.93002	0.789939	1.579	2.94526	1.74896	1.08845	1.23227
Mapk13	21.2962	3.40323	0.198267	28.8821	6.528	0.28837	0.554232
Mapk14	1.02216	1.11017	5.19078	2.20014	2.57335	1.27358	1.70829
Mapk8ip3	0.971307	0.259061	2.51206	1.17662	0.745488	1.0299	1.60499
Mas1	0.332363	0.350793	0.540966	0.140247	0.245992	0.0850684	0.551245
Mcfd2	1.02801	1.36553	1.22704	2.84698	3.31227	5.96037	4.21511
Mdc1	0.580969	0.441924	0.290274	0.327803	0.326045	0.217196	0.364624
Mdfi	32.0363	5.7449	2.20221	3.59952	1.52604	2.65332	1.10426
Mea1	0.706171	0.725496	1.53541	1.38988	1.47507	0.518235	0.722333
Memo1	1.11563	0.738398	4.36697	4.03864	3.8454	1.54592	1.0096
Mep1a	0.494905	1.68832	0.238245	0.154909	0.100822	0.0658169	0.102365
Metrn	0.324311	0.312889	0.485098	0.346898	0.603111	0.640963	1.31802
Mettl4	0.598677	0.571284	0.564011	0.210775	0.200899	0.0964142	0.152148
Mocs1	0.787527	0.756014	2.28929	6.52216	4.86445	0.356744	0.400403
Mog	0.0814123	0.0869872	7.40352	2.15569	1.85385	4.14953	0.968867
Morc2b	0.344268	0.327275	0.40276	0.500313	0.729624	0.266817	1.83144
Morn2	0.18821	1.4066	0.0387967	0.827003	0.21386	0.020797	0.0540874
Mpnd	0.665223	0.485785	0.145701	0.191937	0.280284	0.245329	0.204942
Mrpl14	0.667091	0.589008	1.12202	3.40865	3.76005	4.55104	4.61326
Mrpl18	0.648584	1.00192	0.652297	0.352104	0.303988	0.234973	0.30033
Mrpl2	0.530835	0.704046	1.5869	1.84783	3.19401	1.41749	2.1653
Mrpl28	2.16724	2.13056	0.127559	0.217291	0.158973	0.322806	0.285361
Mrps10	0.815949	1.09392	2.87862	1.37924	1.58849	1.71559	1.50377
Mrps18a	0.329893	0.570281	0.263496	0.374862	0.468034	0.203666	0.231261
Mrps18b	0.476693	0.848379	1.13515	1.27914	2.41269	0.26111	0.180404
Mrps34	1.75516	1.13006	0.515924	1.34029	2.01548	2.43105	2.06742
Msh5	1.1319	0.968026	0.335236	0.114742	0.0864794	0.116152	0.140948
Msh6	0.548642	0.333189	0.359729	0.200426	0.284994	0.202266	0.283308
Msln	4.89039	0.753945	2.39169	41.194	32.0862	0.420619	0.288272
Mta3	1.05953	0.67142	0.448934	0.167921	0.148217	0.223294	0.413699
Mtch1	1.62604	1.20337	1.98334	64.0674	104.92	26.0174	19.8162
Mut	0.296017	1.17273	0.264943	0.296552	0.437495	0.421475	0.409377
Myom1	6.28688	0.806094	0.0571018	1.14998	1.81303	0.15421	0.144736
Narfl	0.882199	1.12184	0.635813	0.433997	0.528978	0.699228	1.25328
Ndc80	0.811618	1.48382	0.399433	0.0466934	0.0388526	0.10408	0.0193809
Ndufa11	0.929252	1.57531	0.243594	1.08965	1.1452	0.497796	0.422076
Ndufa7	0.533902	0.598521	0.9495	6.20129	9.64115	2.61331	3.06226
Ndufb10	0.557195	0.987677	0.633422	1.81389	2.90669	0.396777	0.367953
Ndufv2	0.441186	0.509989	0.548345	0.472813	0.487262	0.326817	0.384804
Neu1	1.2054	1.93837	5.477	7.30445	8.34574	13.3796	12.9541
Nfkbie	4.88783	0.248591	0.147664	0.0581992	0.068341	0.479494	0.521148
Nfkbil1	0.751737	0.822371	1.73404	2.08965	9.39833	0.8864	1.23742
Nfya	1.21173	0.604439	0.325657	0.468022	0.420818	0.147952	0.130392
Nkx2-5	0.805818	0.0182275	0.176081	0.187188	0.207568	1.21646	3.15268
Nme4	3.05387	0.439145	7.25139	0.707836	0.884796	0.90273	0.682478
Notch4	21.2566	8.43077	1.42173	3.72087	1.23394	2.74115	2.40993
Noxo1	0.440715	0.490941	0.241801	0.0864266	0.197304	0.15883	0.133287
Nrm	0.311365	0.396656	0.25281	0.282916	0.462617	0.120636	0.0572887
Nrtn	0.762373	0.319199	0.318952	3.20038	0.948391	5.4577	2.77915
Nrxn1	3.54473	2.21898	0.232192	0.253307	0.138999	0.0825342	0.110985
Nthl1	0.888937	0.297099	0.290654	0.494499	0.999684	0.286569	0.888888
Nubp2	0.796569	1.42721	0.249571	0.15693	0.245508	0.344147	0.419347
Nudt3	1.05864	0.772398	1.02278	1.50289	3.43613	0.472175	0.542435
ORF19	0.803397	0.597173	1.54999	2.23453	2.22284	1.04855	1.28961
Pacrg	1.45793	1.71004	0.00552479	0.131133	0.169752	0.0151596	0.0367239
Pacsin1	0.2804	0.317969	7.04611	1.92054	2.04114	5.68351	6.67409
Park2	0.888077	1.65631	0.320539	1.04793	0.350107	0.0753373	0.148328
Pbx2	1.99683	0.83811	0.328128	0.866358	1.32056	0.129032	0.224938
Pdcd2	0.503921	0.298026	0.432932	0.23679	0.281777	0.279452	0.377982
Pde9a	1.58754	1.70797	0.114405	0.473409	2.0289	0.206519	0.153526
Pdia2	2.53405	2.251	0.158787	1.19276	1.30162	0.125406	0.125395
Pdpk1	0.423445	0.502101	0.545121	0.204709	0.2935	0.436723	0.367091
Pex6	0.524098	0.895944	0.0498691	0.0783932	0.0950574	0.0638588	0.0865445
Pgc	0.889628	0.980719	0.0803287	0.366407	0.0874986	0.032159	0.0585764
Pgk2	0.960237	0.979073	2.26413	1.37898	2.6519	0.035559	0.0884839
Pgp	1.20096	1.6452	1.43589	2.72612	2.8606	2.87874	4.51229
Phf1	0.854938	0.490569	0.0478905	0.145759	0.10408	0.191959	0.272335
Phf10	0.178525	0.0768715	0.561213	0.483452	0.603832	0.44298	0.405549
Pi16	2.90075	0.244782	0.322595	1.24243	1.0563	0.988969	0.470087
Pigf	1.09812	0.664177	0.644756	0.279714	0.245353	0.28062	0.287533
Pigq	0.747496	1.11754	0.547676	0.332593	0.435066	0.351458	0.390486
Pim1	3.35286	0.672919	0.0238745	0.00993807	0.00530537	0.0169663	0.00661345
Pja2	0.965694	1.18712	0.507352	0.550133	0.754321	0.393476	0.531295
Pkd1	0.963906	0.664517	0.989837	0.486815	0.554294	3.11487	1.93782
Pkmyt1	0.255871	1.09101	1.79778	0.963874	0.953719	3.91814	2.03922
Pknox1	0.851766	0.571999	0.0507408	0.0423539	0.0564571	0.0419142	0.0445995
Plcl2	0.22937	34.4246	0.655587	0.0823846	0.0976409	1.06517	2.52469
Pnldc1	0.952599	0.316689	1.45124	1.15911	0.42653	0.431608	1.25162
Polh	1.20828	1.15322	0.156034	0.0571931	0.057104	0.0403916	0.0432076
Polr1c	0.458345	0.500827	0.0712049	0.0882822	0.0982724	0.0584301	0.0690443
Pot1b	0.840053	0.850125	0.443209	0.391165	0.318885	0.0626923	0.0457216
Pou5f1	1.32417	1.31041	0.285427	2.20133	0.781722	0.607256	1.66969
Ppard	0.934795	0.614478	6.42542	8.03569	9.17384	12.3419	3.55305
Ppil1	5.52222	1.83632	0.371534	0.356533	0.592952	0.128538	0.197147
Ppm1b	0.790215	0.871082	0.280442	0.145485	0.153846	0.243188	0.214965
Ppp1r11	1.39104	0.968651	1.40734	3.39601	4.27975	1.9022	1.58665
Ppp2r1a	0.909181	0.615808	0.00818163	0.0100621	0.0115065	0.010198	0.0116492
Ppp2r5d	1.21044	0.90153	0.178415	0.457171	0.611511	0.564934	0.495519
Ppp4r1	0.946046	0.626014	0.71614	0.517126	0.618175	1.18368	0.952533
Ppt2	1.00773	1.77683	0.447765	0.622937	0.602406	1.19715	2.97061
Pram1	1.09659	1.52797	1.80716	0.554035	0.342739	0.406307	1.53965
Prdm9	1.4456	1.03206	0.290848	0.132867	0.058428	0.132103	0.0924544
Prepl	1.61369	1.23979	0.901091	1.19948	1.67576	0.602562	1.08761
Prkce	0.609747	1.02216	0.0386213	0.0560657	0.0336951	0.0289231	0.0502487
Prkd3	8.06516	0.145365	0.572141	0.175341	0.212151	0.502125	0.805998
Prph2	0.343312	0.842892	1.13878	1.41216	0.980669	0.987499	1.49098
Prr3	1.19851	0.527126	0.944192	0.906483	1.03547	0.2266	0.398511
Prrt1	0.41157	0.598404	0.180163	0.183123	0.0973665	0.481738	0.815632
Prss22	1.17519	0.162782	0.0145896	0.0686856	0.0327567	0.0098313	0.0170742
Prss28	1.31175	1.19631	0.543964	2.25608	1.67863	0.292278	0.747903
Prss32	0.701102	0.393447	0.748072	2.53324	0.821731	0.123875	0.0355069
Psmb1	1.1235	0.483801	0.733928	0.903946	1.21733	0.806064	0.85435
Psmb8	0.649521	2.58226	0.158132	0.0638967	0.0800772	0.397185	0.676026
Psmb9	0.276987	0.564279	0.0679651	0.0169371	0.0276047	0.0414104	0.106459
Psors1c2	0.1722	0.884267	0.0910545	0.0837782	0.0926811	0.136978	0.143315
Pspn	2.03477	3.32434	0.313845	0.295502	0.275208	0.170406	0.172732
Ptk7	12.8412	0.80963	0.7998	54.5731	15.0162	0.349009	0.314502
Ptprm	2.6188	2.43999	0.00918684	0.25378	0.273051	0.0160938	0.036225
Ptprs	0.292985	0.169073	4.73224	19.385	6.8798	0.537718	0.627088
Pxt1	0.693431	1.08151	0.0945207	0.135492	0.121697	0.522613	0.470431
Qk	0.845494	0.790446	0.363003	0.305952	0.250055	0.358297	0.347721
Rab11b	0.922629	1.19925	0.787761	1.66292	1.80853	0.658559	0.952334
Rab11fip3	1.02911	0.456153	1.21386	6.05865	7.7887	1.23634	1.74997
Rab12	1.36413	2.28359	3.98967	8.98232	5.75943	4.10558	5.71335
Rab31	0.760617	0.713572	1.14357	2.9382	3.44959	0.477516	0.672759
Rab40c	1.65677	0.958193	0.639451	0.507337	0.641655	0.593618	0.994638
Rab5a	0.704287	0.57013	0.170626	0.0985588	0.0902914	0.219484	0.20935
Ralbp1	0.830906	0.981585	0.815511	0.596732	0.600287	0.359486	0.428358
Ranbp3	0.998821	0.629724	3.26564	1.76001	1.58736	7.21144	8.19522
Rasgrp3	79.8024	39.442	8.14729	3.82165	17.5912	5.76521	5.5021
Rbm16	0.960616	0.758918	0.403052	0.326481	0.414678	0.412856	0.692101
Rdbp	0.645112	0.532842	0.408471	0.314169	0.555256	0.188108	0.218295
Rfx2	0.205356	0.60882	0.0487198	0.167387	0.0684313	0.0256923	0.0331456
Rgl2	1.23761	1.23197	0.139594	0.0977222	0.0841524	0.247192	0.798935
Rgmb	0.705738	0.888503	0.530606	1.98692	1.39278	0.322359	0.397297
Rgs11	0.204984	0.486791	2.95008	0.234252	0.230929	0.857321	3.89651
Rhbdl1	0.599874	0.652663	0.115241	0.0976357	0.0619225	0.19	0.128795
Rhoq	0.350329	0.547978	1.01263	1.32788	0.56847	2.09516	2.08438
Rhot2	0.973459	0.92982	0.720205	0.516631	0.539365	0.480861	0.591581
Ring1	0.738977	0.898788	0.0159345	0.0457608	0.250905	0.0102478	0.0128091
Riok2	0.676026	0.459343	1.38279	1.38264	1.10964	0.738343	0.599636
Rnf151	1.53101	0.600079	0.151562	0.424176	0.0762193	0.746881	0.171686
Rnf5	0.763197	0.81391	0.0643121	0.11755	0.22478	0.0635705	0.0797212
Rnf8	0.675666	0.458162	0.202317	0.196853	0.194126	0.0975424	0.140621
Rnps1	0.545683	0.48769	0.0402422	0.0134379	0.0152574	0.0182382	0.0169397
Rpl10a	0.671454	0.552829	0.91047	0.666764	0.680246	0.777521	0.729648
Rpl3l	0.449532	1.84749	0.390266	0.222694	0.0577184	0.200537	0.155756
Rpl7l1	1.06278	0.57829	0.043367	0.0568655	0.0748324	0.0411402	0.0461753
Rpp21	0.460092	2.02647	1.20303	1.31451	1.50822	1.14705	1.39536
Rps10	0.643577	0.596967	1.41561	1.26735	1.86001	1.58003	1.61206
Rps18	0.385158	0.4517	0.486171	0.34623	0.318772	0.701878	0.679843
Rps2	1.06652	1.20213	0.610471	0.446497	0.401736	0.698014	0.690755
Rps6ka2	3.889	2.35641	0.0978463	0.102488	0.0831369	0.0887349	0.0843356
Rpusd1	0.935158	0.751438	0.0418455	0.0422631	0.0264298	0.162034	0.176134
Rrp1b	0.718166	0.511851	0.0951049	0.0947781	0.0886266	0.0314076	0.035607
Runx2	1.79074	2.11336	0.0741382	0.0360756	0.0118529	0.0342929	0.0391336
Rxrb	0.4117	0.366055	0.502146	0.66178	1.04313	0.40145	0.66848
Safb	0.556164	0.649751	1.00917	1.05899	0.840467	0.416101	0.51422
Safb2	0.850167	0.89255	0.91283	0.948675	0.806222	0.456316	0.62275
Satb1	7.86827	10.5818	0.0558072	0.0032757	0.003814	0.415967	0.578399
Scube3	2.92291	3.00174	0.774643	1.37167	0.867502	0.695016	0.799997
Sema6b	0.387542	3.58093	0.285398	0.639397	1.09093	0.0469847	0.107023
Sepx1	7.19791	7.61912	2.04918	19.259	28.3032	6.21249	5.46613
Serac1	0.28313	0.239828	0.13983	0.0741783	0.0767212	0.0655763	0.144797
Sft2d1	1.23467	1.21759	0.121848	0.037612	0.0389153	0.10479	0.164454
Sgol1	0.288055	0.206891	6.94115	1.00016	0.934274	0.305532	0.693672
Sh3gl1	1.12453	1.28767	0.818722	0.531209	0.918101	1.86144	2.85913
Shd	0.270976	1.11121	0.816859	0.963474	0.662768	0.0805031	1.42691
Six3	1.51092	0.11118	0.242862	0.159288	0.106941	0.136733	0.160745
Skiv2l	0.752376	0.695323	0.0416649	0.0436111	0.0521313	0.244756	0.329053
Slc22a1	0.500314	0.569456	0.125976	0.737338	0.607571	0.0795275	0.0811061
Slc22a7	1.00377	1.23615	0.0792666	0.0804329	0.0440405	0.0985699	0.0964662
Slc25a23	0.689607	0.558153	0.0159285	0.185955	0.277349	0.0176745	0.0219739
Slc25a27	0.0984908	0.124122	0.458979	0.111567	0.0730216	0.111931	0.206383
Slc29a1	0.287209	0.61313	3.28176	7.64654	5.57951	8.36636	15.0424
Slc30a6	1.04418	1.02767	0.0595367	0.0420456	0.0577433	0.0398495	0.0420596
Slc35b2	1.055	0.8832	3.24057	8.32491	8.07953	2.57163	4.62185
Slc37a1	1.60696	1.99999	0.0434244	0.0705267	0.0942003	0.244824	0.572789
Slc39a7	1.04628	1.09752	0.586654	1.41629	1.44214	1.53076	1.58269
Slc8a1	1.14727	0.749931	0.251462	0.341305	0.209486	0.0961017	0.102503
Slc9a3r2	8.04665	4.1669	0.123686	3.43607	6.10893	0.446168	0.660945
Smchd1	0.643557	0.382226	0.372639	0.0344269	0.0346913	0.421142	0.537847
Snx9	1.96652	0.611885	0.649299	2.38089	0.975589	0.422814	0.737022
Socs5	3.58703	0.926884	0.409061	0.218824	0.247123	0.479496	0.882615
Sod2	1.08248	0.361672	1.2503	2.05297	2.60338	0.719396	0.861353
Solh	0.821873	0.804527	0.0112343	0.00668903	0.00647538	0.00888683	0.0130708
Spast	1.76386	0.48598	1.02357	0.296862	0.46354	0.253976	0.230711
Spdef	2.05411	0.717549	0.0511039	0.50797	0.208987	0.0357921	0.0593935
Spsb3	1.48807	1.4014	0.721194	0.497144	0.543135	1.38872	1.79171
Srbd1	0.58583	0.280504	0.372352	0.231961	0.379069	0.783238	1.54448
Srd5a2	0.728528	0.698068	0.265764	0.119274	0.327552	0.128559	0.186458
Srf	2.17041	1.4205	0.370102	0.681138	0.891947	0.0947838	0.0928957
Srpk1	0.604267	0.232008	0.159905	0.0413127	0.04742	0.0812538	0.0891182
Srrm2	0.650356	0.41256	0.0295925	0.0186614	0.011732	0.0231215	0.0374959
Sstr5	0.231994	0.225571	2.90316	1.76346	0.884627	1.5009	3.43173
Stap2	1.65267	5.65097	0.130354	0.746716	0.539812	0.0694292	0.0878587
Stk19	1.92446	1.74359	0.380289	0.133375	0.123657	0.136002	0.224297
Stk38	0.696881	0.996719	0.102588	0.0168544	0.0191665	0.0376254	0.0895705
Strn	1.05382	2.85917	0.199401	0.0562968	0.0556395	0.0651005	0.0842339
Stub1	1.01049	1.24102	0.309008	0.387106	0.619726	0.238874	0.325961
Supt3h	0.657509	0.471739	0.0822553	0.0770218	0.0978177	0.025361	0.0449109
Syngr3	0.769707	0.569746	0.210475	0.245445	0.250002	1.3094	0.765013
Synj2	1.94608	0.60718	0.717847	1.3263	0.713335	0.220885	0.244389
Sytl3	0.778836	0.839189	0.194559	0.193018	0.134354	0.08437	0.16052
Taf11	0.738513	0.546996	0.826725	0.76627	0.567728	0.170069	0.184808
Taf8	0.668392	0.526527	0.344976	0.304983	0.392497	0.224535	0.432815
Tap1	0.464421	0.756873	0.0565686	0.0083604	0.00801532	0.031275	0.0400162
Tap2	0.52537	0.690829	0.289208	0.12217	0.154148	0.825059	1.20869
Tapbp	0.965869	0.769551	0.165186	0.236131	0.478835	0.105641	0.152466
Tbc1d22b	0.228459	0.235985	0.501576	1.51655	0.658089	0.331819	0.70539
Tbc1d5	0.86153	0.582101	0.765701	0.753838	0.672891	0.425624	0.789852
Tbcc	2.04059	1.5284	1.81655	2.21065	2.2017	1.40308	1.45144
Tbl3	1.58494	0.733275	0.338934	0.589895	0.493924	0.412861	0.536876
Tbp	0.689157	0.300161	0.625475	0.248524	0.39078	0.370288	0.633348
Tceb2	1.00505	0.887057	1.46079	2.12677	3.3249	1.30783	1.22254
Tcf19	0.453022	0.593971	0.36493	0.201986	0.295988	0.258918	0.258698
Tcfeb	0.940367	1.82661	0.0654176	0.116272	0.0549232	0.0696689	0.116193
Tcp1	0.648065	0.413109	0.0898423	0.0754637	0.110124	0.0547864	0.0434654
Tcp11	1.42062	2.87327	0.0382749	0.10016	0.0974517	0.0512847	0.180951
Tcte1	0.896528	0.75504	0.249982	4.98349	0.651802	0.18788	0.242191
Tead3	2.36711	1.77723	0.24962	0.586958	0.828329	0.841638	1.18613
Telo2	0.590802	0.469657	0.589472	0.554413	0.590436	0.162278	0.207211
Tfb1m	0.100118	0.492937	0.162982	0.141491	0.267368	0.170649	0.372056
Tff3	0.235669	2.4654	0.246227	0.248011	0.0925688	0.0627658	0.146374
Tgif1	0.778432	0.447242	1.41769	2.26187	2.25817	0.807082	0.513339
Thada	0.826008	0.48075	0.316392	0.0475116	0.0714814	0.256847	0.272493
Thbs2	1.06242	0.0638288	2.60045	2.80312	2.33433	0.611096	0.920123
Thoc6	1.32249	0.833479	1.14179	0.91373	0.890376	0.783808	0.688665
Thumpd2	0.615575	0.74305	0.674971	0.209791	0.228923	0.189875	0.381276
Tiam2	0.67526	0.586118	2.27904	2.91792	2.04463	0.476821	0.976283
Ticam1	1.05369	2.12693	0.151072	0.811718	3.75301	0.360077	0.174155
Tjap1	0.708792	0.354891	0.149927	0.107975	0.103892	0.224749	0.290059
Tmem146	0.292725	0.37761	2.30981	1.29112	6.79416	0.497888	0.900119
Tmem204	12.0589	14.3671	0.129848	2.07356	1.27367	0.374753	2.70943
Tmem63b	1.32009	1.34771	0.874394	3.96039	4.23119	0.836814	0.923567
Tmem8	0.412058	2.76286	0.0617806	0.286131	0.231575	0.270966	0.388153
Tmprss3	0.341731	0.674166	0.371642	0.810023	0.109109	0.060367	0.0515027
Tnf	10.4938	11.8217	0.0912481	0.802139	0.292861	0.393685	0.745366
Tnfaip8l1	1.96218	1.12405	0.106216	0.0467978	0.10855	2.0911	0.199694
Tnfrsf12a	2.01338	1.30797	0.985204	13.7354	7.16806	0.757015	0.45825
Tnfsf9	0.501093	1.04731	0.146917	1.51928	0.631648	1.37535	1.03545
Tnxb	0.656567	2.8264	0.547947	3.17604	16.1527	3.19416	5.77827
Traf7	1.46147	1.00987	2.18368	0.499805	0.517044	3.11671	3.88995
Trem1	1.2343	1.24618	0.129259	5.093	1.08295	0.431101	1.85019
Trem2	76.7981	184.56	156.677	132.026	259.879	154.735	225.543
Treml1	3.71103	4.72119	0.0898395	0.583603	0.120045	0.100613	0.150179
Treml4	3.90043	4.13124	0.222471	2.7165	0.455789	0.226544	0.201301
Trim10	0.929229	0.939325	0.0248393	0.113726	0.0574902	0.272338	0.110474
Trim26	0.855558	0.595727	1.99766	0.7592	0.828665	1.09899	2.93643
Trim39	0.349712	0.411728	0.127691	0.0160276	0.0122667	0.0703766	0.0969208
Trim40	0.941574	0.756829	0.0721811	0.525413	0.157558	0.0560539	0.074214
Trip10	1.61601	0.87291	1.22808	4.26764	2.72723	2.42107	2.14127
Tsc2	2.17721	2.35297	0.0204799	0.057916	0.126563	0.0516757	0.0771295
Ttbk1	1.27035	1.60386	0.0801143	0.0814405	0.106543	0.034869	0.0556755
Ttc27	0.473016	0.335079	0.118334	0.170353	0.403702	0.0790236	0.0654811
Ttc7	1.00148	1.15238	0.681776	0.771056	1.23668	1.40592	1.8984
Tubb4	3.16126	1.26671	3.03592	9.63412	28.9431	6.25562	1.90487
Tubb5	2.55445	1.13465	3.7915	1.81518	2.65515	2.76335	2.15294
Tulp1	0.837215	1.12699	0.0640521	0.220758	0.687255	0.336944	0.404512
Tulp4	2.30999	0.973715	6.70338	2.42629	3.91158	0.958942	1.55082
Twsg1	0.74527	0.50101	0.755827	1.2359	1.26159	0.0734662	0.1162
Txndc2	1.43232	1.44113	0.714929	0.508306	1.89992	0.529781	0.0798432
U2af1	0.472471	0.401068	0.400531	0.370596	0.385678	0.395466	0.28227
Ube2i	1.44242	0.645978	1.25785	1.65755	1.38454	0.668368	0.732144
Ubxn6	0.989498	0.929863	0.508466	0.330471	0.539599	1.19204	1.71629
Uhrf1	0.397328	0.810449	1.61495	5.56257	2.81053	0.841258	0.487997
Uhrf1bp1	0.404249	0.244832	2.37171	1.94239	3.29412	0.942316	1.05087
Vapa	0.680796	0.668649	0.653955	1.12513	1.23264	0.549112	0.555875
Vars	0.262732	0.165122	0.129289	0.0901146	0.323043	1.19622	0.387587
Vars2	0.727379	0.348153	0.0399909	0.122441	0.234841	0.0915908	0.164813
Vav1	120.886	133.27	3.28546	0.769559	0.946353	6.24291	7.59525
Vegfa	0.259063	0.115229	0.305389	6.03179	2.88374	0.110687	0.212615
Wdr24	0.687796	0.472027	0.182011	0.0952249	0.124058	0.17635	0.143348
Wdr27	0.866341	0.883373	0.141114	0.433659	0.29596	0.0746513	0.626805
Wdr4	0.683496	0.751677	2.05566	1.16636	1.30612	0.660373	0.721414
Wdr43	0.695042	0.249816	0.39761	0.221452	0.211461	0.171621	0.123415
Wdr46	0.796122	0.413256	2.35891	0.421364	0.998905	0.814539	0.5219
Wdr90	0.345254	0.45974	0.0973429	0.028219	0.0281899	0.10663	0.125471
Wfikkn1	1.95613	1.31	1.81158	0.236206	0.206047	0.0881499	0.0722755
Wiz	0.629385	0.3291	2.73483	3.9681	3.05068	1.9213	2.0591
Wtap	0.353028	0.804777	0.277742	0.102958	0.0696911	0.152976	0.183686
Xdh	1.42738	0.355056	0.0321304	0.705159	2.80618	0.292467	0.26592
Xpo5	0.341132	0.174073	0.260854	0.314095	0.399357	0.391989	0.413281
Yipf3	1.30003	1.0053	0.528444	0.792195	1.12502	1.27949	1.58428
Yipf4	0.659103	0.631585	1.20522	1.14676	0.986882	0.364672	0.427462
Ypel5	0.77722	1.98261	0.126503	0.0486445	0.0663061	0.0315884	0.0328694
Zbtb22	1.3696	1.38975	0.0664383	0.0719318	0.162478	0.100147	0.135816
Zdhhc14	16.763	8.20325	0.153701	0.0958222	0.0552507	0.216412	0.199518
Zfand3	1.25619	1.20975	3.395	2.88682	4.53269	3.59887	4.51155
Zfp101	0.236045	0.641061	0.227833	0.0553473	0.0515887	0.12409	0.32382
Zfp13	2.12352	3.61628	0.227063	0.377039	0.118955	0.0910392	0.632681
Zfp160	0.475859	0.552779	0.430457	0.0637777	0.091023	0.311027	0.34535
Zfp161	0.568861	0.565921	0.188109	0.0951428	0.0936777	0.0654381	0.197383
Zfp213	0.473408	2.84209	0.682823	1.06412	1.06424	0.424602	0.649532
Zfp318	0.650573	0.36096	0.473185	0.229148	0.274155	0.168042	0.302033
Zfp36l2	1.18588	0.839613	3.12597	0.645492	0.715323	1.67562	2.15642
Zfp40	0.458131	4.5497	1.64443	0.348752	0.246381	0.547519	0.839776
Zfp414	1.46984	0.758824	0.930728	2.22765	3.69166	0.569625	1.74301
Zfp472	0.47218	0.74879	0.202537	0.0193292	0.0264496	0.354966	0.550784
Zfp51	0.486005	0.409305	0.377856	0.0681175	0.0786783	0.34361	0.912901
Zfp52	1.68425	4.93013	0.484971	0.247897	0.227035	0.630517	1.44978
Zfp523	0.624658	0.96806	0.452094	0.835113	0.57761	0.556353	1.80445
Zfp53	0.668139	0.521639	0.192005	0.0111571	0.00855902	0.145471	0.523965
Zfp54	0.53752	0.620029	0.380428	0.123711	0.0868043	0.350459	0.453981
Zfp563	0.499644	0.777923	0.189223	0.119489	0.263743	0.0882347	0.174683
Zfp57	1.36535	0.14718	0.501813	0.633987	2.81283	0.332946	0.4415
Zfp598	0.820089	0.407495	0.0689288	0.0295102	0.0317863	0.0693712	0.0724578
Zfp677	0.46498	0.601187	0.252526	0.0497863	0.043442	0.263904	0.556171
Zfp758	0.735359	1.41758	0.0889849	0.0366844	0.0387435	0.194956	0.350051
Zfp760	0.180576	0.0637497	0.218961	0.0311133	0.0388917	0.101434	0.843587
Zfp81	0.289071	0.236009	0.45	0.150521	0.143609	0.14296	0.161832
Zfp820	0.116487	0.911106	0.247884	2.29701	4.5196	0.135144	0.678408
Znrd1	0.610589	0.673165	0.432699	0.267281	0.306659	0.418711	0.489872
Znrf4	2.10771	2.33382	2.09955	1.53376	0.680489	0.0738174	0.0914294
Zscan10	0.647082	0.818856	0.0720275	0.0591064	0.082469	0.0655812	0.166143

## Sheet: TC5 vs others
# Column A:Gene Symbol
(Column B~H: value of division method between TC5 vs other cells(>1 up-regulated,<1 down-regulated
Symbol	fibroblast	stem	ATII	CD8_T_BL	CD8_T_LL	basal_cell	duct_cell
0610007P22Rik	1.12765	0.526387	1.06682	0.493671	0.589535	0.784276	0.988396
0610011F06Rik	3.26318	1.25996	1.07276	3.38231	2.41156	1.39563	1.83805
1110012J17Rik	0.928009	0.624367	0.082422	1.79924	1.93402	0.212709	0.984958
1110020A21Rik	0.890066	1.37368	0.276097	1.48828	0.189403	0.256399	0.41646
1110021J02Rik	3.03713	4.3555	2.0959	1.16931	1.02776	0.280172	0.537181
1110038B12Rik	0.730918	0.334132	5.93576	2.73729	3.17147	0.444532	0.328996
1300003B13Rik	1.41204	1.13791	1.30843	1.08001	0.661283	0.649884	2.06297
1600002H07Rik	1.31661	0.906265	0.346539	0.465365	0.397579	0.12409	0.131509
1600012H06Rik	2.28311	3.06277	1.02885	0.801156	0.9426	1.07904	1.74242
1600014C23Rik	0.372017	0.829026	0.080163	0.376109	0.391781	0.107679	0.14197
1700010I14Rik	3.08047	2.27367	0.919571	0.295036	0.455536	0.274567	0.775835
1700011E24Rik	0.634274	1.04893	0.622892	1.55486	0.166118	0.126423	0.301285
1700024P12Rik	1.2888	1.23497	0.327079	0.510145	0.573834	0.0800913	0.245562
1700061G19Rik	1.30657	1.95758	0.25696	0.368428	0.235007	0.651153	3.28059
1700067P10Rik	1.21834	1.56805	0.226036	0.889676	0.625016	0.0701509	0.599356
1700090G07Rik	1.04951	1.12104	0.0561856	0.0669247	0.0602748	0.0477196	0.140554
1700106N22Rik	0.430364	4.27964	1.28899	0.848616	1.08027	0.678972	1.15324
1700122O11Rik	0.480192	0.452932	3.95348	2.54228	1.70043	7.45551	9.16339
2310014H01Rik	3.03275	1.88791	0.0380712	0.0166585	0.0203668	0.113833	0.0829684
2310039H08Rik	0.597639	0.971664	0.435581	0.92922	1.02764	0.261114	0.410056
2310061I04Rik	0.649447	0.78788	0.149658	0.273052	0.327037	0.157243	0.148275
2410015M20Rik	0.911395	1.04395	0.547229	1.0922	2.14484	0.406164	0.549107
2410091C18Rik	1.20458	1.17834	0.722906	0.543747	0.565115	0.297261	0.542703
2900010M23Rik	0.97043	0.858587	2.07448	6.69282	4.50918	2.56617	1.98354
2900073G15Rik	2.89884	1.81405	2.81084	4.89388	3.79091	3.70311	3.44545
3110052M02Rik	1.01668	1.09146	0.096993	0.0136103	0.0145854	0.0354114	0.082259
3110082D06Rik	0.283072	0.301402	3.32068	1.93842	0.776085	1.07922	1.82105
4732491K20Rik	1.04917	1.90464	0.37116	0.374055	0.624116	0.145336	0.377723
4921529N20Rik	1.1771	2.97814	1.65757	0.23928	0.341316	0.20448	0.25584
4930432O21Rik	0.525841	1.19863	2.24011	1.24636	1.26299	3.24816	11.7548
4930442P07Rik	1.19363	1.12053	0.23283	0.658963	0.312703	0.158823	0.880417
4930515G13Rik	1.08122	1.98886	0.19501	0.0969576	0.103278	0.0920156	0.108455
4930528F23Rik	0.531991	0.809808	1.08639	0.204703	0.095847	0.150924	0.403205
4930539E08Rik	0.715985	0.935309	0.177068	0.0319951	0.0262077	0.0304931	0.0407475
4930564C03Rik	1.75478	1.52471	2.58337	0.238674	0.535757	0.151085	0.879398
4933433H22Rik	0.957908	1.29425	1.40144	0.225266	0.207334	0.345139	0.790031
5430411C19Rik	0.435476	0.887449	0.294444	0.0432203	0.0646734	0.131435	0.0677367
5730437N04Rik	2.79952	1.32258	0.722067	0.425308	0.540395	0.156239	0.366019
6330416L07Rik	0.415909	0.605877	0.674708	0.340347	0.244944	0.305082	0.64229
9130008F23Rik	2.92831	1.17035	1.30638	4.39239	2.8405	0.968455	0.520563
A630033E08Rik	0.374752	0.806935	0.126398	0.0335492	0.0238733	0.0499564	0.149959
Aars2	3.02422	8.27081	1.64113	1.82405	0.80578	0.202842	0.356629
Abcc10	0.374763	0.543391	1.16229	4.8993	1.57838	1.53954	2.14218
Abcf1	0.932608	0.778883	1.12125	0.775896	0.679512	0.289641	0.271275
Acat2	1.16113	1.02827	0.00824034	0.0409715	0.0351433	0.0138034	0.0114584
Acsbg2	1.11148	2.33177	1.0259	1.19165	0.575676	0.321301	0.12521
Ager	9.27236	6.69778	0.00182793	0.757292	0.248884	0.76444	0.147451
Agpat1	6.13005	5.74949	0.981085	1.8714	1.00327	0.39336	0.600933
Agpat4	7.93831	0.98369	0.926871	1.02138	0.730939	0.505687	0.87488
AI314976	0.625802	1.53295	0.315722	0.375482	0.362031	0.0619812	0.0932715
AI413582	1.8675	1.87993	3.40084	8.1762	168.209	7.71688	13.9753
Akap8	2.06227	1.38197	0.0357074	0.0100058	0.00820069	0.0172968	0.0187141
Akap8l	1.79896	0.777469	0.0984582	0.0693001	0.0807093	0.213455	0.311548
Alk	1.09353	1.03788	0.124511	0.0855463	0.277996	0.0414552	0.0375526
Alkbh7	1.03312	1.57579	0.626669	1.69411	1.17921	5.56721	3.58501
Amdhd2	3.62708	3.24305	0.579372	1.54135	2.80976	0.782534	0.643124
Angptl4	0.832732	5.22104	9.84107	141.041	57.1942	41.853	38.2683
Ankrd12	0.721762	1.44073	0.144042	0.025445	0.0203457	0.0156438	0.0184681
Anks1	1.48352	1.31523	0.237278	0.451713	0.517132	1.87405	1.2962
Apom	0.78593	1.09827	0.180118	0.149336	0.0701363	0.104067	0.0868488
Arhgap28	3.12645	0.396312	0.417793	1.00304	0.752279	0.79471	2.17754
Arid1b	1.66343	1.24284	0.215583	0.199724	0.157295	0.11759	0.137334
Arrdc5	1.1977	1.30227	0.249965	0.245643	0.634776	0.732128	0.211371
Atl2	0.758755	0.450271	0.0469695	0.0702633	0.0765358	0.0298959	0.0305475
Atp6v0e	2.57688	3.23738	0.826146	0.891149	1.05275	1.93831	1.60646
Atp6v1e2	1.23241	1.13412	0.331026	0.936201	0.624415	0.108174	0.185966
Atp6v1g2	0.95021	0.581466	0.453612	0.554812	0.622601	0.420047	0.315759
Axin1	0.957491	0.610781	0.0599182	0.0518826	0.0740345	0.0397509	0.0474113
B3galt4	5.96174	2.1564	0.246999	0.212467	0.387185	1.7285	0.467263
B430306N03Rik	1.30604	1.24058	0.395693	0.143076	0.284349	0.908565	1.77659
Bak1	3.20601	2.68926	5.31261	23.5294	20.2537	0.654284	1.10887
Bat1a	1.13853	0.708224	0.781992	0.428025	1.13771	0.837312	0.828075
Bat2	2.29003	1.2105	0.139535	0.565209	0.354919	0.0536095	0.0553571
Bat3	1.48528	1.15493	3.25514	6.0183	8.17092	4.00452	3.2654
Bat4	1.69527	0.725214	0.651222	1.25713	1.49574	1.83276	2.00711
Bat5	2.49464	3.30166	0.0245933	0.0330582	0.0417503	0.027822	0.0536032
BC003965	0.381194	0.587036	0.113989	0.0458228	0.0581967	0.0252378	0.0395275
BC004004	1.49698	2.29	1.13851	1.76962	1.79453	0.944363	1.37472
BC011426	0.94121	0.796987	0.176877	0.0644749	0.0546906	0.667672	0.323625
BC032203	1.30444	0.533911	0.201958	0.295563	0.409573	0.1017	0.205807
BC048355	0.423287	0.258727	2.01854	0.344098	2.4961	0.15934	0.131957
BC051142	0.896332	0.860809	0.725484	0.346187	0.691311	0.314088	0.50107
Birc6	2.2143	2.56338	0.277324	0.214834	0.121629	0.179986	0.224313
Bnip1	1.53135	2.07769	0.214848	0.731932	0.376525	0.182216	0.355329
Brd2	1.68843	1.16458	0.52605	1.21401	1.59659	0.740009	0.692821
Brd4	3.05026	2.22118	0.986199	0.569724	0.609462	0.353671	0.31401
Btbd9	0.682102	1.00131	0.263331	0.0893883	0.310966	0.36768	0.578796
Bysl	2.31306	1.19039	2.98901	5.7909	2.0549	1.77433	1.33693
C030034I22Rik	0.171454	0.323959	0.277314	0.0380503	0.0349713	0.0928073	0.18696
C2	0.080016	4.12455	0.217872	1.9131	1.40766	0.59092	0.228822
C3	35.0455	0.17432	0.107369	63.3882	9.80636	0.361437	0.950817
C4b	4.10594	0.53495	0.049785	0.70029	0.276979	0.501912	0.369607
C920016K16Rik	0.403198	0.707983	0.0294518	0.00728997	0.00705795	0.017039	0.0252669
Cacna1h	1.12684	1.40912	0.578335	0.243288	0.229207	0.493119	1.02564
Calm2	1.30502	1.20971	1.46407	1.70705	1.65466	0.871371	0.801397
Capn11	0.536476	0.56793	1.09979	0.569804	0.220351	1.91166	6.5609
Cbs	0.826427	1.08472	0.502237	0.966894	0.943806	0.41901	0.285423
Ccdc94	2.03998	1.35305	0.0828062	0.0476409	0.0464268	0.0237838	0.0421675
Cchcr1	0.968369	0.848566	0.537908	2.89068	1.82611	0.151108	0.150246
Ccnd3	2.48862	2.36833	1.39947	1.47074	1.72986	2.44033	5.29443
Ccnf	1.43469	0.680715	0.51934	0.573913	1.05028	0.976936	0.733458
Ccr6	1.14167	1.49758	0.00900072	0.0286291	0.0121351	0.0510571	0.0725405
Cd2ap	2.08214	1.61391	13.9095	3.03277	4.48246	0.356934	0.495755
Cd320	0.718862	0.551651	1.32161	11.695	12.4375	2.98674	2.25685
Cdc5l	0.559896	0.456279	0.00583128	0.00370771	0.00474151	0.00367822	0.00418969
Cdkn1a	4.3381	13.2646	0.241936	5.28418	1.66364	0.249205	0.111347
Cdsn	0.00630612	0.00924152	0.374606	0.199797	0.124465	1.4029	1.48811
Cebpz	0.620663	0.557195	0.119095	0.0410854	0.0400448	0.0267724	0.0223338
Cenpq	0.304356	0.371039	0.464915	0.0427116	0.0592941	0.210048	0.150752
Chtf18	2.40611	1.45117	4.34294	2.235	12.4299	5.6905	2.38606
Clcn7	1.17305	1.43251	0.15216	0.151172	0.169733	0.201368	0.27673
Cldn9	1.61991	2.70264	3.9566	4.19464	3.77359	0.965668	1.28859
Clic1	3.63757	2.09699	2.01044	2.36843	3.10162	2.44917	1.9413
Clic5	131.597	62.4243	0.94675	26.9075	15.5219	1.6432	1.96278
Clip4	2.07157	1.1673	0.0297273	0.67066	0.455145	0.0105207	0.0272763
Clpp	0.948289	0.613043	0.158717	0.202217	0.289833	0.124516	0.129085
Clps	0.354091	0.294267	4.56999	2.70172	4.04467	2.04856	1.37036
Cnpy3	0.513875	0.966404	0.335285	2.62033	1.32739	1.23215	1.13005
Col11a2	0.623168	1.61157	0.10819	0.0897568	0.0872968	0.739394	0.277843
Cox7a2l	0.705957	0.825004	0.710866	0.290267	0.427537	0.208419	0.255656
Cpne5	1.2002	1.30843	0.0261575	0.0467041	0.0582191	0.0776187	0.0848709
Cramp1l	2.0387	1.10688	0.827307	0.318231	0.301908	0.529496	0.617222
Crb3	21.1828	29.3454	0.0871177	1.08116	0.59786	0.0991782	0.0831416
Crip3	1.95219	0.659348	0.382337	0.253676	0.41839	0.0361746	0.0407769
Cript	0.446176	0.497236	0.121179	0.0539974	0.0656956	0.0657128	0.0671589
Cryaa	0.920542	1.05883	1.49177	0.901444	0.347984	0.11826	0.214787
Csnk2b	1.79976	1.37056	1.33664	8.72052	11.6621	1.64763	1.19528
Cul7	2.41213	0.875929	0.26641	0.545788	1.70752	0.516787	1.09305
Cuta	0.847291	1.45874	2.65552	9.08741	12.9297	3.27834	4.53963
Cyp21a1	8.17121	9.2173	2.68845	3.1313	3.49091	0.922315	0.672935
Cyp39a1	0.788076	2.89432	0.105363	0.810197	3.04817	0.04339	0.0501413
Cyp4f13	0.688312	1.21748	0.385107	0.0797394	0.141748	0.171581	0.262414
Cyp4f16	1.65479	2.4574	0.398425	1.08845	1.53817	0.207441	0.293383
Cyp4f39	2.87626	4.1228	0.345902	0.561589	0.664207	0.134318	0.0340357
D17H6S56E-5	1.08032	1.28029	0.0403465	0.0112966	0.0231842	0.00618591	0.00544931
D17Wsu104e	1.00019	1.19422	0.50446	1.01849	0.953061	0.111219	0.120756
D17Wsu92e	0.930334	0.902773	0.244204	3.70272	1.92441	0.393065	0.328269
Daam2	2.43266	2.24404	0.0711426	0.307118	0.321612	0.107499	0.205022
Daxx	1.28343	1.16811	1.48359	0.756648	1.40209	1.40187	1.65244
Dci	1.34921	0.943441	0.19588	3.76159	5.63566	0.385285	0.667007
Dcpp3	1.01548	0.887558	0.0453534	0.0518087	0.0442373	0.0538369	0.00622589
Ddah2	42.6042	0.897402	0.814282	5.0842	6.22383	2.56247	13.7717
Ddr1	4.3662	5.97628	3.53941	28.8081	16.3403	0.822635	0.965877
Ddx11	1.37474	0.803079	0.0618146	0.0197224	0.0123323	0.0293611	0.0481491
Decr2	0.710638	1.52206	0.211337	0.407206	0.527761	0.163459	0.283445
Def6	0.499607	1.05928	2.99727	0.430792	0.687625	6.23231	5.45143
Dhx16	0.92055	1.23173	1.0482	0.467144	0.645247	0.810808	1.02907
Dhx57	2.24648	1.22592	0.806354	0.316059	0.264424	0.561499	0.783175
Dlgap1	1.28712	0.47428	0.105674	0.0891556	0.115815	0.0499023	0.0691343
Dlk2	1.342	0.886702	0.529478	1.1411	2.9084	0.125352	0.171686
Dll1	12.4427	3.39108	0.302859	0.524754	0.364152	0.0517041	0.0554498
Dnahc8	0.247975	0.227891	0.952523	0.0894495	0.177896	0.808288	1.00193
Dnase1l2	2.26795	3.36391	0.318074	0.0932184	0.245885	0.0578663	0.228372
Dom3z	0.719136	1.86942	0.116127	0.104345	0.102542	0.118547	0.195758
Dpp9	0.750236	0.695185	0.0527176	0.120394	0.169517	0.252705	0.386101
Dpy30	0.723315	0.902652	0.144376	0.0775618	0.126513	0.0595902	0.0657434
Dus3l	0.981307	1.3543	1.02376	0.694406	0.838577	1.01893	1.52662
Dusp1	24.4078	5.31613	0.286438	1.37933	0.60051	0.130352	0.180858
Dync2li1	4.31115	2.27136	0.0511913	1.62725	0.486934	0.0906645	0.184556
E4f1	0.626513	0.472133	0.349222	0.0693964	0.0433559	0.327586	0.364954
Ebi3	31.4812	28.2428	1.15539	2.35377	3.80885	4.3056	3.02305
Efna5	0.492251	0.638725	7.0875	7.21046	33.985	0.572916	0.87929
Egfl8	0.509797	0.260825	5.35624	0.762551	0.982809	0.154337	0.241681
Ehmt2	1.53606	1.07741	2.07903	4.17515	7.43833	1.3465	2.02656
Eif2ak2	4.68347	0.464875	0.479414	1.27156	0.586187	0.0326558	0.0738886
Eme2	11.7419	2.07634	0.788062	0.751022	0.549892	0.360052	0.476269
Emilin2	0.197251	4.40665	0.761697	2.3711	0.645921	27.6725	7.13774
Eml4	0.925421	0.238155	0.835748	0.411652	0.360411	0.430853	0.407798
Emr1	13.0495	13.2317	0.601158	3.11698	1.55668	9.04604	6.45931
Enpp4	0.250964	1.88538	0.166223	0.246726	0.25775	0.383328	0.629949
Enpp5	0.481342	4.98482	0.0534985	3.35159	3.85875	0.594474	0.863388
Epas1	0.324877	0.388553	0.580407	6.85961	3.05223	0.144843	0.21984
Epb4.1l3	133.556	0.134604	9.62368	18.4606	14.0921	1.04403	2.05316
Ergic1	2.46242	1.31534	2.31044	2.86121	3.32136	0.224327	0.315228
Fahd1	0.259413	1.04705	0.274234	3.3147	1.59853	0.0919568	0.107676
Fam120b	0.887819	1.28058	0.118589	0.0693677	0.0677457	0.0665707	0.0897003
Fam173a	3.01318	1.65204	0.417689	0.44198	0.75834	0.748791	0.838109
Fance	0.813032	0.605307	1.60354	1.61734	1.45861	6.60312	18.5484
Fbxl16	0.0515538	0.220943	0.202843	0.927624	0.548563	0.729601	1.63197
Fbxl17	1.22905	0.572876	0.416458	0.520968	0.69812	0.264121	0.507566
Fbxo11	1.01474	0.50248	0.310701	0.143526	0.139311	0.143394	0.125537
Fem1a	1.99008	1.86409	2.23869	6.7122	7.09092	1.22032	1.31466
Fert2	1.61162	0.592696	0.736241	7.34557	1.10016	0.194852	0.16778
Fez2	3.13533	1.86916	9.50996	3.84147	4.21251	3.11176	3.49098
Fgd2	1.76139	4.03649	0.04205	2.55078	1.45387	0.165618	0.177889
Fgfr1op	0.536781	0.346148	0.684652	0.360436	0.395637	0.227595	0.266962
Fkbp5	0.17348	0.721895	0.574693	1.14371	0.842151	1.02416	1.17896
Fkbpl	3.30471	3.12228	0.753875	1.27388	2.59862	0.947736	0.848212
Flot1	0.411497	0.205516	0.0889296	0.128271	0.201248	0.0831012	0.120463
Flywch2	21.8685	15.683	1.28229	40.2796	24.5754	0.772136	0.809201
Fndc1	1.31597	1.40247	0.0283732	1.15908	0.455848	0.576272	0.0354774
Foxn2	0.351622	0.209699	0.0775418	0.0440724	0.0452419	0.0907673	0.0552994
Foxp4	1.61179	1.17779	2.17168	8.04103	5.7591	1.98575	1.58037
Fpr-rs3	0.988133	1.222	0.318613	0.651398	1.88141	1.47378	0.522035
Fpr1	111.253	115.421	2.09915	24.4672	11.4725	24.5875	85.207
Fpr3	0.764797	0.706338	0.166502	0.298886	0.359685	0.022611	1.11125
Gabbr1	0.918407	0.290098	0.107679	0.0344875	0.028094	0.0507576	0.0820115
Galm	0.430925	1.97234	0.02197	0.0639959	0.0533852	0.0139904	0.0269338
Galnt14	1.1894	1.40242	1.31426	1.40286	2.26504	1.14006	2.90826
Gemin6	1.45264	0.718312	1.08154	0.375827	0.748259	0.367579	0.291676
Gfer	0.271777	0.301377	0.159977	0.204439	0.390808	0.106074	0.145563
Glo1	0.287362	0.684262	0.265387	0.271	0.436653	0.22897	0.1635
Glp1r	1.16573	1.3476	1.03085	2.85828	0.23746	0.646934	0.383704
Gm88	0.65863	0.476227	0.0190346	0.0900954	0.124713	0.0136993	0.0357347
Gng13	3.78226	1.97059	0.302477	0.433138	0.516396	0.211074	0.125368
Gnmt	1.02574	1.1491	0.0146519	2.57101	2.41896	0.110527	0.221883
Gnptg	0.653839	2.31997	0.657336	3.08494	1.32432	0.208825	0.356783
Gpr108	0.941526	1.01708	0.249183	1.12624	1.05425	0.208269	0.244172
Gpr116	31.4191	20.9444	0.0213444	4.32829	0.828714	0.256357	1.43403
Gpsm3	0.786293	9.78135	1.05269	0.913538	1.50395	11.8431	14.7358
Grm4	1.23996	1.14415	0.0614454	0.107387	0.106396	0.0509891	0.170166
Gtf2f1	2.02404	1.40425	5.58019	3.59998	3.03995	1.80132	1.30914
Gtf2h4	1.42689	0.786201	0.369828	0.615297	0.667518	0.458338	0.395591
Gtf2h5	0.324636	0.378725	2.55997	2.5322	2.87396	1.40982	1.411
Gtpbp2	0.236971	0.362607	0.37326	0.0423904	0.0558114	0.0761505	0.116329
Guca1a	1.31376	0.728297	0.166907	1.29422	0.521453	0.127418	0.177872
Guca1b	0.680349	1.05503	4.57272	4.44616	1.1542	0.448182	0.975982
H2-Ab1	25.2398	9.7417	0.0190634	0.331899	1.19234	1.2025	0.588847
H2-D1	31.6516	3.83836	0.240751	0.127558	0.154522	0.68292	0.786172
H2-DMa	0.828621	1.15654	0.0135745	0.038396	0.059853	0.199438	0.323292
H2-K1	0.60106	1.20015	0.490311	0.278981	0.301053	1.0714	1.51927
H2-Ke6	0.932851	1.37726	0.287557	0.447829	0.649094	0.249374	0.347816
H2-M3	0.536912	0.322554	0.20818	0.0196593	0.0224047	0.0955836	0.163545
H2-Oa	0.467188	2.19014	0.0472599	0.0121304	0.0224377	0.0552516	0.03088
H2-Q10	1.8031	1.32271	1.57633	0.651484	0.354648	0.702112	1.14813
H2-Q2	0.465475	0.690514	1.53089	34.2915	11.9068	2.47978	8.37495
H2-Q7	0.621859	1.59035	2.37672	0.118565	0.0953671	4.59277	14.2098
H2-Q8	4.46781	2.26621	0.29998	0.0984893	0.0384217	0.404892	0.54797
H2-T24	0.780886	1.17612	0.0844321	0.605723	0.0530374	0.0112637	0.0111538
Haao	0.415577	1.06227	1.48945	0.0841695	0.103655	0.238576	0.363164
Hagh	0.865724	1.25419	0.11987	0.178131	0.18638	0.138336	0.0728366
Haghl	31.1219	1.72781	1.56231	1.21631	2.13415	1.81412	5.4619
Hcfc1r1	6.34363	0.757849	0.564528	1.7659	2.31606	0.618	0.691815
Hdgfrp2	1.25952	0.68324	2.82558	1.55925	1.47089	1.19397	1.62611
Heatr5b	0.964645	0.603782	0.916944	0.888754	1.21582	0.785408	0.84699
Hn1l	0.36426	0.398421	0.154417	0.35311	0.846429	0.228964	0.130091
Hnrpll	1.59812	0.823075	0.752912	0.919329	0.584324	0.999351	0.874308
Hs3st6	5.30225	6.03768	0.159416	5.79132	0.491688	0.2302	0.219573
Hsf2bp	0.230092	0.747722	0.217078	0.216879	0.137797	0.129389	0.0688702
Hsp90ab1	1.59657	1.19415	2.48595	5.28053	5.06427	2.33695	2.00767
Hspa1a	6.72652	5.04534	0.00677459	0.0208621	0.00164471	0.00364579	0.00205433
Hspa1l	1.21489	1.28565	1.32961	0.808303	0.216035	0.0752316	0.200048
Ier3	40.1763	2.77323	0.113955	7.94034	5.02591	0.147088	0.140258
Ift140	0.996821	1.16889	0.00609585	0.00701561	0.0113416	0.00652403	0.00776548
Igf2r	2.99974	2.29232	4.50982	8.45658	4.98588	2.12844	3.09822
Igfals	0.959645	1.38887	0.0600554	1.28715	0.240653	0.0720137	0.0678857
Itfg3	1.31392	2.10186	1.11198	1.48077	3.05855	3.22979	3.51511
Itpr3	1.74421	1.33388	1.87957	1.76661	2.00348	8.42426	8.53486
Kank3	7.06989	3.07086	1.50609	8.09055	4.96399	3.28562	3.4985
Kat2b	1.19159	0.57118	0.166368	0.0636334	0.0525805	0.108493	0.233192
Kcnh8	1.1524	1.22718	0.773284	0.330657	2.61365	0.747582	0.713956
Kcnk12	0.58524	0.530532	1.07382	1.51524	1.57838	1.42023	2.09373
Kctd20	2.3223	3.08331	1.32993	1.00511	1.36522	0.719234	0.91135
Kctd5	3.13859	0.433023	0.357686	0.261195	0.290672	0.32997	0.45391
Khsrp	0.774312	0.859491	0.446348	0.257781	0.301615	0.0606626	0.0765099
Kifc1	2.22686	1.09618	8.53221	1.91354	1.05159	5.49429	4.51812
Klc4	0.9825	2.05447	0.388609	0.45998	0.722955	0.285236	0.465746
Klhdc3	1.35247	1.17435	1.01554	0.973855	1.28455	2.25148	2.85304
Klraq1	1.47685	1.11823	0.0515505	0.0420012	0.0640522	0.0814848	0.121539
Lbh	8.43984	1.14736	3.86849	2.15593	3.80205	0.507965	1.00219
Lemd2	1.094	0.395303	3.38863	1.91722	2.04639	3.48799	3.32173
Lmf1	0.486708	0.954139	1.78806	13.9581	7.38212	4.43646	5.7113
Lnpep	1.96628	2.86696	0.608148	0.163034	0.145111	0.0652662	0.105738
Lonp1	0.151045	0.278914	1.18334	0.730187	0.778621	1.21534	1.11935
Lpin2	3.10155	4.56321	0.0122124	0.10154	0.0879045	0.0213656	0.0262017
Lrg1	0.194513	2.14187	0.00277889	4.95129	2.43144	0.40682	5.083
Lrpprc	0.448594	0.534687	0.651986	0.479992	1.02833	0.322295	0.398557
Lsm2	0.695467	1.03826	3.95552	19.8427	17.3832	2.32315	3.92312
Lst1	2.15511	1.32669	0.456544	0.85312	7.51587	0.610354	2.85821
Lta	2.13471	0.975313	0.242543	0.105598	0.43388	0.046304	0.110077
Ltbp1	4.10557	1.0975	23.6929	67.4081	93.159	4.74637	5.80927
Luc7l	1.17507	0.526452	0.906548	0.411424	0.36884	0.301148	0.351256
Ly6g6c	1.16508	1.217	0.727608	2.76987	1.13596	0.160819	0.056966
Ly6g6d	11.4204	19.8628	0.315841	6.60046	2.39147	0.705906	0.651619
Mad2l1bp	1.4529	1.97908	1.22109	0.666839	0.80622	1.80342	2.85688
Man2a1	1.55595	0.703546	2.50092	2.28874	2.31884	3.92098	5.14118
Map3k4	1.37369	1.04821	0.869545	0.425338	0.480845	0.588518	0.940555
Map4k3	1.4264	1.21155	2.42176	4.51723	2.68243	1.66939	1.88998
Mapk13	115.872	18.5168	1.07876	157.146	35.5185	1.56901	3.01555
Mapk14	1.57112	1.70639	7.97851	3.38174	3.95537	1.95756	2.62574
Mapk8ip3	1.22129	0.325734	3.15857	1.47944	0.937349	1.29496	2.01805
Mas1	0.633249	0.668363	1.0307	0.267212	0.468687	0.16208	1.05028
Mcfd2	1.03841	1.37935	1.23946	2.87579	3.3458	6.02069	4.25777
Mdc1	0.657729	0.500313	0.328626	0.371113	0.369124	0.245892	0.4128
Mdfi	83.2053	14.9207	5.71961	9.34873	3.96346	6.89123	2.868
Mea1	1.02251	1.0505	2.22322	2.0125	2.13586	0.750388	1.04592
Memo1	1.79687	1.18929	7.0336	6.50478	6.19355	2.48991	1.62609
Mep1a	0.322575	1.10044	0.155286	0.100968	0.065715	0.042899	0.0667208
Metrn	0.357006	0.344432	0.534002	0.381869	0.663912	0.70558	1.4509
Mettl4	0.794753	0.758389	0.748735	0.279807	0.266697	0.127992	0.201979
Mocs1	0.731741	0.702461	2.12712	6.06015	4.51987	0.331473	0.37204
Mog	0.20439	0.218386	18.5869	5.41198	4.6542	10.4176	2.43239
Morc2b	0.40848	0.388319	0.477883	0.593631	0.865713	0.316584	2.17304
Morn2	0.391502	2.92591	0.0807022	1.72027	0.444856	0.0432606	0.112509
Mpnd	1.04063	0.759929	0.227924	0.300253	0.438458	0.383776	0.320598
Mrpl14	1.13122	0.998813	1.90268	5.78023	6.37613	7.71745	7.82297
Mrpl18	0.839	1.29607	0.843804	0.455477	0.393235	0.303959	0.388504
Mrpl2	0.760999	1.00931	2.27496	2.64903	4.57889	2.0321	3.10415
Mrpl28	2.96748	2.91726	0.174659	0.297525	0.217673	0.442001	0.39073
Mrps10	1.28235	1.71921	4.52403	2.16761	2.49647	2.69622	2.36332
Mrps18a	0.462502	0.799518	0.369414	0.525546	0.656171	0.285534	0.324222
Mrps18b	0.66448	1.18259	1.58233	1.78305	3.36314	0.363972	0.251472
Mrps34	2.26188	1.4563	0.664871	1.72723	2.59734	3.13289	2.66429
Msh5	1.19761	1.02422	0.354697	0.121403	0.0914998	0.122895	0.149131
Msh6	0.794744	0.482646	0.521091	0.290331	0.412833	0.292995	0.41039
Msln	106.724	16.4534	52.1941	898.983	700.223	9.17924	6.291
Mta3	2.02122	1.28084	0.856414	0.320337	0.282748	0.42597	0.789197
Mtch1	2.23649	1.65514	2.72793	88.1197	144.309	35.7849	27.2557
Mut	0.362822	1.43739	0.324734	0.363477	0.536227	0.516592	0.501764
Myom1	4.31896	0.55377	0.0392278	0.79001	1.24551	0.105939	0.0994305
Narfl	1.06894	1.3593	0.770399	0.525863	0.640949	0.847236	1.51857
Ndc80	0.619914	1.13334	0.305087	0.0356645	0.0296757	0.0794966	0.0148032
Ndufa11	1.41183	2.3934	0.370098	1.65553	1.73993	0.756312	0.641269
Ndufa7	0.777337	0.87142	1.38243	9.02879	14.0371	3.80487	4.45851
Ndufb10	0.661536	1.17263	0.752037	2.15356	3.451	0.471078	0.436856
Ndufv2	0.568254	0.656874	0.706277	0.608991	0.627601	0.420945	0.495634
Neu1	0.929814	1.4952	4.22481	5.63445	6.43767	10.3206	9.99241
Nfkbie	8.56349	0.435531	0.258708	0.101965	0.119734	0.840075	0.913053
Nfkbil1	0.698571	0.76421	1.6114	1.94186	8.73364	0.823709	1.1499
Nfya	1.1076	0.552494	0.297671	0.427801	0.384654	0.135237	0.119186
Nkx2-5	0.723064	0.0163556	0.157998	0.167965	0.186252	1.09154	2.82891
Nme4	7.13111	1.02545	16.9328	1.65287	2.0661	2.10797	1.59366
Notch4	10.4805	4.15675	0.700978	1.83456	0.60839	1.35151	1.1882
Noxo1	0.822102	0.915793	0.451052	0.161219	0.368048	0.296279	0.248632
Nrm	0.496913	0.633032	0.403465	0.451511	0.7383	0.192526	0.0914282
Nrtn	1.38975	0.581878	0.581428	5.83407	1.72885	9.94899	5.0662
Nrxn1	2.49023	1.55887	0.163118	0.177952	0.0976491	0.0579815	0.0779688
Nthl1	0.984454	0.329022	0.321885	0.547634	1.1071	0.317361	0.9844
Nubp2	0.990643	1.77494	0.310375	0.195164	0.305323	0.427994	0.521515
Nudt3	1.45465	1.06133	1.40537	2.06508	4.72149	0.648802	0.745344
ORF19	1.11497	0.828766	2.1511	3.10111	3.08489	1.4552	1.78973
Pacrg	1.684	1.97521	0.00638149	0.151467	0.196075	0.0175104	0.0424185
Pacsin1	0.499428	0.566345	12.55	3.42074	3.63553	10.1231	11.8874
Park2	0.775868	1.44704	0.280039	0.915527	0.305871	0.0658184	0.129587
Pbx2	2.63362	1.10538	0.432767	1.14264	1.74169	0.17018	0.29667
Pdcd2	0.636663	0.376532	0.546974	0.299165	0.356002	0.353064	0.477549
Pde9a	1.72901	1.86018	0.1246	0.515597	2.20971	0.224923	0.167208
Pdia2	2.22992	1.98084	0.13973	1.0496	1.1454	0.110355	0.110346
Pdpk1	0.663569	0.78683	0.854245	0.320795	0.459937	0.684377	0.57526
Pex6	0.598617	1.02333	0.0569598	0.0895396	0.108573	0.0729386	0.0988499
Pgc	1.00024	1.10265	0.0903162	0.411964	0.0983775	0.0361574	0.0658594
Pgk2	1.11611	1.138	2.63165	1.60283	3.08236	0.0413312	0.102847
Pgp	1.25436	1.71836	1.49974	2.84734	2.9878	3.00674	4.71293
Phf1	0.908201	0.521132	0.0508741	0.154839	0.110564	0.203918	0.289302
Phf10	0.37005	0.159341	1.16329	1.00211	1.25164	0.918219	0.840631
Pi16	5.24678	0.442753	0.583499	2.24727	1.9106	1.78882	0.850278
Pigf	1.85566	1.12236	1.08954	0.472673	0.414608	0.474205	0.485886
Pigq	1.13211	1.69256	0.829478	0.503726	0.658925	0.532297	0.591407
Pim1	5.71993	1.14799	0.0407295	0.0169542	0.00905088	0.0289442	0.0112824
Pja2	1.61728	1.9881	0.849679	0.921325	1.26329	0.658967	0.889776
Pkd1	0.753371	0.519374	0.773639	0.380486	0.433226	2.43452	1.51456
Pkmyt1	0.441842	1.88398	3.10444	1.66444	1.6469	6.76592	3.52137
Pknox1	0.787841	0.52907	0.0469327	0.0391753	0.0522199	0.0387685	0.0412523
Plcl2	0.102321	15.3567	0.292455	0.0367515	0.0435572	0.475167	1.12625
Pnldc1	1.16623	0.38771	1.77669	1.41905	0.522184	0.5284	1.53231
Polh	1.48283	1.41526	0.191488	0.0701885	0.0700792	0.0495694	0.0530252
Polr1c	0.670045	0.732148	0.104093	0.129058	0.143662	0.0854177	0.100934
Pot1b	1.03443	1.04683	0.545762	0.481676	0.392671	0.0771985	0.056301
Pou5f1	1.18388	1.17158	0.255188	1.96811	0.698905	0.542922	1.4928
Ppard	1.20027	0.788987	8.25021	10.3178	11.7792	15.8469	4.5621
Ppil1	8.69052	2.88989	0.584696	0.561089	0.93315	0.202284	0.310257
Ppm1b	1.16765	1.28715	0.414392	0.214974	0.227329	0.359344	0.31764
Ppp1r11	1.96101	1.36556	1.98399	4.78752	6.03337	2.68163	2.23678
Ppp2r1a	1.09981	0.744927	0.0098971	0.0121718	0.0139192	0.0123362	0.0140917
Ppp2r5d	1.63344	1.21658	0.240763	0.616934	0.825209	0.762354	0.668682
Ppp4r1	1.3446	0.889741	1.01784	0.73498	0.878599	1.68234	1.35382
Ppt2	0.694552	1.22464	0.308612	0.429345	0.415194	0.825109	2.04742
Pram1	1.25555	1.74946	2.06912	0.634346	0.392421	0.465204	1.76283
Prdm9	1.48569	1.06069	0.298914	0.136552	0.0600484	0.135766	0.0950185
Prepl	2.83885	2.18108	1.58523	2.11016	2.94805	1.06005	1.91335
Prkce	0.672247	1.12693	0.04258	0.0618125	0.0371489	0.0318877	0.0553992
Prkd3	18.9978	0.342412	1.3477	0.413022	0.49973	1.18278	1.89856
Prph2	0.380672	0.934618	1.2627	1.56584	1.08739	1.09496	1.65323
Prr3	1.53399	0.674674	1.20848	1.16022	1.32531	0.290027	0.510059
Prrt1	0.357556	0.51987	0.156518	0.15909	0.0845882	0.418515	0.708588
Prss22	23.3343	3.23216	0.289688	1.3638	0.65041	0.195208	0.33902
Prss28	1.31321	1.19764	0.544569	2.25859	1.6805	0.292603	0.748735
Prss32	1.08773	0.610416	1.1606	3.93022	1.27488	0.192187	0.0550874
Psmb1	1.35894	0.585187	0.887731	1.09338	1.47244	0.974983	1.03339
Psmb8	0.423389	1.68324	0.103078	0.0416509	0.0521981	0.258904	0.440666
Psmb9	0.162091	0.330213	0.0397728	0.00991152	0.0161541	0.0242332	0.0622992
Psors1c2	0.148645	0.763308	0.0785992	0.0723182	0.0800033	0.11824	0.123711
Pspn	0.912216	1.49035	0.140701	0.132478	0.12338	0.0763953	0.0774381
Ptk7	35.5482	2.24129	2.21408	151.075	41.5693	0.966161	0.870635
Ptprm	1.97008	1.83557	0.00691111	0.190915	0.205412	0.0121071	0.0272515
Ptprs	0.892934	0.515287	14.4225	59.0799	20.9676	1.63881	1.91119
Pxt1	0.684928	1.06825	0.0933616	0.13383	0.120205	0.516205	0.464662
Qk	1.64085	1.53402	0.704481	0.593762	0.485282	0.695349	0.674823
Rab11b	1.21751	1.58255	1.03954	2.19441	2.38655	0.869042	1.25671
Rab11fip3	1.24514	0.551909	1.46868	7.33048	9.42371	1.49587	2.11733
Rab12	2.0602	3.44883	6.02548	13.5657	8.6983	6.20053	8.6287
Rab31	0.453129	0.425103	0.68127	1.7504	2.05506	0.284475	0.400789
Rab40c	1.91123	1.10536	0.737661	0.585257	0.740203	0.684789	1.1474
Rab5a	0.923347	0.747462	0.223697	0.129214	0.118376	0.287752	0.274466
Ralbp1	1.45002	1.71297	1.42316	1.04136	1.04757	0.627342	0.747531
Ranbp3	1.42658	0.899412	4.66419	2.51376	2.26717	10.2998	11.7049
Rasgrp3	25.6121	12.6587	2.61482	1.22654	5.6458	1.85031	1.76587
Rbm16	1.43603	1.13451	0.602524	0.488058	0.619904	0.61718	1.03462
Rdbp	0.818542	0.67609	0.518283	0.398629	0.70453	0.238678	0.276981
Rfx2	0.464577	1.37733	0.110219	0.378679	0.154812	0.0581236	0.0749852
Rgl2	1.03245	1.02774	0.116453	0.0815224	0.0702022	0.206214	0.666493
Rgmb	0.645813	0.81306	0.485552	1.81821	1.27452	0.294988	0.363562
Rgs11	0.699697	1.66162	10.0699	0.799599	0.788256	2.9264	13.3004
Rhbdl1	1.16487	1.26738	0.223781	0.189595	0.120245	0.368953	0.250101
Rhoq	0.56208	0.879196	1.62471	2.1305	0.912074	3.36155	3.34425
Rhot2	2.01	1.9199	1.48708	1.06674	1.11368	0.992884	1.2215
Ring1	0.781592	0.950619	0.0168534	0.0483998	0.265374	0.0108388	0.0135478
Riok2	0.986556	0.67034	2.01797	2.01775	1.61935	1.0775	0.875077
Rnf151	1.06833	0.418731	0.105759	0.295987	0.0531853	0.521169	0.119802
Rnf5	1.07052	1.14165	0.0902089	0.164885	0.315293	0.0891688	0.111823
Rnf8	1.08633	0.736629	0.325283	0.316499	0.312114	0.156828	0.226089
Rnps1	0.671233	0.599897	0.0495011	0.0165297	0.0187678	0.0224344	0.0208371
Rpl10a	1.09584	0.902239	1.48592	1.08819	1.11019	1.26895	1.19082
Rpl3l	0.31064	1.27667	0.269685	0.153888	0.0398851	0.138577	0.107632
Rpl7l1	1.85938	1.01174	0.0758722	0.0994883	0.130922	0.0719763	0.0807855
Rpp21	0.8637	3.80415	2.25838	2.46765	2.83128	2.15327	2.61941
Rps10	0.982145	0.911015	2.16032	1.93407	2.83851	2.41124	2.46012
Rps18	0.602054	0.706066	0.75995	0.541203	0.498284	1.09713	1.06268
Rps2	1.31885	1.48655	0.754904	0.552134	0.496783	0.863158	0.854182
Rps6ka2	3.0754	1.86344	0.0773763	0.0810466	0.0657442	0.070171	0.0666921
Rpusd1	1.10265	0.886029	0.0493404	0.0498328	0.0311637	0.191056	0.207682
Rrp1b	1.41697	1.0099	0.187645	0.187	0.174863	0.0619683	0.0702538
Runx2	1.43795	1.69702	0.0595326	0.0289686	0.00951783	0.027537	0.0314241
Rxrb	0.514202	0.457193	0.627168	0.826547	1.30284	0.501401	0.834915
Safb	0.778299	0.909266	1.41223	1.48196	1.17615	0.582294	0.719602
Safb2	0.924333	0.970414	0.992463	1.03143	0.876555	0.496124	0.677077
Satb1	30.176	40.5826	0.214029	0.0125628	0.0146272	1.5953	2.21825
Scube3	4.48999	4.61109	1.18996	2.10708	1.33261	1.06764	1.22891
Sema6b	0.319547	2.95265	0.235324	0.527213	0.89952	0.0387411	0.0882459
Sepx1	4.95813	5.24827	1.41153	13.2662	19.4961	4.27934	3.76523
Serac1	0.305987	0.259189	0.151118	0.0801666	0.0829147	0.0708702	0.156487
Sft2d1	1.10821	1.09287	0.109368	0.0337595	0.0349293	0.0940564	0.14761
Sgol1	0.424596	0.30496	10.2313	1.47425	1.37713	0.450357	1.02248
Sh3gl1	1.33365	1.52713	0.970968	0.629991	1.08883	2.20759	3.3908
Shd	0.286124	1.17332	0.862522	1.01733	0.699818	0.0850033	1.50668
Six3	1.40062	0.103064	0.225133	0.14766	0.0991345	0.126752	0.14901
Skiv2l	0.69652	0.643703	0.0385717	0.0403734	0.0482612	0.226586	0.304625
Slc22a1	0.55773	0.634807	0.140433	0.821955	0.677296	0.0886541	0.0904139
Slc22a7	0.966885	1.19072	0.0763535	0.077477	0.042422	0.0949475	0.092921
Slc25a23	0.966731	0.782451	0.0223294	0.260683	0.388803	0.0247771	0.0308042
Slc25a27	0.211921	0.267071	0.987576	0.240058	0.157119	0.24084	0.444069
Slc29a1	0.132354	0.282549	1.51233	3.52375	2.5712	3.85547	6.93197
Slc30a6	1.14643	1.12831	0.0653668	0.046163	0.0633979	0.0437518	0.0461783
Slc35b2	1.23107	1.0306	3.78139	9.71424	9.42791	3.0008	5.39319
Slc37a1	4.30391	5.35657	0.116304	0.188892	0.252296	0.655711	1.5341
Slc39a7	1.36101	1.42766	0.763124	1.84233	1.87594	1.99122	2.05877
Slc8a1	1.24113	0.811284	0.272035	0.369228	0.226624	0.103964	0.110888
Slc9a3r2	6.09736	3.15747	0.0937229	2.60368	4.62905	0.338084	0.500832
Smchd1	1.18725	0.705142	0.687455	0.0635117	0.0639994	0.776934	0.992236
Snx9	1.71609	0.533963	0.566613	2.0777	0.851352	0.36897	0.643165
Socs5	2.70335	0.698543	0.308287	0.164916	0.186244	0.361371	0.66518
Sod2	0.96913	0.323801	1.11938	1.838	2.33078	0.644066	0.771159
Solh	0.826047	0.808613	0.0112914	0.00672301	0.00650827	0.00893196	0.0131372
Spast	2.28415	0.629333	1.3255	0.384429	0.600274	0.328893	0.298765
Spdef	4.18914	1.46337	0.104221	1.03595	0.426206	0.0729941	0.121127
Spsb3	1.65065	1.55451	0.799988	0.55146	0.602476	1.54045	1.98747
Srbd1	1.10167	0.527493	0.700216	0.436207	0.712847	1.47289	2.90443
Srd5a2	0.956632	0.916634	0.348976	0.156619	0.43011	0.168811	0.244839
Srf	3.48328	2.27976	0.593975	1.09316	1.43148	0.152118	0.149088
Srpk1	1.1908	0.457209	0.315118	0.0814132	0.0934486	0.160124	0.175622
Srrm2	0.881527	0.559206	0.0401113	0.0252947	0.0159022	0.0313402	0.050824
Sstr5	0.415585	0.404079	5.2006	3.159	1.58469	2.68866	6.14747
Stap2	6.56587	22.4507	0.517882	2.96662	2.14461	0.275834	0.349053
Stk19	2.05135	1.85856	0.405364	0.14217	0.131811	0.14497	0.239086
Stk38	0.64381	0.920814	0.0947754	0.0155708	0.0177069	0.03476	0.0827492
Strn	1.20993	3.28272	0.22894	0.0646366	0.0638819	0.0747444	0.0967123
Stub1	1.14452	1.40562	0.349992	0.438449	0.701922	0.270556	0.369193
Supt3h	0.52316	0.375349	0.065448	0.0612839	0.0778306	0.020179	0.0357342
Syngr3	1.09018	0.80696	0.298107	0.347636	0.35409	1.85458	1.08353
Synj2	2.77335	0.865291	1.023	1.89011	1.01657	0.314782	0.348279
Sytl3	0.872147	0.939732	0.217869	0.216143	0.150451	0.0944783	0.179752
Taf11	1.15991	0.85911	1.29845	1.2035	0.891673	0.26711	0.29026
Taf8	0.678002	0.534097	0.349936	0.309368	0.39814	0.227764	0.439038
Tap1	0.320689	0.522631	0.0390614	0.00577297	0.00553468	0.0215958	0.0276317
Tap2	0.428515	0.563471	0.235891	0.0996474	0.12573	0.672955	0.985866
Tapbp	1.44864	1.1542	0.247752	0.354158	0.718172	0.158444	0.228673
Tbc1d22b	0.40579	0.419158	0.890901	2.6937	1.1689	0.589379	1.25292
Tbc1d5	0.969241	0.654877	0.861432	0.848084	0.757018	0.478837	0.888602
Tbcc	2.63157	1.97104	2.34265	2.85088	2.83935	1.80943	1.8718
Tbl3	1.77538	0.821384	0.379659	0.660776	0.553273	0.46247	0.601386
Tbp	0.994166	0.433008	0.9023	0.358516	0.563732	0.534172	0.913657
Tceb2	1.45188	1.28144	2.11025	3.07232	4.80313	1.88929	1.76608
Tcf19	0.605495	0.793883	0.487754	0.269968	0.395608	0.346061	0.345768
Tcfeb	0.752856	1.46238	0.0523732	0.0930871	0.0439714	0.0557768	0.0930235
Tcp1	1.03396	0.659096	0.143339	0.120399	0.175697	0.0874093	0.0693471
Tcp11	2.03913	4.12422	0.0549389	0.143767	0.13988	0.0736128	0.259733
Tcte1	1.36681	1.1511	0.381113	7.59763	0.993712	0.286435	0.369235
Tead3	5.38801	4.04534	0.568186	1.33603	1.88544	1.91574	2.69986
Telo2	0.743108	0.590732	0.741436	0.697338	0.742647	0.204112	0.260629
Tfb1m	0.137582	0.677388	0.223968	0.194435	0.367414	0.234504	0.511275
Tff3	0.185447	1.94002	0.193756	0.19516	0.0728423	0.0493903	0.115181
Tgif1	1.3014	0.747709	2.37013	3.78145	3.77525	1.3493	0.858211
Thada	1.28933	0.750412	0.493863	0.0741619	0.111577	0.400917	0.42534
Thbs2	0.663382	0.0398552	1.62374	1.75029	1.45758	0.381574	0.574533
Thoc6	2.03318	1.28139	1.75538	1.40476	1.36886	1.20502	1.05875
Thumpd2	0.601795	0.726416	0.659861	0.205095	0.223798	0.185625	0.372741
Tiam2	1.08575	0.942419	3.66447	4.69173	3.28756	0.766681	1.56976
Ticam1	1.07062	2.1611	0.153499	0.824757	3.8133	0.365861	0.176953
Tjap1	1.09927	0.550404	0.232524	0.16746	0.161127	0.348565	0.449855
Tmem146	0.518683	0.669091	4.09278	2.28775	12.0386	0.882213	1.59493
Tmem204	5.24262	6.2461	0.0564513	0.901481	0.55373	0.162924	1.17792
Tmem63b	2.86328	2.92319	1.89657	8.59012	9.1775	1.81506	2.00322
Tmem8	0.393046	2.63538	0.0589302	0.27293	0.220891	0.258464	0.370244
Tmprss3	0.671389	1.32451	0.730154	1.59143	0.214363	0.118601	0.101186
Tnf	4.04837	4.56064	0.0352021	0.309453	0.112981	0.151877	0.287551
Tnfaip8l1	2.13199	1.22132	0.115408	0.0508477	0.117944	2.27206	0.216976
Tnfrsf12a	2.72365	1.76939	1.33276	18.5809	9.69678	1.02407	0.619909
Tnfsf9	0.674025	1.40874	0.19762	2.0436	0.849636	1.85	1.3928
Tnxb	0.46257	1.99128	0.386044	2.23761	11.38	2.25037	4.07096
Traf7	2.22803	1.53956	3.32906	0.76196	0.788241	4.75147	5.93028
Trem1	1.1222	1.133	0.11752	4.63043	0.984588	0.391947	1.68215
Trem2	15.1106	36.3137	30.8274	25.9772	51.1333	30.4454	44.3773
Treml1	1.18241	1.50427	0.0286248	0.185948	0.0382489	0.0320576	0.0478503
Treml4	1.28017	1.35592	0.0730177	0.891589	0.149596	0.0743547	0.0660694
Trim10	1.22903	1.24238	0.0328533	0.150417	0.0760383	0.360203	0.146117
Trim26	1.36469	0.950235	3.18644	1.21099	1.32179	1.75298	4.68385
Trim39	0.474123	0.5582	0.173117	0.0217294	0.0166306	0.0954131	0.1314
Trim40	7.56362	6.07957	0.579828	4.22062	1.26566	0.450278	0.596158
Trip10	2.44431	1.32033	1.85755	6.45506	4.1251	3.66202	3.2388
Tsc2	1.63648	1.76859	0.0153935	0.0435321	0.09513	0.0388415	0.0579737
Ttbk1	1.2675	1.60026	0.0799344	0.0812576	0.106304	0.0347907	0.0555505
Ttc27	0.583334	0.413226	0.145932	0.210083	0.497854	0.0974536	0.0807527
Ttc7	0.757827	0.872018	0.515907	0.583466	0.935804	1.06387	1.43654
Tubb4	4.40672	1.76576	4.232	13.4297	40.346	8.72019	2.65535
Tubb5	3.95248	1.75564	5.86657	2.80861	4.1083	4.27571	3.33124
Tulp1	0.822085	1.10663	0.0628945	0.216768	0.674835	0.330855	0.397202
Tulp4	2.28007	0.961104	6.61656	2.39487	3.86092	0.946523	1.53074
Twsg1	1.19557	0.803723	1.2125	1.98264	2.02385	0.117855	0.186409
Txndc2	1.11904	1.12592	0.558557	0.397127	1.48436	0.413905	0.0623796
U2af1	0.753739	0.63983	0.638972	0.591216	0.615277	0.630893	0.45031
Ube2i	2.37218	1.06236	2.06863	2.72597	2.27698	1.09919	1.20407
Ubxn6	1.13062	1.06248	0.580983	0.377603	0.616558	1.36205	1.96107
Uhrf1	0.738541	1.50644	3.00182	10.3395	5.22413	1.56371	0.907074
Uhrf1bp1	0.520973	0.315526	3.05653	2.50325	4.24528	1.2144	1.35431
Vapa	0.932011	0.915383	0.895266	1.54031	1.68749	0.751736	0.760994
Vars	0.411711	0.258752	0.202601	0.141213	0.506221	1.87451	0.607363
Vars2	1.11755	0.534904	0.0614423	0.188119	0.360812	0.140721	0.253219
Vav1	34.5553	38.0955	0.939156	0.21998	0.270517	1.78455	2.17112
Vegfa	0.682183	0.303429	0.804174	15.8834	7.5937	0.29147	0.559873
Wdr24	1.00235	0.687898	0.26525	0.138774	0.180793	0.257	0.208905
Wdr27	0.766288	0.781352	0.124817	0.383576	0.26178	0.0660298	0.554415
Wdr4	0.860161	0.945966	2.58699	1.46783	1.64372	0.831062	0.90788
Wdr43	0.92401	0.332113	0.528594	0.294405	0.281123	0.228158	0.164072
Wdr46	1.14542	0.594572	3.39389	0.606237	1.43717	1.17192	0.750883
Wdr90	0.42648	0.5679	0.120244	0.0348579	0.034822	0.131716	0.15499
Wfikkn1	4.24572	2.84333	3.93197	0.512679	0.447219	0.191327	0.156872
Wiz	1.16933	0.611432	5.08103	7.37232	5.66784	3.56957	3.82559
Wtap	0.448739	1.02296	0.353041	0.130871	0.0885854	0.19445	0.233486
Xdh	0.786909	0.195741	0.0177134	0.388751	1.54704	0.161236	0.1466
Xpo5	0.692771	0.353508	0.529744	0.637865	0.811016	0.796052	0.839293
Yipf3	1.4173	1.09598	0.576113	0.863658	1.22651	1.39491	1.72719
Yipf4	0.87902	0.842321	1.60735	1.52939	1.31617	0.486349	0.570089
Ypel5	1.05658	2.69522	0.171972	0.0661287	0.0901384	0.0429422	0.0446836
Zbtb22	1.54582	1.56855	0.0749862	0.0811866	0.183383	0.113032	0.15329
Zdhhc14	7.96453	3.89758	0.0730273	0.0455276	0.026251	0.102823	0.0947962
Zfand3	1.52514	1.46876	4.12188	3.5049	5.50316	4.36941	5.4775
Zfp101	0.290166	0.788048	0.280072	0.0680376	0.0634173	0.152543	0.398068
Zfp13	1.91347	3.25859	0.204603	0.339745	0.107189	0.0820343	0.570101
Zfp160	0.516184	0.599621	0.466934	0.0691823	0.0987363	0.337384	0.374615
Zfp161	0.587785	0.584747	0.194367	0.098308	0.0967941	0.067615	0.203949
Zfp213	0.653723	3.9246	0.942902	1.46943	1.46959	0.586328	0.896931
Zfp318	0.90109	0.499956	0.655395	0.317387	0.379724	0.23275	0.418337
Zfp36l2	0.795649	0.563324	2.09732	0.433082	0.479934	1.12423	1.44682
Zfp40	0.475162	4.71884	1.70556	0.361717	0.25554	0.567873	0.870995
Zfp414	1.94886	1.00613	1.23406	2.95365	4.89478	0.755268	2.31106
Zfp472	0.539902	0.856185	0.231585	0.0221015	0.0302431	0.405877	0.629779
Zfp51	0.77764	0.654915	0.604596	0.108993	0.125891	0.5498	1.4607
Zfp52	1.88091	5.50577	0.541596	0.276841	0.253544	0.704136	1.61905
Zfp523	1.13263	1.75529	0.819739	1.51423	1.04732	1.00878	3.27184
Zfp53	1.32927	1.03781	0.381997	0.0221972	0.0170283	0.289417	1.04244
Zfp54	0.806079	0.929813	0.5705	0.18552	0.130174	0.525558	0.680803
Zfp563	0.462198	0.719622	0.175041	0.110534	0.243977	0.081622	0.161591
Zfp57	1.79054	0.193015	0.658088	0.831424	3.68881	0.436632	0.578993
Zfp598	1.46326	0.72708	0.122987	0.0526541	0.0567152	0.123777	0.129284
Zfp677	0.758575	0.980786	0.411974	0.0812222	0.0708719	0.430536	0.907346
Zfp758	0.897856	1.73083	0.108648	0.0447907	0.0473048	0.238037	0.427404
Zfp760	0.354312	0.125085	0.429628	0.0610481	0.0763102	0.199026	1.65522
Zfp81	0.401631	0.327907	0.625223	0.209131	0.199528	0.198626	0.224847
Zfp820	0.26864	2.10116	0.571663	5.2973	10.423	0.311666	1.56452
Znrd1	0.775085	0.854519	0.549271	0.339288	0.389274	0.531514	0.621847
Znrf4	1.57088	1.7394	1.5648	1.14311	0.507169	0.0550162	0.0681425
Zscan10	0.91608	1.15926	0.10197	0.0836775	0.116752	0.0928439	0.235211

## Sheet: up-reg in TC5
# Column A:Gene Symbol
(Column B~H: Absolute foldchange between TC5 vs other cells(genes up-regulated in TC5
(Column I: The range of fold change in TC5 compared vs other cells(genes up-regulated in TC5
Symbol	fibroblast	stem	ATII	CD8_T_BL	CD8_T_LL	basal_cell	duct_cell
0610011F06Rik	3.26318	1.25996	1.07276	3.38231	2.41156	1.39563	1.83805	1~2
2900073G15Rik	2.89884	1.81405	2.81084	4.89388	3.79091	3.70311	3.44545	1~2
AI413582	1.8675	1.87993	3.40084	8.1762	168.209	7.71688	13.9753	1~2
Bat3	1.48528	1.15493	3.25514	6.0183	8.17092	4.00452	3.2654	1~2
Bysl	2.31306	1.19039	2.98901	5.7909	2.0549	1.77433	1.33693	1~2
Ccnd3	2.48862	2.36833	1.39947	1.47074	1.72986	2.44033	5.29443	1~2
Chtf18	2.40611	1.45117	4.34294	2.235	12.4299	5.6905	2.38606	1~2
Clic1	3.63757	2.09699	2.01044	2.36843	3.10162	2.44917	1.9413	1~2
Csnk2b	1.79976	1.37056	1.33664	8.72052	11.6621	1.64763	1.19528	1~2
Ebi3	31.4812	28.2428	1.15539	2.35377	3.80885	4.3056	3.02305	1~2
Ehmt2	1.53606	1.07741	2.07903	4.17515	7.43833	1.3465	2.02656	1~2
Fem1a	1.99008	1.86409	2.23869	6.7122	7.09092	1.22032	1.31466	1~2
Fez2	3.13533	1.86916	9.50996	3.84147	4.21251	3.11176	3.49098	1~2
Foxp4	1.61179	1.17779	2.17168	8.04103	5.7591	1.98575	1.58037	1~2
Galnt14	1.1894	1.40242	1.31426	1.40286	2.26504	1.14006	2.90826	1~2
Gtf2f1	2.02404	1.40425	5.58019	3.59998	3.03995	1.80132	1.30914	1~2
Haghl	31.1219	1.72781	1.56231	1.21631	2.13415	1.81412	5.4619	1~2
Hsp90ab1	1.59657	1.19415	2.48595	5.28053	5.06427	2.33695	2.00767	1~2
Itfg3	1.31392	2.10186	1.11198	1.48077	3.05855	3.22979	3.51511	1~2
Itpr3	1.74421	1.33388	1.87957	1.76661	2.00348	8.42426	8.53486	1~2
Kank3	7.06989	3.07086	1.50609	8.09055	4.96399	3.28562	3.4985	1~2
Kifc1	2.22686	1.09618	8.53221	1.91354	1.05159	5.49429	4.51812	1~2
Ltbp1	4.10557	1.0975	23.6929	67.4081	93.159	4.74637	5.80927	1~2
Map4k3	1.4264	1.21155	2.42176	4.51723	2.68243	1.66939	1.88998	1~2
Mapk13	115.872	18.5168	1.07876	157.146	35.5185	1.56901	3.01555	1~2
Mapk14	1.57112	1.70639	7.97851	3.38174	3.95537	1.95756	2.62574	1~2
Mcfd2	1.03841	1.37935	1.23946	2.87579	3.3458	6.02069	4.25777	1~2
Memo1	1.79687	1.18929	7.0336	6.50478	6.19355	2.48991	1.62609	1~2
Mrps10	1.28235	1.71921	4.52403	2.16761	2.49647	2.69622	2.36332	1~2
Mtch1	2.23649	1.65514	2.72793	88.1197	144.309	35.7849	27.2557	1~2
Nme4	7.13111	1.02545	16.9328	1.65287	2.0661	2.10797	1.59366	1~2
Pgp	1.25436	1.71836	1.49974	2.84734	2.9878	3.00674	4.71293	1~2
Ppp1r11	1.96101	1.36556	1.98399	4.78752	6.03337	2.68163	2.23678	1~2
Prepl	2.83885	2.18108	1.58523	2.11016	2.94805	1.06005	1.91335	1~2
Rasgrp3	25.6121	12.6587	2.61482	1.22654	5.6458	1.85031	1.76587	1~2
Scube3	4.48999	4.61109	1.18996	2.10708	1.33261	1.06764	1.22891	1~2
Sepx1	4.95813	5.24827	1.41153	13.2662	19.4961	4.27934	3.76523	1~2
Slc35b2	1.23107	1.0306	3.78139	9.71424	9.42791	3.0008	5.39319	1~2
Tbcc	2.63157	1.97104	2.34265	2.85088	2.83935	1.80943	1.8718	1~2
Tceb2	1.45188	1.28144	2.11025	3.07232	4.80313	1.88929	1.76608	1~2
Thoc6	2.03318	1.28139	1.75538	1.40476	1.36886	1.20502	1.05875	1~2
Tmem63b	2.86328	2.92319	1.89657	8.59012	9.1775	1.81506	2.00322	1~2
Trip10	2.44431	1.32033	1.85755	6.45506	4.1251	3.66202	3.2388	1~2
Tubb4	4.40672	1.76576	4.232	13.4297	40.346	8.72019	2.65535	1~2
Tubb5	3.95248	1.75564	5.86657	2.80861	4.1083	4.27571	3.33124	1~2
Ube2i	2.37218	1.06236	2.06863	2.72597	2.27698	1.09919	1.20407	1~2
Zfand3	1.52514	1.46876	4.12188	3.5049	5.50316	4.36941	5.4775	1~2
Fpr1	111.253	115.421	2.09915	24.4672	11.4725	24.5875	85.207	2~5
Igf2r	2.99974	2.29232	4.50982	8.45658	4.98588	2.12844	3.09822	2~5
Mdfi	83.2053	14.9207	5.71961	9.34873	3.96346	6.89123	2.868	2~5
Rab12	2.0602	3.44883	6.02548	13.5657	8.6983	6.20053	8.6287	2~5
Msln	106.724	16.4534	52.1941	898.983	700.223	9.17924	6.291	>5
Trem2	15.1106	36.3137	30.8274	25.9772	51.1333	30.4454	44.3773	>5

## Sheet: down-reg in TC5
# Column A:Gene Symbol
(Column B~H: Absolute foldchange between TC5 vs other cells(genes down-regulated in TC5
(Column I: The range of fold change in TC5 compared vs other cells(genes down-regulated in TC5
Symbol	fibroblast	stem	ATII	CD8_T_BL	CD8_T_LL	basal_cell	duct_cell
1600014C23Rik	2.68805	1.20624	12.4746	2.6588	2.55245	9.28686	7.04373	1~2
2310061I04Rik	1.53977	1.26923	6.68188	3.66231	3.05776	6.3596	6.74424	1~2
4930539E08Rik	1.39668	1.06917	5.64755	31.2548	38.1567	32.7943	24.5414	1~2
5430411C19Rik	2.29634	1.12682	3.39623	23.1373	15.4623	7.60832	14.763	1~2
6330416L07Rik	2.40437	1.6505	1.48212	2.93818	4.08257	3.27781	1.55693	1~2
A630033E08Rik	2.66843	1.23926	7.91153	29.8069	41.8878	20.0174	6.66851	1~2
Atl2	1.31795	2.22088	21.2904	14.2322	13.0658	33.4494	32.7359	1~2
Atp6v1g2	1.0524	1.71979	2.20453	1.80241	1.60617	2.38069	3.16698	1~2
Axin1	1.0444	1.63725	16.6894	19.2743	13.5072	25.1567	21.092	1~2
BC003965	2.62334	1.70347	8.7728	21.8232	17.1831	39.6232	25.2988	1~2
BC011426	1.06246	1.25473	5.65365	15.5099	18.2847	1.49774	3.09	1~2
BC051142	1.11566	1.1617	1.37839	2.88861	1.44653	3.18382	1.99573	1~2
C920016K16Rik	2.48017	1.41246	33.9538	137.175	141.684	58.689	39.5775	1~2
Cdc5l	1.78605	2.19164	171.489	269.708	210.903	271.871	238.681	1~2
Cebpz	1.61118	1.7947	8.39663	24.3395	24.972	37.3518	44.7751	1~2
Clpp	1.05453	1.63121	6.30052	4.94517	3.45027	8.03107	7.74683	1~2
Cox7a2l	1.41652	1.21212	1.40674	3.44511	2.33898	4.79803	3.9115	1~2
Dpp9	1.33291	1.43847	18.969	8.30609	5.8991	3.95718	2.59	1~2
Dpy30	1.38252	1.10785	6.92635	12.893	7.90431	16.7813	15.2107	1~2
E4f1	1.59614	2.11805	2.86351	14.41	23.0649	3.05263	2.74007	1~2
Eml4	1.08059	4.19895	1.19653	2.42924	2.77461	2.32098	2.45219	1~2
Fgfr1op	1.86296	2.88893	1.4606	2.77442	2.52757	4.39378	3.74585	1~2
Gabbr1	1.08884	3.44712	9.28687	28.996	35.5948	19.7015	12.1934	1~2
Glo1	3.47994	1.46143	3.76808	3.69004	2.29015	4.36738	6.11621	1~2
Gm88	1.5183	2.09984	52.5359	11.0993	8.01842	72.9965	27.984	1~2
H2-M3	1.8625	3.10026	4.80353	50.8665	44.6334	10.4621	6.11451	1~2
Hn1l	2.74529	2.50991	6.47595	2.83198	1.18143	4.36751	7.6869	1~2
Hsf2bp	4.34608	1.3374	4.60663	4.61088	7.25707	7.72863	14.5201	1~2
Khsrp	1.29147	1.16348	2.24041	3.87926	3.31548	16.4846	13.0702	1~2
Mdc1	1.52038	1.99875	3.04297	2.69459	2.70912	4.06682	2.42248	1~2
Mettl4	1.25825	1.31858	1.33559	3.57389	3.74957	7.81302	4.95101	1~2
Mrps18a	2.16215	1.25075	2.70699	1.90278	1.52399	3.50221	3.08431	1~2
Msh6	1.25827	2.07191	1.91905	3.44435	2.42229	3.41303	2.4367	1~2
Ndufv2	1.75978	1.52236	1.41587	1.64206	1.59337	2.37561	2.01762	1~2
Noxo1	1.21639	1.09195	2.21704	6.20275	2.71704	3.3752	4.02201	1~2
Nrm	2.01242	1.5797	2.47853	2.21479	1.35446	5.19411	10.9375	1~2
Pdcd2	1.57069	2.65582	1.82824	3.34264	2.80897	2.83234	2.09402	1~2
Pdpk1	1.507	1.27092	1.17062	3.11726	2.17421	1.46118	1.73835	1~2
Phf1	1.10108	1.9189	19.6564	6.4583	9.0445	4.90393	3.4566	1~2
Pknox1	1.26929	1.89011	21.3071	25.5263	19.1498	25.7941	24.2411	1~2
Polr1c	1.49244	1.36584	9.60681	7.74847	6.96077	11.7072	9.90743	1~2
Prrt1	2.79677	1.92356	6.38903	6.28575	11.822	2.3894	1.41126	1~2
Psors1c2	6.72743	1.31009	12.7228	13.8278	12.4995	8.45735	8.08338	1~2
Rab5a	1.08302	1.33786	4.47033	7.73908	8.44769	3.47522	3.64344	1~2
Rdbp	1.22168	1.47909	1.92945	2.5086	1.41939	4.18974	3.61035	1~2
Ring1	1.27944	1.05195	59.3354	20.6613	3.76827	92.2615	73.8129	1~2
Rnps1	1.4898	1.66695	20.2016	60.4972	53.2827	44.5744	47.9913	1~2
Skiv2l	1.43571	1.55351	25.9257	24.7688	20.7206	4.41334	3.28273	1~2
Slc22a1	1.79298	1.57528	7.12084	1.21661	1.47646	11.2798	11.0603	1~2
Slc25a23	1.03441	1.27804	44.7839	3.83608	2.572	40.3598	32.4631	1~2
Slc25a27	4.71875	3.74433	1.01258	4.16567	6.3646	4.15213	2.2519	1~2
Solh	1.21058	1.23669	88.5631	148.743	153.651	111.957	76.1197	1~2
Srd5a2	1.04533	1.09095	2.86553	6.38492	2.32499	5.92379	4.08432	1~2
Srrm2	1.1344	1.78825	24.9306	39.534	62.8844	31.9079	19.6758	1~2
Stk38	1.55325	1.086	10.5513	64.2227	56.4753	28.7687	12.0847	1~2
Supt3h	1.91146	2.66419	15.2793	16.3175	12.8484	49.5566	27.9844	1~2
Sytl3	1.1466	1.06413	4.58991	4.62657	6.64667	10.5844	5.56322	1~2
Taf8	1.47492	1.87232	2.85766	3.2324	2.51168	4.39052	2.27771	1~2
Tap1	3.11829	1.9134	25.6007	173.221	180.679	46.3053	36.1903	1~2
Tap2	2.33364	1.77471	4.23925	10.0354	7.95355	1.48598	1.01434	1~2
Tbc1d5	1.03173	1.527	1.16086	1.17913	1.32097	2.08839	1.12536	1~2
Tbp	1.00587	2.30943	1.10828	2.78927	1.77389	1.87206	1.0945	1~2
Tcf19	1.65154	1.25963	2.05021	3.70414	2.52776	2.88966	2.89211	1~2
Telo2	1.3457	1.69281	1.34873	1.43403	1.34653	4.89926	3.83687	1~2
Tfb1m	7.26842	1.47626	4.46492	5.14312	2.72173	4.26433	1.95589	1~2
Thumpd2	1.6617	1.37662	1.51547	4.87579	4.46831	5.38721	2.68283	1~2
Trim39	2.10916	1.79147	5.77644	46.0205	60.1302	10.4807	7.61033	1~2
Ttc27	1.71428	2.41998	6.85253	4.76002	2.00862	10.2613	12.3835	1~2
U2af1	1.32672	1.56292	1.56501	1.69143	1.62528	1.58505	2.22069	1~2
Wdr27	1.30499	1.27983	8.01175	2.60705	3.82	15.1447	1.8037	1~2
Wdr43	1.08224	3.01102	1.89181	3.39668	3.55717	4.38293	6.0949	1~2
Wdr90	2.34478	1.76087	8.31642	28.6879	28.7175	7.59207	6.45203	1~2
Xpo5	1.44348	2.82879	1.88771	1.56773	1.23302	1.2562	1.19148	1~2
Zfp101	3.4463	1.26896	3.57051	14.6977	15.7686	6.55554	2.51214	1~2
Zfp160	1.93729	1.66772	2.14163	14.4546	10.128	2.96398	2.6694	1~2
Zfp161	1.7013	1.71014	5.1449	10.1721	10.3312	14.7896	4.90319	1~2
Zfp318	1.10977	2.00018	1.5258	3.15073	2.63349	4.29646	2.39042	1~2
Zfp472	1.85219	1.16797	4.31806	45.2458	33.0654	2.4638	1.58786	1~2
Zfp54	1.24057	1.07549	1.75285	5.39025	7.68202	1.90274	1.46885	1~2
Zfp563	2.16357	1.38962	5.71294	9.04698	4.09875	12.2516	6.18846	1~2
Zfp677	1.31826	1.01959	2.42733	12.3119	14.11	2.32268	1.10212	1~2
Zfp81	2.48985	3.04965	1.59943	4.78169	5.01183	5.03459	4.44746	1~2
Znrd1	1.29018	1.17025	1.8206	2.94734	2.56888	1.88142	1.60811	1~2
C030034I22Rik	5.83247	3.08681	3.60602	26.281	28.5949	10.775	5.34875	2~5
Cenpq	3.28563	2.69513	2.15093	23.4128	16.8651	4.76081	6.63341	2~5
Cript	2.24127	2.01112	8.25229	18.5194	15.2217	15.2177	14.89	2~5
Flot1	2.43015	4.86581	11.2448	7.796	4.96898	12.0335	8.30128	2~5
Foxn2	2.84396	4.76874	12.8963	22.69	22.1034	11.0172	18.0834	2~5
Gfer	3.67949	3.3181	6.2509	4.89143	2.5588	9.42739	6.8699	2~5
Gtpbp2	4.21992	2.75781	2.6791	23.5903	17.9175	13.1319	8.5963	2~5
Psmb9	6.16936	3.02835	25.1428	100.893	61.9037	41.2657	16.0516	2~5
Serac1	3.26811	3.85818	6.61733	12.474	12.0606	14.1103	6.39032	2~5

## Sheet: upr-reg in TC10
# Column A:Gene Symbol
(Column B~H: Absolute foldchange between TC10 vs other cells(genes up-regulated in TC10
(Column I: The range of fold change in TC10 compared vs other cells(genes up-regulated in TC10
Symbol	fibroblast	stem	ATII	CD8_T_BL	CD8_T_LL	basal_cell	duct_cell
2900073G15Rik	1.87123	1.17099	1.81443	3.15905	2.44707	2.3904	2.22408	1~2
Ccnd3	2.33316	2.22039	1.31205	1.37887	1.62181	2.2879	4.96371	1~2
Chtf18	1.85599	1.11939	3.35001	1.72401	9.58801	4.38947	1.84053	1~2
Clic1	2.2607	1.30325	1.24946	1.47195	1.92761	1.52213	1.20649	1~2
Emr1	34.3448	34.8245	1.58218	8.20356	4.097	23.8082	17.0002	1~2
Fem1a	1.66649	1.56099	1.87468	5.62079	5.93793	1.0219	1.1009	1~2
Fez2	2.86381	1.70729	8.68638	3.50879	3.8477	2.84228	3.18866	1~2
Gpsm3	1.83735	22.8563	2.45985	2.13469	3.51432	27.674	34.4335	1~2
Igf2r	1.51849	1.16039	2.28291	4.28079	2.52389	1.07743	1.56835	1~2
Kifc1	2.42029	1.1914	9.27333	2.07975	1.14293	5.97154	4.91057	1~2
Mapk14	1.02216	1.11017	5.19078	2.20014	2.57335	1.27358	1.70829	1~2
Mcfd2	1.02801	1.36553	1.22704	2.84698	3.31227	5.96037	4.21511	1~2
Mdfi	32.0363	5.7449	2.20221	3.59952	1.52604	2.65332	1.10426	1~2
Mtch1	1.62604	1.20337	1.98334	64.0674	104.92	26.0174	19.8162	1~2
Neu1	1.2054	1.93837	5.477	7.30445	8.34574	13.3796	12.9541	1~2
Notch4	21.2566	8.43077	1.42173	3.72087	1.23394	2.74115	2.40993	1~2
Pgp	1.20096	1.6452	1.43589	2.72612	2.8606	2.87874	4.51229	1~2
Rab12	1.36413	2.28359	3.98967	8.98232	5.75943	4.10558	5.71335	1~2
Tbcc	2.04059	1.5284	1.81655	2.21065	2.2017	1.40308	1.45144	1~2
Tubb4	3.16126	1.26671	3.03592	9.63412	28.9431	6.25562	1.90487	1~2
Tubb5	2.55445	1.13465	3.7915	1.81518	2.65515	2.76335	2.15294	1~2
Zfand3	1.25619	1.20975	3.395	2.88682	4.53269	3.59887	4.51155	1~2
AI413582	2.77491	2.79339	5.0533	12.149	249.941	11.4665	20.7658	2~5
Ebi3	60.2952	54.0927	2.21289	4.50813	7.29501	8.24642	5.78998	2~5
Rasgrp3	79.8024	39.442	8.14729	3.82165	17.5912	5.76521	5.5021	2~5
Sepx1	7.19791	7.61912	2.04918	19.259	28.3032	6.21249	5.46613	2~5
Fpr1	269.055	279.136	5.07658	59.1717	27.7451	59.4625	206.065	>5
Trem2	76.7981	184.56	156.677	132.026	259.879	154.735	225.543	>5

## Sheet: down-reg in TC10
# Column A:Gene Symbol
(Column B~H: Absolute foldchange between TC10 vs other cells(genes down-regulated in TC10
(Column I: The range of fold change in TC10 compared vs other cells(genes down-regulated in TC10
Symbol	fibroblast	stem	ATII	CD8_T_BL	CD8_T_LL	basal_cell	duct_cell
0610007P22Rik	1.24035	2.65712	1.31107	2.83321	2.3725	1.78339	1.41509	1~2
0610011F06Rik	1.04694	2.71147	3.18463	1.01006	1.41665	2.44789	1.85868	1~2
1300003B13Rik	1.50539	1.86805	1.62459	1.96819	3.21446	3.27084	1.03039	1~2
1600014C23Rik	3.97075	1.78184	18.4273	3.92755	3.77044	13.7184	10.4049	1~2
1700067P10Rik	1.31759	1.02374	7.10187	1.80434	2.56838	22.8832	2.67833	1~2
1700090G07Rik	1.21346	1.13604	22.6667	19.0295	21.1289	26.688	9.06085	1~2
2310039H08Rik	2.78376	1.7122	3.81946	1.79041	1.61894	6.37149	4.05721	1~2
2310061I04Rik	1.80223	1.48557	7.82084	4.28656	3.57897	7.44362	7.89382	1~2
2410091C18Rik	1.21764	1.24476	2.02896	2.69749	2.59549	4.93422	2.70268	1~2
3110052M02Rik	1.38041	1.28584	14.4695	103.116	96.222	39.6324	17.0612	1~2
4930442P07Rik	1.05569	1.12455	5.41207	1.91224	4.02968	7.93396	1.43125	1~2
4930539E08Rik	1.68978	1.29354	6.83274	37.8139	46.1642	39.6765	29.6916	1~2
5430411C19Rik	2.14843	1.05425	3.17748	21.647	14.4664	7.11828	13.8122	1~2
A630033E08Rik	3.15286	1.46423	9.3478	35.2181	49.4922	23.6514	7.87912	1~2
Abcf1	1.49054	1.78472	1.23977	1.79159	2.04571	4.79934	5.12427	1~2
Alk	1.61287	1.69934	14.1651	20.6171	6.3444	42.5452	46.9666	1~2
Apom	1.41599	1.0133	6.17854	7.4521	15.8672	10.6938	12.8139	1~2
Arid1b	1.11181	1.48806	8.5787	9.25986	11.7576	15.7277	13.4666	1~2
Atl2	1.84059	3.1016	29.7333	19.8761	18.2471	46.7141	45.7177	1~2
Atp6v1e2	1.16883	1.27012	4.35154	1.53864	2.30692	13.3162	7.74589	1~2
Atp6v1g2	1.44198	2.35642	3.0206	2.46963	2.20074	3.26197	4.33933	1~2
Bat1a	1.27775	2.05409	1.86032	3.39876	1.27867	1.73741	1.75679	1~2
BC003965	2.96746	1.92693	9.92361	24.686	19.4372	44.8209	28.6175	1~2
BC011426	1.32243	1.56173	7.037	19.3049	22.7586	1.86421	3.84606	1~2
BC032203	1.04342	2.54928	6.73944	4.60507	3.32318	13.3834	6.6134	1~2
BC051142	1.6042	1.6704	1.98198	4.15352	2.07995	4.57799	2.86964	1~2
Btbd9	1.74518	1.18884	4.5205	13.3171	3.82804	3.23757	2.05666	1~2
Cbs	1.89971	1.44735	3.12596	1.62373	1.66345	3.74687	5.50052	1~2
Ccnf	1.01208	2.13308	2.7959	2.53003	1.38251	1.4863	1.97969	1~2
Cdc5l	1.69394	2.07861	162.645	255.798	200.026	257.85	226.372	1~2
Cldn9	2.83665	1.70023	1.16138	1.09547	1.2177	4.75848	3.56599	1~2
Clpp	1.06055	1.64052	6.33649	4.9734	3.46996	8.07692	7.79106	1~2
Cox7a2l	2.1812	1.86646	2.16614	5.3049	3.60164	7.38817	6.02306	1~2
Crip3	1.03982	3.07868	5.30925	8.00202	4.85174	56.1145	49.7811	1~2
Cyp4f13	1.79164	1.01292	3.20225	15.4655	8.69999	7.1873	4.69948	1~2
Cyp4f39	1.62333	1.13251	13.4984	8.31415	7.02964	34.7617	137.183	1~2
D17H6S56E-5	2.05417	1.73332	55.0023	196.445	95.7184	358.743	407.235	1~2
D17Wsu104e	1.32221	1.10738	2.62153	1.29845	1.38759	11.8906	10.9515	1~2
Dhx16	1.61174	1.20456	1.41546	3.17608	2.29941	1.82988	1.44177	1~2
Dnahc8	7.12905	7.75732	1.85594	19.7634	9.93738	2.18712	1.76442	1~2
Dpp9	1.63171	1.76093	23.2213	10.1681	7.2215	4.84426	3.17059	1~2
Dpy30	2.22624	1.78393	11.1533	20.7611	12.7281	27.0224	24.4933	1~2
E4f1	1.62644	2.15826	2.91788	14.6836	23.5028	3.11059	2.7921	1~2
Eml4	1.61442	6.27332	1.78764	3.62933	4.14533	3.46759	3.66362	1~2
Fam120b	1.69169	1.17284	12.6649	21.6515	22.1699	22.5612	16.7437	1~2
Fbxo11	1.46114	2.95071	4.77203	10.3304	10.6429	10.3399	11.8106	1~2
Flot1	1.05705	2.1165	4.8912	3.39105	2.16137	5.23426	3.61083	1~2
Fpr3	1.52214	1.64811	6.99166	3.89488	3.23651	51.4848	1.04758	1~2
Gabbr1	1.33597	4.22948	11.3946	35.577	43.6735	24.173	14.9609	1~2
Glo1	4.59671	1.93043	4.97733	4.87424	3.0251	5.76895	8.07902	1~2
Gm88	1.02181	1.41317	35.3563	7.46978	5.39634	49.1261	18.833	1~2
Gpr108	1.20747	1.11777	4.56236	1.00943	1.07836	5.45862	4.65598	1~2
H2-Ke6	1.62421	1.10011	5.26902	3.38331	2.33425	6.07578	4.35617	1~2
H2-M3	1.96498	3.27084	5.06783	53.6653	47.0893	11.0377	6.45094	1~2
Hn1l	4.64292	4.24483	10.9523	4.78952	1.99808	7.38645	13.0003	1~2
Hnrpll	1.14083	2.2151	2.42152	1.98318	3.12017	1.82438	2.0853	1~2
Hsf2bp	4.88808	1.50418	5.18113	5.1859	8.1621	8.69247	16.3309	1~2
Kat2b	1.57798	3.29195	11.302	29.5489	35.7603	17.3311	8.06329	1~2
Khsrp	1.72403	1.55317	2.9908	5.17858	4.42596	22.006	17.4479	1~2
Lrpprc	2.6804	2.24881	1.84423	2.50506	1.16929	3.73078	3.01691	1~2
Luc7l	1.10159	2.45879	1.42787	3.14623	3.50948	4.29834	3.68517	1~2
Map3k4	1.12396	1.47297	1.77562	3.63001	3.21098	2.62351	1.64156	1~2
Mas1	3.00876	2.85069	1.84854	7.13026	4.06518	11.7552	1.81408	1~2
Mdc1	1.72126	2.26283	3.44502	3.05061	3.06706	4.60414	2.74255	1~2
Mettl4	1.67035	1.75044	1.77301	4.7444	4.97762	10.3719	6.57255	1~2
Mpnd	1.50325	2.05852	6.86339	5.21004	3.5678	4.07616	4.87942	1~2
Mrps18a	3.03128	1.75352	3.79512	2.66765	2.1366	4.91001	4.32412	1~2
Msh6	1.82268	3.0013	2.77987	4.98936	3.50884	4.944	3.52973	1~2
Ndufv2	2.26662	1.96083	1.82367	2.115	2.05229	3.05982	2.59872	1~2
Nthl1	1.12494	3.36588	3.44052	2.02225	1.00032	3.48956	1.125	1~2
Pdcd2	1.98444	3.35541	2.30983	4.22315	3.54891	3.57843	2.64563	1~2
Pdpk1	2.36158	1.99163	1.83445	4.88498	3.40715	2.28978	2.72412	1~2
Pex6	1.90804	1.11614	20.0525	12.7562	10.52	15.6596	11.5547	1~2
Pgc	1.12407	1.01966	12.4489	2.7292	11.4288	31.0955	17.0717	1~2
Phf1	1.16968	2.03845	20.881	6.86066	9.60798	5.20945	3.67195	1~2
Phf10	5.60147	13.0087	1.78185	2.06846	1.65609	2.25744	2.46579	1~2
Pknox1	1.17403	1.74826	19.708	23.6106	17.7126	23.8583	22.4218	1~2
Polr1c	2.18176	1.9967	14.044	11.3273	10.1758	17.1145	14.4834	1~2
Pot1b	1.1904	1.1763	2.25627	2.55647	3.13593	15.9509	21.8715	1~2
Ppm1b	1.26548	1.148	3.56581	6.87358	6.50002	4.11205	4.65193	1~2
Ppp2r1a	1.09989	1.62388	122.225	99.3831	86.9071	98.0586	85.8431	1~2
Prrt1	2.42972	1.67111	5.55054	5.46082	10.2705	2.07582	1.22604	1~2
Psmb9	3.61028	1.77217	14.7134	59.0419	36.2257	24.1485	9.39329	1~2
Psors1c2	5.80719	1.13088	10.9824	11.9363	10.7897	7.30047	6.97765	1~2
Qk	1.18274	1.26511	2.7548	3.26849	3.99912	2.79098	2.87587	1~2
Rab5a	1.41988	1.75399	5.86078	10.1462	11.0752	4.55614	4.77669	1~2
Ralbp1	1.20351	1.01876	1.22623	1.67579	1.66587	2.78175	2.3345	1~2
Rbm16	1.041	1.31767	2.48107	3.06297	2.41151	2.42215	1.44487	1~2
Rdbp	1.55012	1.87673	2.44816	3.183	1.80097	5.3161	4.58095	1~2
Rfx2	4.86959	1.64252	20.5256	5.97419	14.6132	38.9222	30.1699	1~2
Rhbdl1	1.66702	1.53218	8.67748	10.2422	16.1492	5.26316	7.7643	1~2
Rhot2	1.02727	1.07548	1.38849	1.93562	1.85403	2.0796	1.69038	1~2
Ring1	1.35322	1.11261	62.7571	21.8527	3.98557	97.5819	78.0695	1~2
Rnf5	1.31028	1.22864	15.5492	8.50698	4.44879	15.7306	12.5437	1~2
Rnf8	1.48002	2.18263	4.94274	5.07993	5.1513	10.252	7.11131	1~2
Rnps1	1.83257	2.05048	24.8495	74.4163	65.5419	54.83	59.0331	1~2
Rpl10a	1.48931	1.80888	1.09833	1.49978	1.47006	1.28614	1.37052	1~2
Rps18	2.59633	2.21386	2.05689	2.88825	3.13703	1.42475	1.47093	1~2
Rpusd1	1.06934	1.33078	23.8975	23.6613	37.8361	6.17154	5.67749	1~2
Rrp1b	1.39244	1.95369	10.5147	10.551	11.2833	31.8394	28.0843	1~2
Safb2	1.17624	1.12038	1.09549	1.0541	1.24035	2.19146	1.60578	1~2
Skiv2l	1.32912	1.43818	24.001	22.9299	19.1823	4.0857	3.03902	1~2
Slc22a1	1.99875	1.75606	7.93803	1.35623	1.6459	12.5743	12.3295	1~2
Slc25a23	1.4501	1.79162	62.7806	5.37764	3.60557	56.5787	45.5086	1~2
Smchd1	1.55386	2.61625	2.68356	29.0471	28.8257	2.3745	1.85926	1~2
Solh	1.21673	1.24297	89.0129	149.498	154.431	112.526	76.5063	1~2
Srd5a2	1.37263	1.43253	3.76273	8.38406	3.05295	7.77855	5.36312	1~2
Srpk1	1.6549	4.31019	6.25371	24.2056	21.0882	12.3071	11.2211	1~2
Srrm2	1.53762	2.42389	33.7923	53.5865	85.237	43.2497	26.6696	1~2
Stk38	1.43497	1.00329	9.74772	59.3318	52.1744	26.5778	11.1644	1~2
Supt3h	1.52089	2.11982	12.1573	12.9833	10.2231	39.4307	22.2663	1~2
Sytl3	1.28397	1.19163	5.13983	5.18088	7.443	11.8526	6.22975	1~2
Taf11	1.35407	1.82817	1.20959	1.30502	1.76141	5.87997	5.41101	1~2
Taf8	1.49613	1.89924	2.89875	3.27887	2.54779	4.45364	2.31046	1~2
Tap1	2.15322	1.32123	17.6776	119.611	124.761	31.9744	24.9899	1~2
Tapbp	1.03534	1.29946	6.05377	4.23493	2.0884	9.46599	6.55884	1~2
Tbc1d5	1.16073	1.71791	1.30599	1.32655	1.48612	2.34949	1.26606	1~2
Tbp	1.45105	3.33154	1.59879	4.02376	2.55899	2.7006	1.57891	1~2
Tcf19	2.2074	1.68358	2.74025	4.95083	3.37852	3.86223	3.86551	1~2
Tcp1	1.54305	2.42067	11.1306	13.2514	9.08071	18.2527	23.0068	1~2
Telo2	1.69261	2.12921	1.69643	1.80371	1.69366	6.16227	4.826	1~2
Thada	1.21064	2.08008	3.16063	21.0475	13.9897	3.89337	3.66982	1~2
Thumpd2	1.6245	1.34581	1.48155	4.76665	4.36828	5.26661	2.62277	1~2
Tjap1	1.41085	2.81776	6.6699	9.2614	9.62536	4.44942	3.44758	1~2
Tmprss3	2.92627	1.48331	2.69076	1.23453	9.16516	16.5654	19.4164	1~2
Trim10	1.07616	1.06459	40.2587	8.79308	17.3943	3.6719	9.05189	1~2
Trim40	1.06205	1.3213	13.854	1.90326	6.34687	17.84	13.4745	1~2
Vars2	1.3748	2.8723	25.0057	8.16719	4.2582	10.9181	6.06749	1~2
Wdr24	1.45392	2.11853	5.49418	10.5015	8.06074	5.67053	6.97603	1~2
Wdr27	1.15428	1.13203	7.08648	2.30596	3.37883	13.3956	1.59539	1~2
Wdr43	1.43876	4.00295	2.51503	4.51566	4.72901	5.8268	8.10275	1~2
Wtap	2.83264	1.24258	3.60047	9.71273	14.349	6.53699	5.44406	1~2
Zfp101	4.23649	1.55991	4.38918	18.0677	19.3841	8.05864	3.08813	1~2
Zfp160	2.10146	1.80904	2.32311	15.6795	10.9862	3.21515	2.89561	1~2
Zfp161	1.7579	1.76703	5.31606	10.5105	10.6749	15.2816	5.0663	1~2
Zfp318	1.53711	2.77039	2.11334	4.36399	3.64757	5.95091	3.3109	1~2
Zfp472	2.11784	1.33549	4.93738	51.7351	37.8078	2.81717	1.8156	1~2
Zfp51	2.05759	2.44317	2.64651	14.6805	12.71	2.91027	1.09541	1~2
Zfp53	1.49669	1.91703	5.20819	89.6291	116.836	6.87422	1.90852	1~2
Zfp54	1.8604	1.61283	2.62862	8.08336	11.5202	2.8534	2.20273	1~2
Zfp563	2.00143	1.28547	5.28478	8.36895	3.79157	11.3334	5.72467	1~2
Zfp598	1.21938	2.45402	14.5077	33.8866	31.4601	14.4152	13.8011	1~2
Zfp677	2.15063	1.66338	3.95999	20.0858	23.0192	3.78926	1.79801	1~2
Zfp760	5.53784	15.6863	4.56703	32.1406	25.7125	9.85862	1.18541	1~2
Znrd1	1.63776	1.48552	2.31107	3.74138	3.26095	2.38828	2.04135	1~2
Zscan10	1.5454	1.22122	13.8836	16.9186	12.1258	15.2483	6.01889	1~2
1110012J17Rik	6.13738	9.12211	69.1023	3.16554	2.94492	26.7763	5.78252	2~5
6330416L07Rik	3.38574	2.32417	2.08707	4.13743	5.74891	4.61568	2.1924	2~5
C030034I22Rik	6.01584	3.18386	3.7194	27.1073	29.4939	11.1138	5.51692	2~5
Cebpz	2.25412	2.51088	11.7473	34.0523	34.9371	52.2571	62.6427	2~5
Cenpq	4.27553	3.50712	2.79896	30.4667	21.9462	6.19515	8.63193	2~5
Cript	4.03511	3.62076	14.8572	33.3418	27.4047	27.3975	26.8076	2~5
Fgfr1op	3.25842	5.05291	2.55467	4.85262	4.42087	7.68497	6.5517	2~5
Foxn2	2.31533	3.88233	10.4991	18.4724	17.9949	8.96934	14.7221	2~5
Gfer	3.73818	3.37103	6.35062	4.96946	2.59962	9.57777	6.97949	2~5
Gtpbp2	4.36056	2.84972	2.76839	24.3765	18.5146	13.5695	8.8828	2~5
Noxo1	2.26904	2.0369	4.13563	11.5705	5.06832	6.29603	7.50258	2~5
Nrm	3.21167	2.52107	3.95553	3.53462	2.16161	8.28938	17.4554	2~5
Serac1	3.53194	4.16965	7.15153	13.481	13.0342	15.2494	6.9062	2~5
Slc25a27	10.1532	8.0566	2.17875	8.96319	13.6946	8.93405	4.84537	2~5
Tfb1m	9.98817	2.02866	6.13564	7.06761	3.74016	5.85998	2.68776	2~5
Trim39	2.85949	2.42879	7.83142	62.3924	81.5216	14.2093	10.3177	2~5
Ttc27	2.11409	2.98437	8.45069	5.87016	2.47707	12.6544	15.2716	2~5
U2af1	2.11653	2.49334	2.49669	2.69836	2.59284	2.52866	3.5427	2~5
Wdr90	2.89641	2.17514	10.273	35.4372	35.4737	9.37821	7.96995	2~5
Xpo5	2.93142	5.74472	3.83356	3.18375	2.50402	2.55109	2.41966	2~5
Zfp81	3.45935	4.23713	2.22222	6.6436	6.96335	6.99498	6.17923	2~5

## Sheet: up-reg in TCs
# Column A:Gene Symbol
(Column B~H: Absolute foldchange between TC5 vs other cells(up-regulated
(Column I~O: Absolute foldchange between TC10 vs other cells(up-regulated
(Column P: The range of fold change in TCs compared vs other cells(up-regulated in TCs
	TC5 vs.							TC10 vs.
Symbol	fibroblast	stem	ATII	CD8_T_BL	CD8_T_LL	basal_cell	duct_cell	fibroblast	stem	ATII	CD8_T_BL	CD8_T_LL	basal_cell	duct_cell
2900073G15Rik	2.89884	1.81405	2.81084	4.89388	3.79091	3.70311	3.44545	1.87123	1.17099	1.81443	3.15905	2.44707	2.3904	2.22408	1~2
Ccnd3	2.48862	2.36833	1.39947	1.47074	1.72986	2.44033	5.29443	2.33316	2.22039	1.31205	1.37887	1.62181	2.2879	4.96371	1~2
Chtf18	2.40611	1.45117	4.34294	2.235	12.4299	5.6905	2.38606	1.85599	1.11939	3.35001	1.72401	9.58801	4.38947	1.84053	1~2
Clic1	3.63757	2.09699	2.01044	2.36843	3.10162	2.44917	1.9413	2.2607	1.30325	1.24946	1.47195	1.92761	1.52213	1.20649	1~2
Fem1a	1.99008	1.86409	2.23869	6.7122	7.09092	1.22032	1.31466	1.66649	1.56099	1.87468	5.62079	5.93793	1.0219	1.1009	1~2
Fez2	3.13533	1.86916	9.50996	3.84147	4.21251	3.11176	3.49098	2.86381	1.70729	8.68638	3.50879	3.8477	2.84228	3.18866	1~2
Kifc1	2.22686	1.09618	8.53221	1.91354	1.05159	5.49429	4.51812	2.42029	1.1914	9.27333	2.07975	1.14293	5.97154	4.91057	1~2
Mapk14	1.57112	1.70639	7.97851	3.38174	3.95537	1.95756	2.62574	1.02216	1.11017	5.19078	2.20014	2.57335	1.27358	1.70829	1~2
Mcfd2	1.03841	1.37935	1.23946	2.87579	3.3458	6.02069	4.25777	1.02801	1.36553	1.22704	2.84698	3.31227	5.96037	4.21511	1~2
Mtch1	2.23649	1.65514	2.72793	88.1197	144.309	35.7849	27.2557	1.62604	1.20337	1.98334	64.0674	104.92	26.0174	19.8162	1~2
Pgp	1.25436	1.71836	1.49974	2.84734	2.9878	3.00674	4.71293	1.20096	1.6452	1.43589	2.72612	2.8606	2.87874	4.51229	1~2
Tbcc	2.63157	1.97104	2.34265	2.85088	2.83935	1.80943	1.8718	2.04059	1.5284	1.81655	2.21065	2.2017	1.40308	1.45144	1~2
Tubb4	4.40672	1.76576	4.232	13.4297	40.346	8.72019	2.65535	3.16126	1.26671	3.03592	9.63412	28.9431	6.25562	1.90487	1~2
Tubb5	3.95248	1.75564	5.86657	2.80861	4.1083	4.27571	3.33124	2.55445	1.13465	3.7915	1.81518	2.65515	2.76335	2.15294	1~2
Zfand3	1.52514	1.46876	4.12188	3.5049	5.50316	4.36941	5.4775	1.25619	1.20975	3.395	2.88682	4.53269	3.59887	4.51155	1~2
Trem2	15.1106	36.3137	30.8274	25.9772	51.1333	30.4454	44.3773	76.7981	184.56	156.677	132.026	259.879	154.735	225.543	>5

## Sheet: down-reg in TCs
# Column A:Gene Symbol
(Column B~H: Absolute foldchange between TC5 vs other cells(down-regulated
(Column I~O: Absolute foldchange between TC10 vs other cells(down-regulated
(Column P: The range of fold change in TCs compared vs other cells(down-regulated in TCs
	TC5 vs.							TC10 vs.
Symbol	fibroblast	stem	ATII	CD8_T_BL	CD8_T_LL	basal_cell	duct_cell	fibroblast	stem	ATII	CD8_T_BL	CD8_T_LL	basal_cell	duct_cell
1600014C23Rik	2.68805	1.20624	12.4746	2.6588	2.55245	9.28686	7.04373	3.97075	1.78184	18.4273	3.92755	3.77044	13.7184	10.4049	1~2
2310061I04Rik	1.53977	1.26923	6.68188	3.66231	3.05776	6.3596	6.74424	1.80223	1.48557	7.82084	4.28656	3.57897	7.44362	7.89382	1~2
4930539E08Rik	1.39668	1.06917	5.64755	31.2548	38.1567	32.7943	24.5414	1.68978	1.29354	6.83274	37.8139	46.1642	39.6765	29.6916	1~2
5430411C19Rik	2.29634	1.12682	3.39623	23.1373	15.4623	7.60832	14.763	2.14843	1.05425	3.17748	21.647	14.4664	7.11828	13.8122	1~2
A630033E08Rik	2.66843	1.23926	7.91153	29.8069	41.8878	20.0174	6.66851	3.15286	1.46423	9.3478	35.2181	49.4922	23.6514	7.87912	1~2
Atl2	1.31795	2.22088	21.2904	14.2322	13.0658	33.4494	32.7359	1.84059	3.1016	29.7333	19.8761	18.2471	46.7141	45.7177	1~2
Atp6v1g2	1.0524	1.71979	2.20453	1.80241	1.60617	2.38069	3.16698	1.44198	2.35642	3.0206	2.46963	2.20074	3.26197	4.33933	1~2
BC003965	2.62334	1.70347	8.7728	21.8232	17.1831	39.6232	25.2988	2.96746	1.92693	9.92361	24.686	19.4372	44.8209	28.6175	1~2
BC011426	1.06246	1.25473	5.65365	15.5099	18.2847	1.49774	3.09	1.32243	1.56173	7.037	19.3049	22.7586	1.86421	3.84606	1~2
BC051142	1.11566	1.1617	1.37839	2.88861	1.44653	3.18382	1.99573	1.6042	1.6704	1.98198	4.15352	2.07995	4.57799	2.86964	1~2
Cdc5l	1.78605	2.19164	171.489	269.708	210.903	271.871	238.681	1.69394	2.07861	162.645	255.798	200.026	257.85	226.372	1~2
Clpp	1.05453	1.63121	6.30052	4.94517	3.45027	8.03107	7.74683	1.06055	1.64052	6.33649	4.9734	3.46996	8.07692	7.79106	1~2
Cox7a2l	1.41652	1.21212	1.40674	3.44511	2.33898	4.79803	3.9115	2.1812	1.86646	2.16614	5.3049	3.60164	7.38817	6.02306	1~2
Dpp9	1.33291	1.43847	18.969	8.30609	5.8991	3.95718	2.59	1.63171	1.76093	23.2213	10.1681	7.2215	4.84426	3.17059	1~2
Dpy30	1.38252	1.10785	6.92635	12.893	7.90431	16.7813	15.2107	2.22624	1.78393	11.1533	20.7611	12.7281	27.0224	24.4933	1~2
E4f1	1.59614	2.11805	2.86351	14.41	23.0649	3.05263	2.74007	1.62644	2.15826	2.91788	14.6836	23.5028	3.11059	2.7921	1~2
Eml4	1.08059	4.19895	1.19653	2.42924	2.77461	2.32098	2.45219	1.61442	6.27332	1.78764	3.62933	4.14533	3.46759	3.66362	1~2
Gabbr1	1.08884	3.44712	9.28687	28.996	35.5948	19.7015	12.1934	1.33597	4.22948	11.3946	35.577	43.6735	24.173	14.9609	1~2
Glo1	3.47994	1.46143	3.76808	3.69004	2.29015	4.36738	6.11621	4.59671	1.93043	4.97733	4.87424	3.0251	5.76895	8.07902	1~2
Gm88	1.5183	2.09984	52.5359	11.0993	8.01842	72.9965	27.984	1.02181	1.41317	35.3563	7.46978	5.39634	49.1261	18.833	1~2
H2-M3	1.8625	3.10026	4.80353	50.8665	44.6334	10.4621	6.11451	1.96498	3.27084	5.06783	53.6653	47.0893	11.0377	6.45094	1~2
Hn1l	2.74529	2.50991	6.47595	2.83198	1.18143	4.36751	7.6869	4.64292	4.24483	10.9523	4.78952	1.99808	7.38645	13.0003	1~2
Hsf2bp	4.34608	1.3374	4.60663	4.61088	7.25707	7.72863	14.5201	4.88808	1.50418	5.18113	5.1859	8.1621	8.69247	16.3309	1~2
Khsrp	1.29147	1.16348	2.24041	3.87926	3.31548	16.4846	13.0702	1.72403	1.55317	2.9908	5.17858	4.42596	22.006	17.4479	1~2
Mdc1	1.52038	1.99875	3.04297	2.69459	2.70912	4.06682	2.42248	1.72126	2.26283	3.44502	3.05061	3.06706	4.60414	2.74255	1~2
Mettl4	1.25825	1.31858	1.33559	3.57389	3.74957	7.81302	4.95101	1.67035	1.75044	1.77301	4.7444	4.97762	10.3719	6.57255	1~2
Mrps18a	2.16215	1.25075	2.70699	1.90278	1.52399	3.50221	3.08431	3.03128	1.75352	3.79512	2.66765	2.1366	4.91001	4.32412	1~2
Msh6	1.25827	2.07191	1.91905	3.44435	2.42229	3.41303	2.4367	1.82268	3.0013	2.77987	4.98936	3.50884	4.944	3.52973	1~2
Ndufv2	1.75978	1.52236	1.41587	1.64206	1.59337	2.37561	2.01762	2.26662	1.96083	1.82367	2.115	2.05229	3.05982	2.59872	1~2
Pdcd2	1.57069	2.65582	1.82824	3.34264	2.80897	2.83234	2.09402	1.98444	3.35541	2.30983	4.22315	3.54891	3.57843	2.64563	1~2
Pdpk1	1.507	1.27092	1.17062	3.11726	2.17421	1.46118	1.73835	2.36158	1.99163	1.83445	4.88498	3.40715	2.28978	2.72412	1~2
Phf1	1.10108	1.9189	19.6564	6.4583	9.0445	4.90393	3.4566	1.16968	2.03845	20.881	6.86066	9.60798	5.20945	3.67195	1~2
Pknox1	1.26929	1.89011	21.3071	25.5263	19.1498	25.7941	24.2411	1.17403	1.74826	19.708	23.6106	17.7126	23.8583	22.4218	1~2
Polr1c	1.49244	1.36584	9.60681	7.74847	6.96077	11.7072	9.90743	2.18176	1.9967	14.044	11.3273	10.1758	17.1145	14.4834	1~2
Prrt1	2.79677	1.92356	6.38903	6.28575	11.822	2.3894	1.41126	2.42972	1.67111	5.55054	5.46082	10.2705	2.07582	1.22604	1~2
Psors1c2	6.72743	1.31009	12.7228	13.8278	12.4995	8.45735	8.08338	5.80719	1.13088	10.9824	11.9363	10.7897	7.30047	6.97765	1~2
Rab5a	1.08302	1.33786	4.47033	7.73908	8.44769	3.47522	3.64344	1.41988	1.75399	5.86078	10.1462	11.0752	4.55614	4.77669	1~2
Rdbp	1.22168	1.47909	1.92945	2.5086	1.41939	4.18974	3.61035	1.55012	1.87673	2.44816	3.183	1.80097	5.3161	4.58095	1~2
Ring1	1.27944	1.05195	59.3354	20.6613	3.76827	92.2615	73.8129	1.35322	1.11261	62.7571	21.8527	3.98557	97.5819	78.0695	1~2
Rnps1	1.4898	1.66695	20.2016	60.4972	53.2827	44.5744	47.9913	1.83257	2.05048	24.8495	74.4163	65.5419	54.83	59.0331	1~2
Skiv2l	1.43571	1.55351	25.9257	24.7688	20.7206	4.41334	3.28273	1.32912	1.43818	24.001	22.9299	19.1823	4.0857	3.03902	1~2
Slc22a1	1.79298	1.57528	7.12084	1.21661	1.47646	11.2798	11.0603	1.99875	1.75606	7.93803	1.35623	1.6459	12.5743	12.3295	1~2
Slc25a23	1.03441	1.27804	44.7839	3.83608	2.572	40.3598	32.4631	1.4501	1.79162	62.7806	5.37764	3.60557	56.5787	45.5086	1~2
Solh	1.21058	1.23669	88.5631	148.743	153.651	111.957	76.1197	1.21673	1.24297	89.0129	149.498	154.431	112.526	76.5063	1~2
Srd5a2	1.04533	1.09095	2.86553	6.38492	2.32499	5.92379	4.08432	1.37263	1.43253	3.76273	8.38406	3.05295	7.77855	5.36312	1~2
Srrm2	1.1344	1.78825	24.9306	39.534	62.8844	31.9079	19.6758	1.53762	2.42389	33.7923	53.5865	85.237	43.2497	26.6696	1~2
Stk38	1.55325	1.086	10.5513	64.2227	56.4753	28.7687	12.0847	1.43497	1.00329	9.74772	59.3318	52.1744	26.5778	11.1644	1~2
Supt3h	1.91146	2.66419	15.2793	16.3175	12.8484	49.5566	27.9844	1.52089	2.11982	12.1573	12.9833	10.2231	39.4307	22.2663	1~2
Sytl3	1.1466	1.06413	4.58991	4.62657	6.64667	10.5844	5.56322	1.28397	1.19163	5.13983	5.18088	7.443	11.8526	6.22975	1~2
Taf8	1.47492	1.87232	2.85766	3.2324	2.51168	4.39052	2.27771	1.49613	1.89924	2.89875	3.27887	2.54779	4.45364	2.31046	1~2
Tap1	3.11829	1.9134	25.6007	173.221	180.679	46.3053	36.1903	2.15322	1.32123	17.6776	119.611	124.761	31.9744	24.9899	1~2
Tbc1d5	1.03173	1.527	1.16086	1.17913	1.32097	2.08839	1.12536	1.16073	1.71791	1.30599	1.32655	1.48612	2.34949	1.26606	1~2
Tbp	1.00587	2.30943	1.10828	2.78927	1.77389	1.87206	1.0945	1.45105	3.33154	1.59879	4.02376	2.55899	2.7006	1.57891	1~2
Tcf19	1.65154	1.25963	2.05021	3.70414	2.52776	2.88966	2.89211	2.2074	1.68358	2.74025	4.95083	3.37852	3.86223	3.86551	1~2
Telo2	1.3457	1.69281	1.34873	1.43403	1.34653	4.89926	3.83687	1.69261	2.12921	1.69643	1.80371	1.69366	6.16227	4.826	1~2
Thumpd2	1.6617	1.37662	1.51547	4.87579	4.46831	5.38721	2.68283	1.6245	1.34581	1.48155	4.76665	4.36828	5.26661	2.62277	1~2
Wdr27	1.30499	1.27983	8.01175	2.60705	3.82	15.1447	1.8037	1.15428	1.13203	7.08648	2.30596	3.37883	13.3956	1.59539	1~2
Wdr43	1.08224	3.01102	1.89181	3.39668	3.55717	4.38293	6.0949	1.43876	4.00295	2.51503	4.51566	4.72901	5.8268	8.10275	1~2
Zfp101	3.4463	1.26896	3.57051	14.6977	15.7686	6.55554	2.51214	4.23649	1.55991	4.38918	18.0677	19.3841	8.05864	3.08813	1~2
Zfp160	1.93729	1.66772	2.14163	14.4546	10.128	2.96398	2.6694	2.10146	1.80904	2.32311	15.6795	10.9862	3.21515	2.89561	1~2
Zfp161	1.7013	1.71014	5.1449	10.1721	10.3312	14.7896	4.90319	1.7579	1.76703	5.31606	10.5105	10.6749	15.2816	5.0663	1~2
Zfp318	1.10977	2.00018	1.5258	3.15073	2.63349	4.29646	2.39042	1.53711	2.77039	2.11334	4.36399	3.64757	5.95091	3.3109	1~2
Zfp472	1.85219	1.16797	4.31806	45.2458	33.0654	2.4638	1.58786	2.11784	1.33549	4.93738	51.7351	37.8078	2.81717	1.8156	1~2
Zfp54	1.24057	1.07549	1.75285	5.39025	7.68202	1.90274	1.46885	1.8604	1.61283	2.62862	8.08336	11.5202	2.8534	2.20273	1~2
Zfp563	2.16357	1.38962	5.71294	9.04698	4.09875	12.2516	6.18846	2.00143	1.28547	5.28478	8.36895	3.79157	11.3334	5.72467	1~2
Zfp677	1.31826	1.01959	2.42733	12.3119	14.11	2.32268	1.10212	2.15063	1.66338	3.95999	20.0858	23.0192	3.78926	1.79801	1~2
Znrd1	1.29018	1.17025	1.8206	2.94734	2.56888	1.88142	1.60811	1.63776	1.48552	2.31107	3.74138	3.26095	2.38828	2.04135	1~2
C030034I22Rik	5.83247	3.08681	3.60602	26.281	28.5949	10.775	5.34875	6.01584	3.18386	3.7194	27.1073	29.4939	11.1138	5.51692	2~5
