# Supplementary material for: Global analyses of Chromosome 17 and 18 genes of lung telocytes compared with mesenchymal stem cells, fibroblasts, alveolar type II cells, airway epithelial cells, and lymphocytes
Source: Biol Direct. 2015 Mar 11;10:9. doi: 10.1186/s13062-015-0042-0 (PMC4355521; doi:10.1186/s13062-015-0042-0)
Supplement: Additional file 2: — Data profiles for all genes in chromosome 18. [file 13062_2015_42_MOESM2_ESM.xlsx]

## Sheet: raw data
# Column A:Gene Symbol
#Column B~J: Raw Intensity of each sample
Symbol	TC10	TC5	fibroblast	stem	ATII	CD8_T_BL	CD8_T_LL	basal_cell	duct_cell
0610009O20Rik	996.639	1083.63	2155.42	683.758	1153.47	54.15	42.15	1018.7	652.845
1110032A13Rik	348.283	319.964	122.993	94.2231	2960.43	183.5	321.4	803.346	525.415
1500015A07Rik	250.266	724.726	537.659	502.213	970.433	108.9	153.1	388.309	967.565
1700034E13Rik	86.1767	85.5756	60.0144	66.2181	310.433	27.4	27.5	51.2334	14.6306
1700034H14Rik	545.039	702.338	1410.56	794.2	824.867	441	420.3	580.861	487.002
1700066B19Rik	264.148	443.473	187.229	147.423	336.967	35.4	33.7	69.197	39.6484
2010001M09Rik	61.7718	64.0538	83.6606	47.0071	1054.4	280.1	54.7	55.688	82.2451
2010002N04Rik	1980.14	3492.48	1024.36	2272.75	3447.47	108.5	64.7	665.111	741.237
2210409D07Rik	35.1936	53.9304	54.0947	54.4751	123.533	10.8	20.9	106.419	63.6123
2700062C07Rik	561.152	725.979	468.889	522.397	1573.27	180.2	171.2	325.558	279.745
4732423E21Rik	605.082	690.114	585.453	744.958	44.3667	3.3	18.7	369.346	113.772
4930503L19Rik	543.241	307.516	1225.27	39.838	156.067	81.85	113.9	14.1958	18.5693
4933403F05Rik	153.728	141.751	224.603	119.796	726.213	73.04	65.44	251.285	199.782
5430411K18Rik	816.789	879.417	1710.41	1107.7	1328.97	199.8	221.2	304.565	302.72
5730494M16Rik	147.015	159.382	318.848	149.792	644.85	211.55	147.35	114.109	125.259
6030446N20Rik	451.124	656.435	645.637	479.237	273.433	30.8333	13.8667	171.245	116.029
8030462N17Rik	126.261	125.758	47.4217	69.812	176.6	3.6	9.4	44.8055	36.8747
9430020K01Rik	5068.77	5730.73	4952.24	3090.26	2167	12.75	5.75	126.399	118.59
Ablim3	974.546	1552.18	313.771	357.306	446.7	1.2	5.8	781.091	1119.18
Acaa2	4525.74	6977	9938.81	3034.97	12574.4	315.4	144.433	1705.94	2436.86
Adrb2	126.919	148.547	65.0425	72.9507	7087.1	25.7	73.3	6341.09	6314.32
Afap1l1	264.732	223.447	149.991	24.9935	8095.63	23.9	16.8	238.536	177.295
Afg3l2	5168.88	7147.67	9342.25	6441.97	728.656	152.867	138.967	447.772	457.022
Aldh7a1	3861.85	10498.6	1086.68	3286.82	2230.87	37.5667	41.4667	384.095	267.135
Ammecr1l	5564.9	9863.24	2796.79	2133.36	6907.44	749.7	944.775	1503.3	1607.46
Ankhd1	538.157	1205.11	765.645	514.998	2469.41	375.84	358.6	1450.81	1561.76
Apbb3	622.452	1055.72	438.815	874.956	599.367	206.2	223.1	64.3303	41.3924
Apc	42.2164	52.2004	33.8377	30.969	2949.05	193.2	208.525	853.574	721.854
Aqp4	176.189	504.627	1903.27	1454.55	763.933	18.5	30.4667	3117.77	1503.05
Arhgap12	524.117	767.27	826.038	2384.55	552.017	106.175	135.825	969.382	643.544
Arhgap26	79.3834	81.9328	92.8904	122.274	400.325	83.325	60.2	685.424	398.753
Arsi	27.6307	30.5077	32.7123	34.8447	434.7	35.5	95.5	158.936	71.3658
Atg12	2410.67	2478.44	1287.74	1643.89	671.8	187.367	176.733	391.799	455.738
Atp5a1	16565.5	29507.4	39039.5	15125.3	36955.3	3374.55	2264.2	12654	12864.8
BC031181	3092.9	3260.31	1322.27	627.308	18248.3	611.7	676	2970.7	2618.14
Bin1	7468.22	9204.9	2101.77	5852.94	492.511	35.3667	43.0333	54.0197	59.552
Brd8	57.1811	87.6191	161.124	181.718	1002.64	340.717	334.233	384.504	333.4
C330018D20Rik	522.995	1063.7	370.099	148.098	541.967	59.4	63.9	310.923	187.527
Cabyr	47.5784	65.0778	41.1558	60.6788	103.078	18.8	3.33333	111.254	76.8859
Camk2a	259.263	728.671	2273.79	2711.58	89.7933	20.34	15.92	20.6731	18.316
Cbln2	69.764	44.7089	38.3933	66.5139	87.8	2.8	2.6	43.91	37.5793
Ccbe1	55.8178	91.0327	44.3701	58.5123	142.192	11.575	9.85	55.8716	45.0482
Ccdc11	29.9028	47.4726	50.9718	51.4267	946.033	2.2	5.3	24.1945	52.4427
Ccdc112	159.223	363.111	77.2578	397.408	370.067	19.5	8.4	165.005	152.891
Cd14	8690.65	8825.72	139.783	2926.66	17942.8	89.3	243.2	1925.99	941.176
Cd74	1606.94	697.997	7729.1	145.701	96393.4	297.8	128.3	158.979	236.698
Cdh2	9987.55	9308.82	55.4248	5989.15	60.2333	3.45	21.1	167.923	91.0734
Cdo1	2755.88	939.329	30.7327	54.0494	382.333	21.9	9.1	1818.8	5316.3
Cdx1	97.4482	160.088	172.701	320.539	23.7333	5.3	2.7	16.9572	39.3549
Cep120	400.689	576.398	547.957	482.881	2287.43	323.2	271.9	275.886	284.711
Cetn1	110.441	181.442	104.73	108.772	290.25	27.7	20	102.661	75.6403
Chmp1b	1513.7	2225.83	1013.14	1032.73	3071.8	649.5	703.2	1778.22	1931.75
Cndp2	1763.57	1271.48	1796.77	340.455	22255.2	1028.9	606.2	1463.42	1668.27
Colec12	827.944	185.485	302.75	344.272	281.133	4.3	30.2	42.7771	27.5253
Commd10	4116.73	7147.61	5461.6	2613.96	2152.42	73.85	49.4	598.135	478.662
Cplx4	63.81	73.1623	90.0213	90.1898	25.7	3.5	25.2	44.9763	20.7557
Crem	347.621	416.398	118.517	355.761	1406.7	1495.62	1772.4	123.129	188.041
Csf1r	24311.5	8589.48	166.479	223.702	9138.56	52.4	128.267	79.419	167.028
Csnk1a1	6157.25	9102.37	6314.59	8464.89	7606.22	1259.4	1225.8	2022.27	2856.33
Csnk1g3	1486.43	2120.15	1624.6	1824.27	1551.57	797.15	869.85	642.458	611.97
Ctdp1	2540.46	3078.64	1338.76	2179.57	3505.77	447.9	301.2	653.413	1539.91
Ctnna1	28513	71854.5	14947.4	17278.3	22341	174.95	285	5301.44	6196.03
Cul2	1034.69	1616.97	2112.08	1615.99	1401.88	432.3	375.65	501.625	559.753
Cxxc1	741.266	899.149	1665.13	713.453	2309.73	271.9	216.5	573.869	554.296
Cxxc5	590.461	655.28	673.836	141.004	1085.38	273.45	131.35	304.102	167.088
Cyb5	48805.2	45182.8	9197.84	11992.6	41049.5	2029.4	1466.3	8031.94	5603.2
D030074E01Rik	100.74	109.06	98.3955	116.759	5519.57	2199.8	1472.2	848.524	922.184
D0H4S114	442.778	1185.09	73.2867	128.608	4536.02	10.4	77.6	697.478	262.826
D18Ertd653e	772.432	808.65	99.3818	124.922	270.317	32.425	47.05	298.254	154.85
Dcp2	39.4176	31.8174	46.7327	18.6123	920.683	326.25	247.25	613.644	425.778
Dctn4	3049.27	3709.14	2930.6	2465.97	1290.35	206.983	206.883	951.072	829.865
Diap1	203.872	300.207	196.866	186.433	6637.36	532.267	503.1	1649.84	1802.73
Dnd1	220.481	187.279	155.826	145.951	198.567	13.8	46	20.0309	7.41951
Dpysl3	14582.1	20417.5	90.2058	4198.66	319.789	4.96667	29.3667	808.922	161.948
Dsg2	79.2039	753.966	77.1649	84.78	1079.91	12.8333	10.0333	1545.64	922.68
Dym	584.796	493.096	374.664	328.393	1719.72	110.75	46.275	432.594	400.877
E230025N22Rik	66.1345	113.605	52.4373	49.0764	133.967	35.4	96.2	71.5547	12.7779
Egr1	2306.47	4711.44	977.536	4919.75	54095	427.7	691.6	23451.2	10019.7
Eif1a	19251.9	25461.8	27950	14968.3	4505.08	298.1	255.35	1697.38	2239.63
Elac1	269.568	207.157	238.625	208.598	438.278	72.5667	63.3333	343.022	99.8362
Elp2	6050.54	10584.8	5617.96	9556.26	6036.52	797.25	727.5	4208.21	3287.1
Epb4.1l4a	36.5145	90.0147	47.4989	44.3977	1668.33	14.3	48.3	748.094	903.659
Epc1	423.559	503.267	456.798	701.471	2321.48	551.367	628.667	580.865	449.378
Ercc3	943.642	909.54	333.685	451.181	1678.83	375.1	354	266.683	259.151
Esco1	478.707	941.992	576.718	264.345	1677	669.35	755.5	1308.61	1210.4
Etf1	1003.01	1363.43	580.298	1385.58	3022.67	296.35	248.683	1417.6	2206.51
Fam13b	698.5	932.072	247.983	280.139	1970.6	1353.65	1753.25	880.958	883.238
Fbn2	80.0607	147.018	52.881	86.5839	510.383	10.9	18	85.6642	75.5259
Fbxo38	2550.11	4025.66	1646.12	3243.43	3147.07	626.5	363.7	568.481	730.128
Fchsd1	610.603	841.971	832.165	640.054	415.1	96.7	71	356.611	351.894
Fech	8841.34	9145.5	6371.33	4732.41	3322.11	186.375	169.6	430.249	441.93
Fem1c	853.997	2024.27	521.613	903.538	3771.2	477.7	663.6	1010.47	830.344
Fgf1	126.788	319.668	370.592	42.6347	3456.26	18.1	13.5	975.4	457.091
Ftmt	51.8459	50.5265	56.3133	51.5336	124.333	2.4	33.9	30.0943	51.8366
Fzd8	150.762	184.071	64.3995	127.191	1773.2	3.6	2.05	404.822	220.013
Galnt1	195.514	162.176	51.2908	70.7039	2252.85	554.35	472.35	532.985	540.734
Gfra3	112.233	167.775	182.314	164.344	270.867	8.7	42.1	98.7204	72.5213
Gm1614	42.8766	52.7289	63.604	49.7357	48.4	2.85	15.7	116.148	64.7155
Gm672	5184.82	7548.5	3696.36	2832.81	905.2	33.5	16.2	139.959	215.106
Gnal	49.8002	47.6727	52.3727	36.699	126.233	18.2333	21.5333	84.2788	162.18
Gnpda1	2570.25	1992.99	8071.47	1629.23	1237.53	93.2	66.1	124.9	103.563
Gramd3	178.927	281.815	160.553	124.717	2674.77	3128.15	3135.4	1655.19	1689.94
Grpel2	162.943	303.089	179.794	136.627	3840.23	135.15	128	815.03	1672.64
Gypc	3615.79	2868.13	1433.56	11786.5	674.067	166.8	203.9	62.7066	82.2219
Hars	1574.18	2316.1	1192.29	2283.57	4857.27	930.4	1106.1	1171.09	1746.07
Hars2	1574.23	2756.59	2220.75	1149.79	653.1	279.75	240.95	197.832	183.679
Hbegf	3872.19	4003.78	116.536	1033.22	26774.1	19.55	27.35	4519.02	5769.89
Hdac3	1066.3	1888.64	668.744	1311.47	2481.37	405.1	364.4	584.705	591.648
Hdhd2	143.963	122.536	47.5994	84.5485	508.667	95.15	64.4	191.729	187.237
Hrh4	142.517	175.172	150.41	144.484	91.4333	1.8	2.6	6.98583	22.3974
Hsd17b4	9064.73	10965.7	7395.09	4612.11	14472.6	753.35	438.75	1706.91	1670.27
Hspa9	4067.46	5122.01	14514.6	10997.6	3083.46	379.48	409.62	1106.88	2036.48
Ier3ip1	13248.7	19592.1	7940.24	7030.56	3245.25	406.4	380.95	846.621	901.366
Ik	18183.6	24218	15297.6	15230.2	7966.76	2301	2138.65	4587.42	4899.48
Impa2	813.725	835.807	3338.71	1133.49	606.633	73.85	77.7	291.363	358.972
Impact	7951.13	3848.59	6454.51	3304.67	695.344	345.533	786.167	112.241	106.838
Ino80c	191.166	295.488	500.725	134.233	1278.1	169.9	129.4	511.163	444.112
Isoc1	1173.99	3289.42	4741.24	3267.61	1369.83	77.5667	58.3	676.821	541.356
Iws1	532.541	700.126	1586.33	1064.55	1513.4	479.6	525.45	905.848	727.482
Kcng2	30.7634	26.1334	21.3527	16.774	167.467	8.1	10.1	38.3064	25.534
Kctd1	85.2157	121.728	27.7807	159.209	1541.5	59.6	65.9	2034.37	2486.12
Kif20a	4746.97	6420.64	1698.73	6532.73	248.233	7.5	1.4	397.798	1013.22
Lama3	286.971	3770.06	221.525	192.449	931.517	5.5	9.25	439.057	673.242
Lars	6525.25	11529.9	17979	19163.9	4258.9	1030.7	713.4	1051.41	1015.29
Lims2	14027.9	12499.6	5797.02	432.169	1152.73	5.6	4	39.3264	4.30448
Lman1	5652.91	6776.03	6931.87	6289.13	2290.82	91.54	102	1142.26	1176.46
Lmnb1	1144.6	2069.02	615.389	579.426	1362.55	101.45	233.25	483.747	941.921
Map3k2	389.395	386.385	573.625	912.142	810.578	202.967	251.267	422.839	314.58
Map3k8	962.317	396.989	632.692	891.441	923.267	111.6	137	108.322	325.423
Mapk4	46.1768	49.2533	53.3537	52.083	125.667	12.4	18.5	21.7816	54.5292
Mapre2	1242.64	1468.21	1759.23	1345.25	3161.05	207.883	233.317	750.773	342.977
Matr3	1161.78	1882.35	3832.67	2194.37	8712.35	2003.88	2439.78	1728.81	2378.99
Mbd1	3070.34	6687.72	1838.53	1413.4	1401	167.3	160.24	388.707	283.758
Mbd2	2136.54	2177.96	2733.65	1737.39	1649.48	401.433	313.1	2681.96	3768
Mc5r	155.349	290.654	588.538	622.698	281.367	22	3.3	107.379	87.887
Mcc	1888.04	2913.96	2835.28	1372.29	126.575	8.825	17.6	337.747	463.787
Me2	1471.46	1600.4	971.331	450.757	22.3	98.1	81.4	58.141	13.3134
Mex3c	4358.34	6906.96	5134.4	5507.58	3973.95	286.25	241.6	662.287	1007.07
Mib1	545.478	680.551	190.778	306.584	920.722	144.767	157.067	1049.49	732.99
Mocos	1963.53	1150.47	475.221	273.551	2293.93	42.7	55.1	363.212	339.233
Mppe1	75.6151	82.1966	44.2123	26.8502	2730.77	1441.4	1092.4	1242.69	652.196
Mro	52.3539	54.3402	52.4729	32.4036	88.6667	7.1	54.1	271.53	172.322
Myoz3	194.469	352.581	1334.83	1247.04	29.9667	2.55	3.05	41.9252	10.7129
Napg	934.892	680.657	851.042	463.356	1089.48	265.633	285.867	498.93	389.622
Nars	1153.32	1709.44	6398.63	7866.59	8706.2	986.15	875	3542.01	4785.21
Ndfip1	9163.05	13215.1	8519.93	5930.73	13589.9	2061.7	1838.47	7627.43	6633.85
Ndst1	659.24	1600.7	1111.55	535.482	4546.33	106.075	57.4	889.397	828.496
Ndufa2	28721.8	40744.9	28062.1	21966.1	26774.1	1626.8	1277.9	7895.14	7216.52
Nedd4l	1314.89	2821.09	2234.37	1070.4	3043.96	45.9167	41.7833	290.137	156.606
Neto1	87.9098	129.049	103.681	89.4714	162.833	3.65	15.15	135.552	95.7526
Nfatc1	224.904	159.467	388.562	248.773	1420.94	302.04	309.34	92.5396	106.212
Nme5	284.857	1343.82	694.767	165.695	3455.13	8.5	26.2	1192.13	304.195
Nol4	25.5113	51.8315	23.971	20.6759	116.444	2.43333	9.6	12.7833	24.8969
Npc1	677.077	461.381	192.787	109.501	11738.8	59.7	59.9	724.253	1405.27
Nr3c1	6729.9	6464.39	14963.4	6344.31	1840.74	326.317	472.217	572.832	453.613
Onecut2	343.861	432.943	1026.8	986.477	51.1889	7.83333	5.33333	32.7168	29.5756
Osbpl1a	207.52	204.162	194.198	168.241	2589.95	12	46.3	221.607	170.584
Paip2	8823.18	12797.7	10092	13608.5	21100.5	4687	3761	8837.67	8017.27
Pcdh1	1511.06	5663.64	3701.98	1125.01	744.6	12.1	5.4	445.117	793.88
Pcdhb1	45.7788	27.9521	40.6773	34.032	93.1	6	5.5	1.89029	11.0115
Pcdhb10	29.4583	33.5991	64.6606	52.1163	105.033	2.8	29	5.83479	8.89518
Pcdhb14	125.853	99.4159	258.661	84.3091	30.8833	7.3	23.65	18.2578	19.5624
Pcdhb15	63.2255	50.3181	112.005	167.695	142.5	10.25	18.85	9.56103	32.0004
Pcdhb16	218.334	206.855	851.594	400.479	95.8667	4.63333	18.3333	75.0749	46.6016
Pcdhb17	659.597	407.423	478.263	1294.01	240.633	9.6	24.9	32.1393	34.3126
Pcdhb18	126.261	69.944	164.414	235.806	52.4	2.4	6.8	31.0736	9.25618
Pcdhb20	120.365	77.5241	161.292	313.525	194.933	2.3	2.2	1.38679	6.84574
Pcdhb21	154.472	161.991	351.642	594.916	57.1333	4.4	5.1	57.2212	48.9677
Pcdhb22	238.007	156.045	111.736	444.142	93.1	5	1.3	39.8921	11.4469
Pcdhb3	39.8119	33.3116	28.9227	22.6654	164.233	10.9	14.5	13.465	34.0862
Pcdhb4	58.5812	43.7124	88.3549	47.0056	41.6333	6.65	2.7	35.7938	28.5125
Pcdhb6	74.9445	41.9565	64.068	59.4092	193.667	7.8	8.5	30.1804	33.0124
Pcdhb7	52.8844	76.4629	273.755	56.1811	45.2333	0.8	13.6	2.98073	3.2355
Pcdhb8	33.2914	35.0209	68.5774	44.3894	43.4333	22.9	10	25.4343	28.9467
Pdgfrb	8973.3	7321.09	8449.9	5032.81	142.183	3.55	4.4	29.5013	47.8283
Pfdn1	1275.6	3244.93	529.531	936.728	4205	137.9	144.3	2743.78	2553.18
Pggt1b	26.3636	36.018	28.6573	45.3801	656.358	106.35	120.775	423.774	491.105
Phax	221.258	211.989	126.179	151.745	2158.2	394.6	440.8	2464.26	2128.74
Pias2	1873.88	2216.84	2273.7	3271.74	1150.44	228.667	207.467	722.333	516.339
Pik3c3	202.1	189.439	123.861	93.1026	3383.73	452.8	192.3	483.282	368.255
Plac8l1	39.0099	24.2964	33.407	17.7646	54.0167	6.75	5.55	50.3543	92.5813
Poli	286.034	557.869	449.638	149.742	418.667	120.3	116.8	202.057	99.7413
Polr2d	2516.4	3272.67	1995.53	1769.48	1715.8	260	298.7	458.149	422.81
Ppic	12189.3	24527	20284.6	10611.7	11564.7	507.6	416.6	7384.38	3818.16
Pqlc1	4967.74	6483.91	2946.52	707.481	2862.18	117.45	153.35	178.132	414.092
Proc	61.7111	166.665	61.6942	49.4089	262.733	8.1	5.9	167.91	51.1313
Prrc1	202.752	185.283	258	202	990.724	74.4286	78.5571	281.444	230.28
Psmg2	1527.77	1940.78	3319.03	24.0545	1033.37	217	92.5	334.757	283.784
Pstpip2	85.593	103.572	83.7004	83.7498	445.3	10.3667	12.8667	119.753	242.592
Ptpn2	1389.74	2285.06	2851.17	3295.37	5685.65	1055.42	1537.88	1391.98	1662.49
Rab18	10195	12685.3	7331.27	9327.06	4284.52	612.15	530.75	2917.03	3087.45
Rab27b	330.603	802.043	34.5747	53.0081	3393.7	24.175	19.95	652.822	660.38
Rbbp8	2900.74	3219.2	3570.12	3221.48	1147.96	270.1	309.167	764.97	784.317
Rbm22	263.606	361.72	310.859	289.029	3438.47	614.2	563.3	1120.78	845.178
Rbm27	163.254	304.104	80.5289	63.0966	1127.23	210.533	144.067	333.691	338.854
Reep5	2384.88	1521.92	1471.89	415.571	16796	725.767	548.167	2733.22	3296.61
Rell2	206.618	224.476	91.7779	280.14	387.033	138.8	179.3	72.727	99.3388
Riok3	5619.58	5628.89	4080.42	3753.04	4422.21	954.575	866.25	500.958	839.326
Rnf138	641.674	1059.94	851.275	1500.02	1059.9	1116.47	830.133	287.34	256.274
Rnf14	4741.11	5805.15	5048.27	3535.79	1807.42	194.725	177.425	857.362	752.016
Rnf165	165.775	220.478	40.5356	57.3534	585.611	62.6667	70.3	133.499	166.965
Rnmt	192.302	204.722	190.127	270.586	519.233	163.375	178.7	267.887	224.617
Rock1	556.127	667.534	304.188	564.753	4122.86	937.44	1268.84	1939.52	2091.09
Rpl17	16375	26300	34590.1	31126.2	551.6	224.8	228.8	1348.85	2055.5
Rprd1a	3846.14	5556.5	4481.35	5681.77	1118.32	111.533	113.7	270.935	206.282
Rps14	126104	228617	233029	175793	95188.4	9337.2	10316.4	12341.8	14914.9
Rttn	140.318	190.397	388.806	285.346	414.178	86.1667	57.6333	144.181	110.7
Sap130	2685.53	3840.63	2843.94	1692.45	2912.83	394.1	245.1	1643.78	1280.06
Scgb3a2	28.2702	41.5092	88.7278	89.6898	94360.3	5	14.6	32484.9	21662
Sec11c	1067.07	792.338	1176.14	186.858	2490.45	754.05	850.55	1916.86	2079.55
Seh1l	972.626	1405.24	2283.71	2149.3	1361.26	89.3429	117.529	965.934	1066.98
Sema6a	164.83	2038.37	52.0176	38.9767	154.933	16	36	89.8161	59.0834
Sft2d3	201.21	316.536	78.5205	74.6884	198.1	63.8	38.8	526.254	178.843
Sil1	3882.88	4062.79	1233.74	3288.25	5087.03	125.2	131.4	819.11	698.601
Slc12a2	1871.07	3556.94	2330.72	4275.23	15497.6	67.1	64.5	803.705	1150.05
Slc14a2	91.5506	79.4516	157.319	43.2114	323.783	36.95	60.95	33.4692	33.0351
Slc25a46	3059.19	3717.02	755.311	871.449	2797.25	634.5	555.6	1592.08	1532.81
Slc26a2	89.5314	135.591	342.944	118.472	2158.21	85.3	120.9	1351.58	1272.85
Slc35a4	510.579	639.829	361.814	248.661	1436.42	89.84	59.2	515.187	518.29
Slc39a6	7566.41	7116.11	6002.46	5589.87	949.375	283.775	182.825	1385.24	4258.91
Slc4a9	78.4799	112.747	104.191	107	76	8.4	37.4	64.8114	273.869
Slc6a7	43.8689	55.9954	42.7499	31.4828	162.3	27.1	23.6	27.4468	17.6218
Slmo1	236.392	339.274	314.803	602.499	236.267	26.85	5.4	77.6223	52.4091
Smad2	955.436	1047.66	1053.9	608.734	3172.03	656.5	403.5	1672.96	1792.85
Snrpd1	2587.04	4269.84	1834.4	2798.85	2305.57	231.6	263.5	3720.33	3673.18
Snx2	9511.8	10737.7	17561.1	6783.18	8209.43	926.1	914	3643.05	3523.53
Snx24	60.8195	57.4898	119.323	63.5241	4212.57	4.2	5.5	572.999	209.032
Socs6	158.94	250.293	207.61	241.923	910.211	91.2333	70.1333	324.294	335.634
Spink3	43.5486	40.3417	28.2886	20.3526	65.5333	6.8	5.3	83.5225	44.8618
Spire1	619.019	570.536	365.872	440.31	281.12	15.72	15.48	112.588	69.5366
Sra1	9267.34	13328.6	3345.19	6849.89	5332.6	438.4	489.8	1203	1219.95
Srfbp1	1050.57	1494.91	1494.92	2406.28	805.067	168.3	130.2	1295.63	1330.42
Srp19	1339.45	2081.88	1434.27	1792.59	5374.87	562.4	754.2	2627.84	3016.66
Ss18	3160.74	3878.62	1813.57	2444.44	3007.98	1744.77	1792.57	1242.61	1436.24
St8sia5	60.2271	57.9212	46.9355	33.5573	432.867	57.8	29.8	95.1882	64.9979
Stard6	80.266	49.4615	147.016	84.5326	292.367	30.9	41.4	41.0774	122.249
Stk32a	23.8055	35.4978	33.1924	37.4215	112.3	30.9	8.1	122.154	85.8608
Svil	711.294	1013.73	677.622	758.087	9829.1	875.4	804.95	837.061	579.559
Synpo	618.332	496.699	462.192	460.165	1183.12	16.3	10.1	4167.03	1610.5
Taf7	172.336	181.496	33.9659	92.069	219.411	35.6333	64.5667	264.972	313.474
Tcerg1	541.982	928.882	679.796	1420.02	1809.52	498.333	658.733	1110.39	1307.28
Tcf4	4051.66	4077.27	1971.41	1999.43	796.614	62.5	68.5571	657.468	553.744
Tcof1	2261.71	3998.97	2588.29	2295.56	930.867	70.9667	77.5667	803.938	870.235
Thoc1	119.134	188.732	326.836	74.79	926.08	424.66	480.1	1097.63	1274.14
Tmco6	178.049	365.275	122.711	409.404	660.3	115.1	138.35	204.095	118.483
Tmed7	255.918	249.153	477.135	332.829	4410.97	274.94	307.88	927.019	877.472
Tnfaip8	725.03	1152.25	388.115	877.922	1385.6	101.3	263	1051.2	1269.14
Tshz1	6943.87	11106.6	3586.53	4665.57	3028.83	538.5	597.85	545.301	560.975
Tubb6	62437.2	90777.2	16883.7	22910.2	1972.55	10.65	18.95	649.491	1266.19
Txnl1	103.16	88.3962	176.057	67.0916	4560.07	543.967	613.867	1453.5	1441.43
Txnl4a	8015.71	11779.4	5499.17	6602.99	3218.28	221.7	223.233	508.561	561.099
Ube2d2	6382.81	8915.07	3843.89	4018.41	6624.23	1441.56	1170.64	3383.06	3617.49
Usp14	8149.16	12410.7	5802.95	6300.2	2643.19	330.425	292.875	379.038	505.123
Wdr33	665.932	958.889	519.217	1112.76	1120.13	125.986	137.843	630.999	656.873
Wdr36	972.248	1406.1	1191.76	1550.71	1599.55	275.35	220.1	497.609	908.47
Wdr55	2001.41	2823.16	1236	2350.07	1780.6	246.6	350.2	125.701	181.513
Yipf5	11103.3	12576.5	10717.4	5673.63	3943.87	340.4	227.133	702.976	615.56
Ythdc2	242.169	286.257	389.667	188.499	480.967	252.7	358.2	307.027	463.828
Zadh2	1289.97	2145.87	1541.36	1921.04	7104.2	1080.6	761.2	460.344	255.374
Zfp191	1800.63	3185.16	1563.78	1717.26	1172.46	181.983	150.35	517.819	339.653
Zfp236	441.709	589.712	424.475	513.01	1264.57	441.75	378.1	351.496	304.298
Zfp35	719.102	1435.64	907.729	1197.69	1579	208.3	218.9	585.392	338.829
Zfp397	192.22	283.385	664.38	713.912	353.8	42.3333	45.7333	292.377	142.136
Zfp407	1639.97	2250.32	1517.1	907.478	943.133	115.3	87.4	185.531	144.791
Zfp532	114.169	120.118	54.5862	179.74	777.867	3.7	50.9	220.593	189.096
Zfp608	254.927	663.174	429.958	436.682	2614.42	27.0333	27.6667	608.433	237.849
Zmat2	2055.57	3389.73	1626.39	1670.02	2069.29	483.5	566.133	1962.54	2141.3

## Sheet: normalized
# Column A:Gene Symbol
#Column B~J: Normalized of Raw Intensity of each sample
Symbol	TC10	TC5	fibroblast	stem	ATII	CD8_T_BL	CD8_T_LL	basal_cell	duct_cell
0610009O20Rik	996.639	1083.63	2155.42	683.758	2072.24	1009.38	754.264	8602.61	4817.84
1110032A13Rik	348.283	319.964	122.993	94.2231	5318.51	3420.51	5751.37	6784	3877.44
1500015A07Rik	250.266	724.726	537.659	502.213	1743.41	2029.94	2739.69	3279.15	7140.4
1700034E13Rik	86.1767	85.5756	60.0144	66.2181	557.703	510.747	492.106	432.649	107.97
1700034H14Rik	545.039	702.338	1410.56	794.2	1481.9	8220.42	7521.17	4905.19	3593.95
1700066B19Rik	264.148	443.473	187.229	147.423	605.371	659.87	603.053	584.347	292.595
2010001M09Rik	61.7718	64.0538	83.6606	47.0071	1894.26	5221.18	978.843	470.268	606.949
2010002N04Rik	1980.14	3492.48	1024.36	2272.75	6193.48	2022.48	1157.79	5616.65	5470.15
2210409D07Rik	35.1936	53.9304	54.0947	54.4751	221.931	201.316	374	898.675	469.443
2700062C07Rik	561.152	725.979	468.889	522.397	2826.42	3359	3063.58	2749.24	2064.45
4732423E21Rik	605.082	690.114	585.453	744.958	79.706	61.5133	334.632	3119	839.607
4930503L19Rik	543.241	307.516	1225.27	39.838	280.378	1525.72	2038.21	119.879	137.037
4933403F05Rik	153.728	141.751	224.603	119.796	1304.66	1361.49	1171.03	2122.02	1474.34
5430411K18Rik	816.789	879.417	1710.41	1107.7	2387.53	3724.35	3958.32	2571.96	2234
5730494M16Rik	147.015	159.382	318.848	149.792	1158.49	3943.38	2636.79	963.615	924.382
6030446N20Rik	451.124	656.435	645.637	479.237	491.231	574.746	248.141	1446.11	856.269
8030462N17Rik	126.261	125.758	47.4217	69.812	317.267	67.1054	168.211	378.368	272.126
9430020K01Rik	5068.77	5730.73	4952.24	3090.26	3893.08	237.665	102.895	1067.4	875.167
Ablim3	974.546	1552.18	313.771	357.306	802.51	22.3685	103.79	6596.06	8259.32
Acaa2	4525.74	6977	9938.81	3034.97	22590.3	5879.18	2584.6	14406.1	17983.5
Adrb2	126.919	148.547	65.0425	72.9507	12732.2	479.058	1311.69	53548.4	46598.2
Afap1l1	264.732	223.447	149.991	24.9935	14544	445.506	300.632	2014.36	1308.39
Afg3l2	5168.88	7147.67	9342.25	6441.97	1309.05	2849.5	2486.77	3781.29	3372.71
Aldh7a1	3861.85	10498.6	1086.68	3286.82	4007.82	700.258	742.036	3243.56	1971.4
Ammecr1l	5564.9	9863.24	2796.79	2133.36	12409.4	13974.7	16906.5	12694.9	11862.7
Ankhd1	538.157	1205.11	765.645	514.998	4436.37	7005.81	6417.06	12251.7	11525.4
Apbb3	622.452	1055.72	438.815	874.956	1076.78	3843.65	3992.32	543.248	305.466
Apc	42.2164	52.2004	33.8377	30.969	5298.06	3601.33	3731.5	7208.16	5327.1
Aqp4	176.189	504.627	1903.27	1454.55	1372.43	344.847	545.194	26328.6	11092.2
Arhgap12	524.117	767.27	826.038	2384.55	991.714	1979.14	2430.56	8186.12	4749.2
Arhgap26	79.3834	81.9328	92.8904	122.274	719.196	1553.21	1077.26	5788.19	2942.7
Arsi	27.6307	30.5077	32.7123	34.8447	780.951	661.734	1708.95	1342.17	526.663
Atg12	2410.67	2478.44	1287.74	1643.89	1206.91	3492.59	3162.6	3308.62	3363.24
Atp5a1	16565.5	29507.4	39039.5	15125.3	66391.4	62903	40517.3	106859	94939.4
BC031181	3092.9	3260.31	1322.27	627.308	32783.6	11402.3	12096.9	25086.7	19321.2
Bin1	7468.22	9204.9	2101.77	5852.94	884.811	659.249	770.071	456.179	439.479
Brd8	57.1811	87.6191	161.124	181.718	1801.27	6351.1	5981.02	3247.01	2460.41
C330018D20Rik	522.995	1063.7	370.099	148.098	973.659	1107.24	1143.47	2625.65	1383.91
Cabyr	47.5784	65.0778	41.1558	60.6788	185.182	350.44	59.6492	939.507	567.4
Camk2a	259.263	728.671	2273.79	2711.58	161.316	379.146	284.885	174.578	135.168
Cbln2	69.764	44.7089	38.3933	66.5139	157.735	52.1931	46.5264	370.806	277.326
Ccbe1	55.8178	91.0327	44.3701	58.5123	255.452	215.763	176.263	471.818	332.445
Ccdc11	29.9028	47.4726	50.9718	51.4267	1699.58	41.0089	94.8422	204.315	387.014
Ccdc112	159.223	363.111	77.2578	397.408	664.836	363.488	150.316	1393.41	1128.3
Cd14	8690.65	8825.72	139.783	2926.66	32234.8	1664.59	4352	16264.4	6945.65
Cd74	1606.94	697.997	7729.1	145.701	173174	5551.11	2295.9	1342.52	1746.77
Cdh2	9987.55	9308.82	55.4248	5989.15	108.211	64.3094	377.579	1418.06	672.1
Cdo1	2755.88	939.329	30.7327	54.0494	686.873	408.225	162.842	15359.2	39233
Cdx1	97.4482	160.088	172.701	320.539	42.6376	98.7941	48.3158	143.198	290.43
Cep120	400.689	576.398	547.957	482.881	4109.44	6024.58	4865.58	2329.77	2101.09
Cetn1	110.441	181.442	104.73	108.772	521.443	516.339	357.895	866.943	558.208
Chmp1b	1513.7	2225.83	1013.14	1032.73	5518.58	12106.9	12583.6	15016.5	14255.8
Cndp2	1763.57	1271.48	1796.77	340.455	39982.2	19179.1	10847.8	12358.1	12311.4
Colec12	827.944	185.485	302.75	344.272	505.064	80.1537	540.422	361.239	203.13
Commd10	4116.73	7147.61	5461.6	2613.96	3866.88	1376.59	884.001	5051.06	3532.41
Cplx4	63.81	73.1623	90.0213	90.1898	46.1708	65.2414	450.948	379.811	153.172
Crem	347.621	416.398	118.517	355.761	2527.18	27879.1	31716.7	1039.78	1387.69
Csf1r	24311.5	8589.48	166.479	223.702	16417.7	976.757	2295.3	670.668	1232.63
Csnk1a1	6157.25	9102.37	6314.59	8464.89	13664.8	23475.7	21935.4	17077.4	21079
Csnk1g3	1486.43	2120.15	1624.6	1824.27	2787.44	14859.2	15565.8	5425.36	4516.19
Ctdp1	2540.46	3078.64	1338.76	2179.57	6298.21	8349.04	5389.9	5517.86	11364.2
Ctnna1	28513	71854.5	14947.4	17278.3	40136.2	3261.14	5100.01	44769	45725.2
Cul2	1034.69	1616.97	2112.08	1615.99	2518.53	8058.25	6722.17	4236.07	4130.84
Cxxc1	741.266	899.149	1665.13	713.453	4149.5	5068.33	3874.21	4846.14	4090.57
Cxxc5	590.461	655.28	673.836	141.004	1949.92	5097.22	2350.48	2568.05	1233.07
Cyb5	48805.2	45182.8	9197.84	11992.6	73746.6	37828.8	26239.1	67827.2	41350.3
D030074E01Rik	100.74	109.06	98.3955	116.759	9916.07	41005.2	26344.7	7165.51	6805.5
D0H4S114	442.778	1185.09	73.2867	128.608	8149.09	193.86	1388.63	5889.98	1939.59
D18Ertd653e	772.432	808.65	99.3818	124.922	485.632	604.415	841.948	2518.66	1142.76
Dcp2	39.4176	31.8174	46.7327	18.6123	1654.03	6081.43	4424.48	5182.03	3142.14
Dctn4	3049.27	3709.14	2930.6	2465.97	2318.15	3858.25	3702.13	8031.5	6124.2
Diap1	203.872	300.207	196.866	186.433	11924.2	9921.66	9002.85	13932.4	13303.7
Dnd1	220.481	187.279	155.826	145.951	356.731	257.238	823.159	169.155	54.7542
Dpysl3	14582.1	20417.5	90.2058	4198.66	574.51	92.5807	525.509	6831.09	1195.14
Dsg2	79.2039	753.966	77.1649	84.78	1940.09	239.218	179.544	13052.4	6809.15
Dym	584.796	493.096	374.664	328.393	3089.54	2064.42	828.08	3653.11	2958.38
E230025N22Rik	66.1345	113.605	52.4373	49.0764	240.675	659.87	1721.48	604.257	94.2977
Egr1	2306.47	4711.44	977.536	4919.75	97183.3	7972.5	12376	198038	73943.2
Eif1a	19251.9	25461.8	27950	14968.3	8093.52	5556.7	4569.43	14333.8	16527.9
Elac1	269.568	207.157	238.625	208.598	787.379	1352.67	1133.33	2896.71	736.767
Elp2	6050.54	10584.8	5617.96	9556.26	10844.8	14861.1	13018.4	35537	24258
Epb4.1l4a	36.5145	90.0147	47.4989	44.3977	2997.21	266.558	864.317	6317.42	6668.79
Epc1	423.559	503.267	456.798	701.471	4170.6	10277.7	11249.8	4905.22	3316.3
Ercc3	943.642	909.54	333.685	451.181	3016.07	6992.01	6334.74	2252.06	1912.47
Esco1	478.707	941.992	576.718	264.345	3012.78	12477	13519.5	11050.8	8932.45
Etf1	1003.01	1363.43	580.298	1385.58	5430.32	5524.08	4450.13	11971.2	16283.5
Fam13b	698.5	932.072	247.983	280.139	3540.24	25232.6	31374	7439.41	6518.08
Fbn2	80.0607	147.018	52.881	86.5839	916.919	203.18	322.106	723.407	557.363
Fbxo38	2550.11	4025.66	1646.12	3243.43	5653.8	11678.2	6508.32	4800.65	5388.17
Fchsd1	610.603	841.971	832.165	640.054	745.739	1802.53	1270.53	3011.47	2596.89
Fech	8841.34	9145.5	6371.33	4732.41	5968.27	3474.1	3034.95	3633.31	3261.34
Fem1c	853.997	2024.27	521.613	903.538	6775.07	8904.52	11875	8533.11	6127.74
Fgf1	126.788	319.668	370.592	42.6347	6209.27	337.391	241.579	8236.94	3373.23
Ftmt	51.8459	50.5265	56.3133	51.5336	223.369	44.737	606.632	254.137	382.541
Fzd8	150.762	184.071	64.3995	127.191	3185.61	67.1054	36.6843	3418.6	1623.64
Galnt1	195.514	162.176	51.2908	70.7039	4047.31	10333.3	8452.59	4500.89	3990.49
Gfra3	112.233	167.775	182.314	164.344	486.62	162.171	753.369	833.662	535.19
Gm1614	42.8766	52.7289	63.604	49.7357	86.952	53.1251	280.948	980.834	477.585
Gm672	5184.82	7548.5	3696.36	2832.81	1626.22	624.453	289.895	1181.91	1587.43
Gnal	49.8002	47.6727	52.3727	36.699	226.782	339.877	385.334	711.708	1196.85
Gnpda1	2570.25	1992.99	8071.47	1629.23	2223.27	1737.29	1182.84	1054.74	764.272
Gramd3	178.927	281.815	160.553	124.717	4805.3	58310	56107.2	13977.5	12471.3
Grpel2	162.943	303.089	179.794	136.627	6899.09	2519.25	2290.53	6882.67	12343.7
Gypc	3615.79	2868.13	1433.56	11786.5	1210.98	3109.22	3648.74	529.537	606.778
Hars	1574.18	2316.1	1192.29	2283.57	8726.22	17343	19793.4	9889.5	12885.6
Hars2	1574.23	2756.59	2220.75	1149.79	1173.31	5214.65	4311.74	1670.62	1355.51
Hbegf	3872.19	4003.78	116.536	1033.22	48100.4	364.42	489.422	38161.7	42580.4
Hdac3	1066.3	1888.64	668.744	1311.47	4457.85	7551.23	6520.85	4937.65	4366.22
Hdhd2	143.963	122.536	47.5994	84.5485	913.835	1773.63	1152.42	1619.09	1381.77
Hrh4	142.517	175.172	150.41	144.484	164.263	33.5527	46.5264	58.9931	165.288
Hsd17b4	9064.73	10965.7	7395.09	4612.11	26000.5	14042.7	7851.32	14414.4	12326.2
Hspa9	4067.46	5122.01	14514.6	10997.6	5539.53	7073.66	7330.05	9347.28	15028.7
Ier3ip1	13248.7	19592.1	7940.24	7030.56	5830.19	7575.46	6817.01	7149.45	6651.86
Ik	18183.6	24218	15297.6	15230.2	14312.5	42891.6	38270.6	38739.3	36157
Impa2	813.725	835.807	3338.71	1133.49	1089.83	1376.59	1390.42	2460.47	2649.13
Impact	7951.13	3848.59	6454.51	3304.67	1249.21	6440.88	14068.3	947.838	788.442
Ino80c	191.166	295.488	500.725	134.233	2296.14	3167	2315.58	4316.61	3277.44
Isoc1	1173.99	3289.42	4741.24	3267.61	2460.95	1445.87	1043.26	5715.53	3995.08
Iws1	532.541	700.126	1586.33	1064.55	2718.87	8939.94	9402.8	7649.6	5368.64
Kcng2	30.7634	26.1334	21.3527	16.774	300.859	150.987	180.737	323.485	188.434
Kctd1	85.2157	121.728	27.7807	159.209	2769.35	1110.97	1179.26	17179.6	18347
Kif20a	4746.97	6420.64	1698.73	6532.73	445.959	139.803	25.0527	3359.27	7477.33
Lama3	286.971	3770.06	221.525	192.449	1673.5	102.522	165.526	3707.7	4968.36
Lars	6525.25	11529.9	17979	19163.9	7651.24	19212.7	12766.1	8878.84	7492.61
Lims2	14027.9	12499.6	5797.02	432.169	2070.92	104.386	71.579	332.099	31.766
Lman1	5652.91	6776.03	6931.87	6289.13	4115.53	1706.34	1825.27	9646.04	8682.01
Lmnb1	1144.6	2069.02	615.389	579.426	2447.86	1891.07	4173.95	4085.09	6951.15
Map3k2	389.395	386.385	573.625	912.142	1456.23	3783.38	4496.36	3570.74	2321.52
Map3k8	962.317	396.989	632.692	891.441	1658.68	2080.27	2451.58	914.741	2401.54
Mapk4	46.1768	49.2533	53.3537	52.083	225.764	231.141	331.053	183.939	402.413
Mapre2	1242.64	1468.21	1759.23	1345.25	5678.92	3875.03	4175.14	6340.04	2531.08
Matr3	1161.78	1882.35	3832.67	2194.37	15652	37353.1	43659.3	14599.3	17556.4
Mbd1	3070.34	6687.72	1838.53	1413.4	2516.94	3118.54	2867.46	3282.51	2094.06
Mbd2	2136.54	2177.96	2733.65	1737.39	2963.34	7482.88	5602.85	22648.3	27806.9
Mc5r	155.349	290.654	588.538	622.698	505.484	410.089	59.0527	906.782	648.585
Mcc	1888.04	2913.96	2835.28	1372.29	227.396	164.502	314.948	2852.16	3422.64
Me2	1471.46	1600.4	971.331	450.757	40.0626	1828.62	1456.63	490.982	98.2495
Mex3c	4358.34	6906.96	5134.4	5507.58	7139.32	5335.82	4323.37	5592.8	7431.96
Mib1	545.478	680.551	190.778	306.584	1654.1	2698.51	2810.67	8862.58	5409.29
Mocos	1963.53	1150.47	475.221	273.551	4121.12	795.945	986.001	3067.21	2503.46
Mppe1	75.6151	82.1966	44.2123	26.8502	4905.9	26868.3	19548.2	10494.2	4813.05
Mro	52.3539	54.3402	52.4729	32.4036	159.292	132.347	968.106	2292.98	1271.7
Myoz3	194.469	352.581	1334.83	1247.04	53.836	47.533	54.579	354.045	79.0585
Napg	934.892	680.657	851.042	463.356	1957.28	4951.51	5115.51	4213.3	2875.32
Nars	1153.32	1709.44	6398.63	7866.59	15640.9	18382.2	15657.9	29911.2	35313.7
Ndfip1	9163.05	13215.1	8519.93	5930.73	24414.7	38430.9	32898.9	64411.2	48956.3
Ndst1	659.24	1600.7	1111.55	535.482	8167.61	1977.28	1027.16	7510.67	6114.1
Ndufa2	28721.8	40744.9	28062.1	21966.1	48100.4	30324.2	22867.7	66671.9	53256.2
Nedd4l	1314.89	2821.09	2234.37	1070.4	5468.56	855.905	747.703	2450.11	1155.71
Neto1	87.9098	129.049	103.681	89.4714	292.535	68.0375	271.106	1144.69	706.631
Nfatc1	224.904	159.467	388.562	248.773	2552.76	5630.15	5535.56	781.467	783.823
Nme5	284.857	1343.82	694.767	165.695	6207.25	158.443	468.843	10067.2	2244.88
Nol4	25.5113	51.8315	23.971	20.6759	209.196	45.3583	171.79	107.951	183.733
Npc1	677.077	461.381	192.787	109.501	21089.1	1112.83	1071.9	6116.08	10370.6
Nr3c1	6729.9	6464.39	14963.4	6344.31	3306.95	6082.67	8450.2	4837.38	3347.55
Onecut2	343.861	432.943	1026.8	986.477	91.9624	146.016	95.4387	276.283	218.261
Osbpl1a	207.52	204.162	194.198	168.241	4652.92	223.685	828.527	1871.4	1258.87
Paip2	8823.18	12797.7	10092	13608.5	37907.6	87367.6	67302.2	74631.3	59165.5
Pcdh1	1511.06	5663.64	3701.98	1125.01	1337.7	225.549	96.6317	3758.87	5858.64
Pcdhb1	45.7788	27.9521	40.6773	34.032	167.257	111.842	98.4212	15.9629	81.2623
Pcdhb10	29.4583	33.5991	64.6606	52.1163	188.696	52.1931	518.948	49.273	65.6442
Pcdhb14	125.853	99.4159	258.661	84.3091	55.4828	136.075	423.211	154.181	144.366
Pcdhb15	63.2255	50.3181	112.005	167.695	256.005	191.064	337.316	80.7399	236.155
Pcdhb16	218.334	206.855	851.594	400.479	172.227	86.3672	328.071	633.984	343.908
Pcdhb17	659.597	407.423	478.263	1294.01	432.305	178.948	445.579	271.406	253.219
Pcdhb18	126.261	69.944	164.414	235.806	94.1382	44.737	121.684	262.406	68.3084
Pcdhb20	120.365	77.5241	161.292	313.525	350.204	42.8729	39.3685	11.711	50.5199
Pcdhb21	154.472	161.991	351.642	594.916	102.642	82.0178	91.2633	483.214	361.37
Pcdhb22	238.007	156.045	111.736	444.142	167.257	93.202	23.2632	336.876	84.4754
Pcdhb3	39.8119	33.3116	28.9227	22.6654	295.05	203.18	259.474	113.708	251.548
Pcdhb4	58.5812	43.7124	88.3549	47.0056	74.7955	123.959	48.3158	302.267	210.415
Pcdhb6	74.9445	41.9565	64.068	59.4092	347.928	145.395	152.105	254.863	243.624
Pcdhb7	52.8844	76.4629	273.755	56.1811	81.263	14.9123	243.369	25.1713	23.8772
Pcdhb8	33.2914	35.0209	68.5774	44.3894	78.0293	426.865	178.948	214.785	213.62
Pdgfrb	8973.3	7321.09	8449.9	5032.81	255.437	66.1734	78.7369	249.129	352.961
Pfdn1	1275.6	3244.93	529.531	936.728	7554.41	2570.51	2582.21	23170.3	18841.9
Pggt1b	26.3636	36.018	28.6573	45.3801	1179.17	1982.41	2161.24	3578.63	3624.24
Phax	221.258	211.989	126.179	151.745	3877.27	7355.5	7888.01	20809.9	15709.6
Pias2	1873.88	2216.84	2273.7	3271.74	2066.81	4262.44	3712.57	6099.87	3810.46
Pik3c3	202.1	189.439	123.861	93.1026	6078.98	8440.37	3441.16	4081.16	2717.64
Plac8l1	39.0099	24.2964	33.407	17.7646	97.0425	125.823	99.3159	425.226	683.228
Poli	286.034	557.869	449.638	149.742	752.147	2242.44	2090.11	1706.31	736.067
Polr2d	2516.4	3272.67	1995.53	1769.48	3082.49	4846.5	5345.16	3868.92	3120.23
Ppic	12189.3	24527	20284.6	10611.7	20776.4	9461.87	7454.96	62358.7	28177.1
Pqlc1	4967.74	6483.91	2946.52	707.481	5142	2189.32	2744.16	1504.27	3055.9
Proc	61.7111	166.665	61.6942	49.4089	472.008	150.987	105.579	1417.94	377.337
Prrc1	202.752	185.283	258	202	1779.86	1387.38	1405.76	2376.71	1699.41
Psmg2	1527.77	1940.78	3319.03	24.0545	1856.47	4044.97	1655.26	2826.91	2094.26
Pstpip2	85.593	103.572	83.7004	83.7498	799.995	193.239	230.246	1011.27	1790.27
Ptpn2	1389.74	2285.06	2851.17	3295.37	10214.4	19673.5	27519.9	11754.9	12268.8
Rab18	10195	12685.3	7331.27	9327.06	7697.26	11410.7	9497.64	24633.4	22784.7
Rab27b	330.603	802.043	34.5747	53.0081	6096.88	450.632	357	5512.87	4873.45
Rbbp8	2900.74	3219.2	3570.12	3221.48	2062.34	5034.77	5532.46	6459.93	5788.07
Rbm22	263.606	361.72	310.859	289.029	6177.31	11448.9	10080.1	9464.64	6237.21
Rbm27	163.254	304.104	80.5289	63.0966	2025.11	3924.43	2578.04	2817.91	2500.66
Reep5	2384.88	1521.92	1471.89	415.571	30174.5	13528.6	9809.31	23081.2	24328.2
Rell2	206.618	224.476	91.7779	280.14	695.317	2587.29	3208.53	614.156	733.096
Riok3	5619.58	5628.89	4080.42	3753.04	7944.63	17793.7	15501.3	4230.43	6194.02
Rnf138	641.674	1059.94	851.275	1500.02	1904.14	20811.4	14855	2426.49	1891.24
Rnf14	4741.11	5805.15	5048.27	3535.79	3247.09	3629.75	3174.98	7240.15	5549.7
Rnf165	165.775	220.478	40.5356	57.3534	1052.07	1168.13	1258	1127.36	1232.17
Rnmt	192.302	204.722	190.127	270.586	932.818	3045.38	3197.79	2262.22	1657.62
Rock1	556.127	667.534	304.188	564.753	7406.84	17474.3	22705.6	16378.6	15431.8
Rpl17	16375	26300	34590.1	31126.2	990.966	4190.36	4094.32	11390.6	15169.1
Rprd1a	3846.14	5556.5	4481.35	5681.77	2009.1	2079.03	2034.63	2287.96	1522.31
Rps14	126104	228617	233029	175793	171009	174049	184609	104222	110068
Rttn	140.318	190.397	388.806	285.346	744.083	1606.18	1031.33	1217.56	816.943
Sap130	2685.53	3840.63	2843.94	1692.45	5232.99	7346.18	4386	13881.2	9446.5
Scgb3a2	28.2702	41.5092	88.7278	89.6898	169521	93.202	261.263	274325	159861
Sec11c	1067.07	792.338	1176.14	186.858	4474.17	14055.8	15220.4	16187.3	15346.6
Seh1l	972.626	1405.24	2283.71	2149.3	2445.54	1665.39	2103.15	8157.01	7874.04
Sema6a	164.83	2038.37	52.0176	38.9767	278.342	298.246	644.211	758.468	436.021
Sft2d3	201.21	316.536	78.5205	74.6884	355.893	1189.26	694.317	4444.05	1319.82
Sil1	3882.88	4062.79	1233.74	3288.25	9139.01	2333.78	2351.37	6917.12	5155.51
Slc12a2	1871.07	3556.94	2330.72	4275.23	27841.8	1250.77	1154.21	6787.03	8487.12
Slc14a2	91.5506	79.4516	157.319	43.2114	581.686	688.763	1090.69	282.637	243.791
Slc25a46	3059.19	3717.02	755.311	871.449	5025.34	11827.3	9942.33	13444.6	11311.7
Slc26a2	89.5314	135.591	342.944	118.472	3877.29	1590.03	2163.48	11413.6	9393.33
Slc35a4	510.579	639.829	361.814	248.661	2580.57	1674.65	1059.37	4350.59	3824.86
Slc39a6	7566.41	7116.11	6002.46	5589.87	1705.58	5289.68	3271.61	11697.9	31429.7
Slc4a9	78.4799	112.747	104.191	107	136.536	156.579	669.264	547.311	2021.09
Slc6a7	43.8689	55.9954	42.7499	31.4828	291.577	505.155	422.316	231.779	130.044
Slmo1	236.392	339.274	314.803	602.499	424.46	500.495	96.6317	655.495	386.766
Smad2	955.436	1047.66	1053.9	608.734	5698.65	12237.4	7220.53	14127.7	13230.8
Snrpd1	2587.04	4269.84	1834.4	2798.85	4142.02	4317.12	4715.27	31417	27107.1
Snx2	9511.8	10737.7	17561.1	6783.18	14748.5	17262.9	16355.8	30764.4	26002.8
Snx24	60.8195	57.4898	119.323	63.5241	7568	78.2897	98.4212	4838.79	1542.61
Socs6	158.94	250.293	207.61	241.923	1635.22	1700.63	1255.02	2738.56	2476.9
Spink3	43.5486	40.3417	28.2886	20.3526	117.733	126.755	94.8422	705.321	331.069
Spire1	619.019	570.536	365.872	440.31	505.04	293.027	277.011	950.769	513.163
Sra1	9267.34	13328.6	3345.19	6849.89	9580.17	8171.95	8764.85	10159	9002.94
Srfbp1	1050.57	1494.91	1494.92	2406.28	1446.33	3137.18	2329.9	10941.2	9818.22
Srp19	1339.45	2081.88	1434.27	1792.59	9656.11	10483.4	13496.2	22191.2	22262.2
Ss18	3160.74	3878.62	1813.57	2444.44	5403.92	32523.2	32077.5	10493.4	10599.1
St8sia5	60.2271	57.9212	46.9355	33.5573	777.658	1077.42	533.264	803.834	479.669
Stard6	80.266	49.4615	147.016	84.5326	525.245	575.988	740.843	346.886	902.167
Stk32a	23.8055	35.4978	33.1924	37.4215	201.75	575.988	144.948	1031.55	633.632
Svil	711.294	1013.73	677.622	758.087	17658.3	16317.8	14404.4	7068.71	4277.01
Synpo	618.332	496.699	462.192	460.165	2125.5	303.839	180.737	35189.2	11885.1
Taf7	172.336	181.496	33.9659	92.069	394.179	664.22	1155.4	2237.61	2313.37
Tcerg1	541.982	928.882	679.796	1420.02	3250.86	9289.13	11787.9	9376.86	9647.39
Tcf4	4051.66	4077.27	1971.41	1999.43	1431.14	1165.03	1226.81	5552.11	4086.5
Tcof1	2261.71	3998.97	2588.29	2295.56	1672.33	1322.85	1388.04	6789	6422.12
Thoc1	119.134	188.732	326.836	74.79	1663.73	7915.83	8591.27	9269.11	9402.86
Tmco6	178.049	365.275	122.711	409.404	1186.25	2145.51	2475.74	1723.52	874.378
Tmed7	255.918	249.153	477.135	332.829	7924.43	5124.99	5509.44	7828.38	6475.53
Tnfaip8	725.03	1152.25	388.115	877.922	2489.27	1888.27	4706.32	8877.06	9365.95
Tshz1	6943.87	11106.6	3586.53	4665.57	5441.39	10037.9	10698.4	4604.89	4139.86
Tubb6	62437.2	90777.2	16883.7	22910.2	3543.74	198.52	339.106	5484.74	9344.16
Txnl1	103.16	88.3962	176.057	67.0916	8192.3	10139.8	10985	12274.3	10637.4
Txnl4a	8015.71	11779.4	5499.17	6602.99	5781.73	4132.58	3994.71	4294.64	4140.78
Ube2d2	6382.81	8915.07	3843.89	4018.41	11900.6	26871.3	20948.3	28568.8	26696.2
Usp14	8149.16	12410.7	5802.95	6300.2	4748.57	6159.25	5240.93	3200.86	3727.68
Wdr33	665.932	958.889	519.217	1112.76	2012.35	2348.42	2466.66	5328.59	4847.56
Wdr36	972.248	1406.1	1191.76	1550.71	2873.64	5132.63	3938.64	4202.15	6704.29
Wdr55	2001.41	2823.16	1236	2350.07	3198.9	4596.72	6266.74	1061.51	1339.52
Yipf5	11103.3	12576.5	10717.4	5673.63	7085.27	6345.19	4064.5	5936.41	4542.68
Ythdc2	242.169	286.257	389.667	188.499	864.071	4710.43	6409.9	2592.75	3422.94
Zadh2	1289.97	2145.87	1541.36	1921.04	12762.9	20142.8	13621.5	3887.46	1884.6
Zfp191	1800.63	3185.16	1563.78	1717.26	2106.35	3392.24	2690.48	4372.82	2506.56
Zfp236	441.709	589.712	424.475	513.01	2271.83	8234.4	6766.01	2968.27	2245.65
Zfp35	719.102	1435.64	907.729	1197.69	2836.72	3882.8	3917.16	4943.45	2500.47
Zfp397	192.22	283.385	664.38	713.912	635.612	789.11	818.387	2469.03	1048.93
Zfp407	1639.97	2250.32	1517.1	907.478	1694.37	2149.24	1564	1566.75	1068.53
Zfp532	114.169	120.118	54.5862	179.74	1397.46	68.9695	910.843	1862.84	1395.48
Zfp608	254.927	663.174	429.958	436.682	4696.89	503.912	495.088	5138.02	1755.27
Zmat2	2055.57	3389.73	1626.39	1670.02	3717.54	9012.63	10130.8	16573.1	15802.3

## Sheet: TC10 vs others
# Column A:Gene Symbol
(Column B~H: value of division method between TC10 vs other cells(>1 up-regulated,<1 down-regulated
Symbol	fibroblast	stem	ATII	CD8_T_BL	CD8_T_LL	basal_cell	duct_cell
0610009O20Rik	0.462386	1.45759	0.480948	0.987379	1.32134	0.115853	0.206864
1110032A13Rik	2.83173	3.69637	0.0654851	0.101822	0.0605565	0.0513389	0.0898229
1500015A07Rik	0.465473	0.498326	0.143549	0.123287	0.0913483	0.0763204	0.0350493
1700034E13Rik	1.43593	1.30141	0.154521	0.168727	0.175118	0.199184	0.798153
1700034H14Rik	0.386399	0.686274	0.367798	0.0663031	0.0724674	0.111115	0.151654
1700066B19Rik	1.41083	1.79177	0.436341	0.400303	0.438018	0.45204	0.902776
2010001M09Rik	0.738363	1.3141	0.03261	0.011831	0.063107	0.131355	0.101774
2010002N04Rik	1.93305	0.871255	0.319714	0.979065	1.71028	0.352549	0.36199
2210409D07Rik	0.650592	0.646049	0.158579	0.174817	0.0941004	0.0391616	0.0749688
2700062C07Rik	1.19677	1.07419	0.198538	0.167059	0.183169	0.204112	0.271817
4732423E21Rik	1.03353	0.812237	7.59142	9.8366	1.8082	0.193998	0.720673
4930503L19Rik	0.443364	13.6362	1.93753	0.356056	0.266528	4.53159	3.9642
4933403F05Rik	0.684446	1.28325	0.11783	0.112911	0.131276	0.0724444	0.104269
5430411K18Rik	0.477539	0.737376	0.342107	0.21931	0.206347	0.317575	0.365617
5730494M16Rik	0.461084	0.981461	0.126902	0.0372816	0.0557554	0.152567	0.159042
6030446N20Rik	0.698727	0.941338	0.918354	0.784911	1.81802	0.311957	0.526849
8030462N17Rik	2.66252	1.80859	0.397965	1.88154	0.750614	0.3337	0.463981
9430020K01Rik	1.02353	1.64024	1.302	21.3274	49.2617	4.74869	5.79177
Ablim3	3.10592	2.72749	1.21437	43.5678	9.38963	0.147747	0.117994
Acaa2	0.45536	1.4912	0.20034	0.76979	1.75104	0.314154	0.251661
Adrb2	1.95132	1.73979	0.00996836	0.264934	0.0967602	0.00237017	0.00272369
Afap1l1	1.76499	10.592	0.0182021	0.594228	0.880586	0.131422	0.202334
Afg3l2	0.55328	0.802377	3.94857	1.81396	2.07855	1.36696	1.53256
Aldh7a1	3.55383	1.17495	0.96358	5.5149	5.2044	1.19062	1.95894
Ammecr1l	1.98974	2.60851	0.448441	0.398212	0.329157	0.438358	0.469109
Ankhd1	0.70288	1.04497	0.121306	0.0768159	0.0838635	0.0439252	0.046693
Apbb3	1.41848	0.711409	0.578068	0.161943	0.155912	1.1458	2.03771
Apc	1.24761	1.36318	0.00796828	0.0117225	0.0113135	0.00585675	0.00792483
Aqp4	0.0925716	0.121129	0.128377	0.510917	0.323167	0.00669191	0.0158841
Arhgap12	0.634495	0.219797	0.528496	0.26482	0.215637	0.064025	0.110359
Arhgap26	0.854592	0.649224	0.110378	0.0511092	0.0736898	0.0137147	0.0269764
Arsi	0.844657	0.792966	0.0353808	0.041755	0.0161682	0.0205866	0.0524637
Atg12	1.87201	1.46645	1.99739	0.690225	0.762244	0.728604	0.716772
Atp5a1	0.424326	1.09522	0.249512	0.263349	0.408849	0.155022	0.174485
BC031181	2.33909	4.93043	0.0943428	0.271251	0.255678	0.123289	0.160078
Bin1	3.5533	1.27598	8.44048	11.3284	9.6981	16.3712	16.9933
Brd8	0.354889	0.314669	0.0317448	0.00900334	0.00956041	0.0176104	0.0232404
C330018D20Rik	1.41312	3.53141	0.537144	0.472341	0.457374	0.199187	0.377912
Cabyr	1.15606	0.784103	0.256927	0.135768	0.797637	0.0506419	0.0838534
Camk2a	0.114023	0.0956134	1.60717	0.683809	0.910065	1.48509	1.91808
Cbln2	1.81709	1.04886	0.442285	1.33665	1.49945	0.188141	0.25156
Ccbe1	1.258	0.95395	0.218506	0.2587	0.316673	0.118304	0.167901
Ccdc11	0.586653	0.581464	0.0175942	0.729177	0.31529	0.146356	0.0772652
Ccdc112	2.06094	0.400655	0.239493	0.438044	1.05926	0.114269	0.141118
Cd14	62.1725	2.96948	0.269604	5.2209	1.99693	0.534335	1.25124
Cd74	0.207908	11.029	0.00927937	0.289481	0.699919	1.19695	0.919948
Cdh2	180.2	1.66761	92.297	155.305	26.4515	7.04312	14.8602
Cdo1	89.6724	50.9882	4.01221	6.75088	16.9236	0.179429	0.0702439
Cdx1	0.564259	0.304013	2.2855	0.986376	2.0169	0.680513	0.335531
Cep120	0.731241	0.829788	0.0975044	0.066509	0.0823516	0.171986	0.190705
Cetn1	1.05453	1.01535	0.211799	0.213893	0.308586	0.127392	0.19785
Chmp1b	1.49406	1.46572	0.274292	0.125027	0.120292	0.100802	0.106181
Cndp2	0.981523	5.18003	0.0441088	0.0919526	0.162574	0.142706	0.143246
Colec12	2.73474	2.40491	1.63928	10.3294	1.53203	2.29196	4.07593
Commd10	0.753759	1.5749	1.06461	2.99052	4.65693	0.815024	1.16542
Cplx4	0.708832	0.707508	1.38204	0.97806	0.141502	0.168005	0.416591
Crem	2.93308	0.977119	0.137553	0.0124689	0.0109602	0.33432	0.250502
Csf1r	146.034	108.678	1.48081	24.89	10.5919	36.2497	19.7233
Csnk1a1	0.975082	0.727386	0.450592	0.262282	0.280699	0.360549	0.292103
Csnk1g3	0.914953	0.814806	0.533261	0.100034	0.0954936	0.273978	0.329134
Ctdp1	1.89762	1.16558	0.403362	0.304282	0.471337	0.460407	0.22355
Ctnna1	1.90756	1.65022	0.710406	8.74326	5.59078	0.636891	0.623573
Cul2	0.48989	0.640279	0.41083	0.128401	0.153922	0.244257	0.250478
Cxxc1	0.445171	1.03898	0.17864	0.146255	0.191333	0.15296	0.181213
Cxxc5	0.876268	4.18755	0.302812	0.11584	0.251209	0.229926	0.478855
Cyb5	5.30615	4.06961	0.661796	1.29016	1.86002	0.719552	1.18029
D030074E01Rik	1.02383	0.862803	0.0101593	0.00245677	0.00382394	0.0140591	0.0148028
D0H4S114	6.04172	3.44286	0.0543346	2.28401	0.318859	0.0751747	0.228284
D18Ertd653e	7.77237	6.18331	1.59057	1.27798	0.917434	0.306683	0.675937
Dcp2	0.843469	2.11783	0.0238312	0.00648164	0.00890899	0.0076066	0.0125448
Dctn4	1.04049	1.23654	1.31539	0.790325	0.823654	0.379664	0.497905
Diap1	1.03559	1.09354	0.0170974	0.0205482	0.0226453	0.014633	0.0153245
Dnd1	1.41492	1.51065	0.618061	0.857112	0.267848	1.30343	4.02674
Dpysl3	161.654	3.47304	25.3818	157.507	27.7485	2.13467	12.2012
Dsg2	1.02642	0.934228	0.0408248	0.331094	0.441139	0.00606814	0.011632
Dym	1.56086	1.78078	0.189283	0.283273	0.706208	0.160082	0.197675
E230025N22Rik	1.26121	1.34758	0.274787	0.100223	0.0384173	0.109448	0.701337
Egr1	2.35947	0.468819	0.0237332	0.289303	0.186366	0.0116466	0.0311925
Eif1a	0.688797	1.28618	2.37868	3.46463	4.2132	1.34311	1.16481
Elac1	1.12967	1.29228	0.342361	0.199285	0.237854	0.09306	0.365879
Elp2	1.077	0.633149	0.557921	0.40714	0.464767	0.17026	0.249425
Epb4.1l4a	0.768745	0.822442	0.0121828	0.136985	0.0422467	0.00577998	0.00547544
Epc1	0.927236	0.603816	0.101558	0.0412115	0.0376503	0.0863487	0.12772
Ercc3	2.82794	2.09149	0.312871	0.13496	0.148963	0.419013	0.493415
Esco1	0.830055	1.81092	0.158892	0.0383673	0.0354087	0.0433188	0.0535919
Etf1	1.72844	0.723894	0.184706	0.181571	0.225389	0.0837856	0.0615967
Fam13b	2.81673	2.4934	0.197303	0.0276825	0.0222637	0.0938919	0.107163
Fbn2	1.51398	0.924661	0.0873149	0.394037	0.248554	0.110672	0.143642
Fbxo38	1.54917	0.786238	0.451044	0.218365	0.391823	0.531202	0.47328
Fchsd1	0.733752	0.953987	0.818788	0.338748	0.48059	0.202759	0.235129
Fech	1.38767	1.86825	1.48139	2.54493	2.91317	2.43341	2.71096
Fem1c	1.63722	0.94517	0.12605	0.095906	0.0719158	0.10008	0.139366
Fgf1	0.342123	2.97382	0.0204191	0.375789	0.524829	0.0153926	0.0375865
Ftmt	0.920669	1.00606	0.232109	1.15891	0.0854652	0.204008	0.13553
Fzd8	2.34104	1.18532	0.0473259	2.24664	4.10972	0.0441005	0.092854
Galnt1	3.81187	2.76524	0.048307	0.0189207	0.0231306	0.0434389	0.0489949
Gfra3	0.6156	0.682913	0.230637	0.692062	0.148974	0.134626	0.209706
Gm1614	0.674118	0.862089	0.493107	0.807087	0.152614	0.0437144	0.089778
Gm672	1.40268	1.83027	3.18827	8.30297	17.8852	4.38681	3.26618
Gnal	0.950881	1.35699	0.219595	0.146524	0.129239	0.0699729	0.0416095
Gnpda1	0.318437	1.57759	1.15607	1.47947	2.17295	2.43685	3.36301
Gramd3	1.11444	1.43467	0.0372354	0.00306855	0.00318903	0.0128011	0.0143471
Grpel2	0.906277	1.19261	0.023618	0.0646791	0.0711376	0.0236744	0.0132005
Gypc	2.52224	0.306775	2.98584	1.16293	0.99097	6.82822	5.95901
Hars	1.3203	0.689348	0.180396	0.0907671	0.0795304	0.159176	0.122166
Hars2	0.708874	1.36915	1.3417	0.301887	0.365104	0.942303	1.16136
Hbegf	33.2273	3.7477	0.0805022	10.6256	7.91176	0.101468	0.0909383
Hdac3	1.59448	0.813054	0.239196	0.141209	0.163522	0.215953	0.244216
Hdhd2	3.02447	1.70273	0.157537	0.0811684	0.124922	0.0889159	0.104188
Hrh4	0.947525	0.986384	0.867615	4.24755	3.06314	2.41582	0.862235
Hsd17b4	1.22578	1.96542	0.348636	0.64551	1.15455	0.628868	0.735403
Hspa9	0.280231	0.369849	0.73426	0.575014	0.554902	0.435149	0.270645
Ier3ip1	1.66856	1.88445	2.27244	1.7489	1.94348	1.85311	1.99173
Ik	1.18865	1.19392	1.27047	0.423944	0.475133	0.469384	0.502907
Impa2	0.243724	0.717895	0.74665	0.591115	0.585236	0.330719	0.307167
Impact	1.23187	2.40603	6.36494	1.23448	0.565182	8.3887	10.0846
Ino80c	0.381779	1.42414	0.0832553	0.0603619	0.0825565	0.0442862	0.0583279
Isoc1	0.247612	0.35928	0.477047	0.811957	1.1253	0.205403	0.293858
Iws1	0.335707	0.500249	0.195869	0.0595687	0.0566364	0.0696168	0.0991947
Kcng2	1.44073	1.834	0.102252	0.203749	0.170211	0.0950999	0.163258
Kctd1	3.06744	0.535244	0.030771	0.076704	0.0722617	0.00496028	0.00464467
Kif20a	2.79443	0.726645	10.6444	33.9547	189.48	1.4131	0.634848
Lama3	1.29543	1.49115	0.17148	2.79911	1.73368	0.0773986	0.0577596
Lars	0.362937	0.340498	0.852836	0.339633	0.511138	0.734921	0.870892
Lims2	2.41985	32.4594	6.77377	134.385	195.978	42.2402	441.602
Lman1	0.815495	0.898838	1.37356	3.31288	3.09703	0.586034	0.651106
Lmnb1	1.85995	1.97539	0.46759	0.605264	0.274223	0.280189	0.164663
Map3k2	0.678831	0.426902	0.2674	0.102922	0.0866023	0.109052	0.167732
Map3k8	1.52099	1.07951	0.580172	0.462593	0.392529	1.05201	0.400708
Mapk4	0.865484	0.8866	0.204536	0.199778	0.139485	0.251044	0.11475
Mapre2	0.706358	0.923726	0.218817	0.32068	0.297629	0.195999	0.490953
Matr3	0.303126	0.529437	0.0742259	0.0311027	0.0266102	0.0795781	0.0661744
Mbd1	1.66999	2.1723	1.21987	0.984544	1.07075	0.935363	1.46621
Mbd2	0.781571	1.22974	0.720991	0.285524	0.381331	0.0943353	0.0768348
Mc5r	0.263957	0.249477	0.307327	0.378817	2.63068	0.171319	0.23952
Mcc	0.665911	1.37583	8.3029	11.4774	5.99478	0.661969	0.551634
Me2	1.51489	3.26443	36.7291	0.804684	1.01018	2.99698	14.9768
Mex3c	0.848851	0.791336	0.61047	0.816809	1.00809	0.779277	0.586432
Mib1	2.85923	1.77921	0.329772	0.202141	0.194074	0.0615485	0.100841
Mocos	4.13183	7.17794	0.476456	2.46692	1.99141	0.640168	0.784326
Mppe1	1.71027	2.81619	0.0154131	0.00281429	0.00386813	0.00720545	0.0157105
Mro	0.997733	1.61568	0.328666	0.395581	0.0540787	0.0228322	0.0411685
Myoz3	0.145689	0.155944	3.61225	4.09124	3.56308	0.549278	2.45981
Napg	1.09853	2.01765	0.477649	0.188809	0.182756	0.22189	0.325144
Nars	0.180245	0.14661	0.0737372	0.062741	0.0736573	0.0385581	0.0326593
Ndfip1	1.07548	1.54501	0.375308	0.238429	0.278521	0.142259	0.187168
Ndst1	0.59308	1.23112	0.0807139	0.333407	0.641809	0.0877737	0.107823
Ndufa2	1.02351	1.30755	0.597121	0.947156	1.256	0.430792	0.539313
Nedd4l	0.588483	1.2284	0.240445	1.53625	1.75857	0.536664	1.13773
Neto1	0.847888	0.982547	0.300511	1.29208	0.324264	0.0767976	0.124407
Nfatc1	0.578812	0.904054	0.0881024	0.0399464	0.040629	0.287797	0.286933
Nme5	0.410003	1.71917	0.0458909	1.79784	0.607574	0.0282956	0.126892
Nol4	1.06426	1.23387	0.121949	0.562439	0.148503	0.236323	0.13885
Npc1	3.51206	6.18329	0.0321056	0.608427	0.631663	0.110704	0.0652885
Nr3c1	0.449757	1.06078	2.03507	1.1064	0.796418	1.39123	2.01039
Onecut2	0.334884	0.348575	3.73915	2.35495	3.60295	1.24459	1.57546
Osbpl1a	1.0686	1.23347	0.0445999	0.927734	0.250469	0.11089	0.164847
Paip2	0.874276	0.648357	0.232755	0.100989	0.131098	0.118224	0.149127
Pcdh1	0.408175	1.34315	1.1296	6.69947	15.6373	0.401998	0.25792
Pcdhb1	1.12541	1.34517	0.273703	0.409315	0.465132	2.86782	0.563346
Pcdhb10	0.455584	0.565242	0.156116	0.56441	0.0567655	0.597859	0.448757
Pcdhb14	0.486554	1.49275	2.26832	0.924877	0.297376	0.816266	0.871761
Pcdhb15	0.564487	0.377027	0.24697	0.330913	0.187437	0.783077	0.267729
Pcdhb16	0.256383	0.545181	1.26771	2.52797	0.665509	0.344384	0.634861
Pcdhb17	1.37915	0.509729	1.52577	3.68597	1.48031	2.43029	2.60485
Pcdhb18	0.767946	0.535446	1.34123	2.8223	1.03761	0.481167	1.8484
Pcdhb20	0.746254	0.38391	0.343701	2.80749	3.0574	10.2779	2.38253
Pcdhb21	0.439287	0.259653	1.50496	1.8834	1.6926	0.319676	0.427462
Pcdhb22	2.13007	0.535879	1.423	2.55366	10.231	0.706511	2.81747
Pcdhb3	1.37649	1.75651	0.134933	0.195944	0.153433	0.350125	0.158268
Pcdhb4	0.663021	1.24626	0.783218	0.472586	1.21246	0.193806	0.278407
Pcdhb6	1.16977	1.2615	0.215402	0.515454	0.492714	0.294058	0.307624
Pcdhb7	0.193181	0.94132	0.65078	3.54635	0.217301	2.10098	2.21484
Pcdhb8	0.485458	0.749987	0.426653	0.0779905	0.18604	0.154999	0.155844
Pdgfrb	1.06194	1.78296	35.1292	135.603	113.966	36.0187	25.4229
Pfdn1	2.40893	1.36176	0.168855	0.496244	0.493995	0.0550533	0.0677004
Pggt1b	0.919962	0.580951	0.0223578	0.0132988	0.0121984	0.00736695	0.00727426
Phax	1.75352	1.45809	0.0570653	0.0300806	0.0280499	0.0106323	0.0140842
Pias2	0.824156	0.572748	0.906655	0.439627	0.504741	0.3072	0.491773
Pik3c3	1.63167	2.17072	0.0332457	0.0239444	0.0587301	0.0495201	0.0743659
Plac8l1	1.16772	2.19594	0.401988	0.310039	0.392786	0.0917394	0.0570965
Poli	0.636143	1.91018	0.38029	0.127555	0.136851	0.167633	0.388598
Polr2d	1.26102	1.42211	0.816355	0.51922	0.470781	0.650415	0.80648
Ppic	0.600915	1.14867	0.586692	1.28826	1.63506	0.195471	0.432597
Pqlc1	1.68597	7.02172	0.96611	2.26908	1.81029	3.30243	1.62562
Proc	1.00027	1.24899	0.130742	0.408718	0.584502	0.0435216	0.163544
Prrc1	0.785862	1.00372	0.113914	0.146141	0.14423	0.085308	0.119307
Psmg2	0.460306	63.5127	0.82294	0.377696	0.922974	0.540437	0.729503
Pstpip2	1.02261	1.02201	0.106992	0.442939	0.371746	0.0846387	0.0478102
Ptpn2	0.487427	0.421724	0.136056	0.0706398	0.0504993	0.118227	0.113274
Rab18	1.39062	1.09306	1.3245	0.89346	1.07343	0.41387	0.447451
Rab27b	9.562	6.23683	0.0542249	0.733643	0.926058	0.0599693	0.0678376
Rbbp8	0.812503	0.900434	1.40653	0.57614	0.524312	0.449035	0.501158
Rbm22	0.847992	0.912043	0.0426733	0.0230245	0.0261511	0.0278517	0.0422635
Rbm27	2.02727	2.58737	0.080615	0.0415995	0.0633249	0.0579344	0.0652843
Reep5	1.62029	5.73881	0.0790364	0.176285	0.243125	0.103326	0.0980298
Rell2	2.25128	0.737552	0.297156	0.0798588	0.0643964	0.336425	0.281842
Riok3	1.37721	1.49734	0.707343	0.315819	0.362522	1.32837	0.907258
Rnf138	0.75378	0.427778	0.336989	0.0308328	0.0431957	0.264445	0.339287
Rnf14	0.939156	1.34089	1.46011	1.30618	1.49327	0.654836	0.8543
Rnf165	4.08962	2.89042	0.157571	0.141915	0.131777	0.147047	0.13454
Rnmt	1.01144	0.710687	0.206151	0.0631454	0.0601357	0.0850056	0.116011
Rock1	1.82823	0.984726	0.0750828	0.0318255	0.0244929	0.0339545	0.0360378
Rpl17	0.473402	0.526084	16.5243	3.90778	3.99945	1.43759	1.0795
Rprd1a	0.858254	0.676926	1.91436	1.84997	1.89033	1.68103	2.52651
Rps14	0.541151	0.717342	0.737411	0.72453	0.683084	1.20995	1.14569
Rttn	0.360895	0.491748	0.188579	0.0873613	0.136055	0.115245	0.17176
Sap130	0.944297	1.58677	0.513191	0.365567	0.612294	0.193465	0.284288
Scgb3a2	0.318617	0.315199	0.000166765	0.303321	0.108206	0.000103054	0.000176842
Sec11c	0.907266	5.71059	0.238496	0.0759168	0.070108	0.0659204	0.0695316
Seh1l	0.425897	0.452531	0.397714	0.584024	0.462462	0.119238	0.123523
Sema6a	3.16874	4.22895	0.592186	0.552665	0.255864	0.21732	0.378033
Sft2d3	2.56251	2.69399	0.565367	0.169189	0.289796	0.0452763	0.152453
Sil1	3.14723	1.18083	0.424869	1.66377	1.65133	0.561344	0.753151
Slc12a2	0.802788	0.437654	0.0672036	1.49594	1.62108	0.275684	0.22046
Slc14a2	0.581943	2.11867	0.157388	0.13292	0.0839386	0.323916	0.375529
Slc25a46	4.05024	3.51046	0.608752	0.258654	0.307693	0.227539	0.270444
Slc26a2	0.261067	0.755721	0.0230912	0.0563081	0.0413831	0.00784424	0.00953137
Slc35a4	1.41116	2.05331	0.197855	0.304886	0.481965	0.117358	0.13349
Slc39a6	1.26055	1.3536	4.43627	1.43041	2.31275	0.646819	0.240741
Slc4a9	0.753232	0.733459	0.574792	0.501215	0.117263	0.143392	0.0388305
Slc6a7	1.02618	1.39343	0.150454	0.0868425	0.103877	0.18927	0.337338
Slmo1	0.750919	0.392352	0.556923	0.472316	2.44632	0.360631	0.611201
Smad2	0.906575	1.56955	0.16766	0.078075	0.132322	0.0676288	0.072213
Snrpd1	1.41029	0.924324	0.624585	0.599252	0.548652	0.0823453	0.0954377
Snx2	0.541639	1.40226	0.644934	0.550997	0.581555	0.309183	0.365799
Snx24	0.509703	0.957423	0.0080364	0.776852	0.617951	0.0125691	0.0394265
Socs6	0.765571	0.656985	0.0971978	0.0934596	0.126643	0.0580378	0.0641689
Spink3	1.53944	2.1397	0.369894	0.343566	0.459169	0.0617429	0.131539
Spire1	1.6919	1.40587	1.22568	2.1125	2.23464	0.651072	1.20628
Sra1	2.77035	1.35292	0.967346	1.13404	1.05733	0.912234	1.02937
Srfbp1	0.702758	0.436594	0.726372	0.334877	0.450908	0.0960198	0.107002
Srp19	0.933891	0.747215	0.138715	0.127769	0.0992464	0.0603595	0.060167
Ss18	1.74283	1.29304	0.584898	0.0971845	0.0985345	0.301212	0.298208
St8sia5	1.28319	1.79476	0.0774468	0.0558996	0.112941	0.0749247	0.12556
Stard6	0.545969	0.949528	0.152816	0.139354	0.108344	0.231391	0.0889702
Stk32a	0.717196	0.636145	0.117995	0.0413298	0.164235	0.0230774	0.0375699
Svil	1.04969	0.938275	0.0402811	0.0435901	0.0493804	0.100626	0.166307
Synpo	1.33783	1.34372	0.290911	2.03507	3.42117	0.0175716	0.0520257
Taf7	5.07381	1.87182	0.437204	0.259457	0.149157	0.0770182	0.074496
Tcerg1	0.797271	0.381672	0.166719	0.0583458	0.0459779	0.0577999	0.0561791
Tcf4	2.0552	2.02641	2.83107	3.47774	3.30259	0.72975	0.991473
Tcof1	0.873825	0.985257	1.35243	1.70973	1.62943	0.333144	0.352176
Thoc1	0.364507	1.59291	0.0716066	0.0150501	0.0138669	0.0128528	0.01267
Tmco6	1.45096	0.434898	0.150094	0.0829869	0.0719176	0.103306	0.203629
Tmed7	0.536364	0.768917	0.0322948	0.0499353	0.0464508	0.0326911	0.0395208
Tnfaip8	1.86808	0.825848	0.291262	0.383965	0.154055	0.0816746	0.0774113
Tshz1	1.9361	1.48832	1.27612	0.691769	0.649058	1.50793	1.67732
Tubb6	3.69807	2.72531	17.619	314.513	184.123	11.3838	6.68195
Txnl1	0.585947	1.5376	0.0125923	0.0101738	0.00939097	0.00840452	0.00969784
Txnl4a	1.45762	1.21395	1.38639	1.93964	2.00658	1.86645	1.9358
Ube2d2	1.66051	1.58839	0.536342	0.237533	0.304693	0.223419	0.23909
Usp14	1.40431	1.29348	1.71613	1.32308	1.55491	2.54593	2.18612
Wdr33	1.28257	0.598449	0.330922	0.283565	0.269972	0.124973	0.137374
Wdr36	0.815812	0.62697	0.338333	0.189425	0.246849	0.231369	0.145019
Wdr55	1.61927	0.851638	0.625657	0.4354	0.319371	1.88545	1.49412
Yipf5	1.03601	1.957	1.5671	1.74988	2.73178	1.87038	2.44422
Ythdc2	0.621476	1.28472	0.280265	0.0514112	0.0377804	0.0934024	0.0707488
Zadh2	0.836901	0.671495	0.101072	0.064041	0.0947009	0.331828	0.684478
Zfp191	1.15146	1.04855	0.854859	0.530809	0.669262	0.411779	0.718368
Zfp236	1.0406	0.861014	0.194429	0.053642	0.0652836	0.14881	0.196695
Zfp35	0.792199	0.600408	0.253498	0.185202	0.183577	0.145466	0.287587
Zfp397	0.289323	0.269249	0.302417	0.243591	0.234877	0.0778526	0.183254
Zfp407	1.08099	1.80717	0.967895	0.763047	1.04857	1.04673	1.5348
Zfp532	2.09155	0.635193	0.0816978	1.65536	0.125345	0.061288	0.0818136
Zfp608	0.592911	0.583781	0.0542756	0.505895	0.514911	0.0496157	0.145235
Zmat2	1.26389	1.23087	0.552939	0.228077	0.202903	0.124031	0.130081

## Sheet: TC5 vs others
# Column A:Gene Symbol
(Column B~H: value of division method between TC5 vs other cells(>1 up-regulated,<1 down-regulated
Symbol	fibroblast	stem	ATII	CD8_T_BL	CD8_T_LL	basal_cell	duct_cell
0610009O20Rik	0.502745	1.58481	0.522927	1.07356	1.43667	0.125965	0.22492
1110032A13Rik	2.60149	3.39582	0.0601606	0.0935428	0.0556327	0.0471646	0.0825195
1500015A07Rik	1.34793	1.44306	0.415694	0.357018	0.264529	0.221011	0.101497
1700034E13Rik	1.42592	1.29233	0.153443	0.16755	0.173897	0.197794	0.792586
1700034H14Rik	0.497915	0.884335	0.473945	0.0854383	0.0933816	0.143183	0.195422
1700066B19Rik	2.36862	3.00816	0.732565	0.672061	0.73538	0.758921	1.51565
2010001M09Rik	0.765639	1.36264	0.0338147	0.0122681	0.0654383	0.136207	0.105534
2010002N04Rik	3.40943	1.53668	0.563897	1.72683	3.01651	0.621809	0.638462
2210409D07Rik	0.996963	0.990002	0.243005	0.267889	0.144199	0.0600111	0.114882
2700062C07Rik	1.54829	1.38971	0.256855	0.216129	0.236971	0.264066	0.351657
4732423E21Rik	1.17877	0.926381	8.65825	11.2189	2.06231	0.221261	0.82195
4930503L19Rik	0.250978	7.71916	1.09679	0.201555	0.150875	2.56523	2.24404
4933403F05Rik	0.631119	1.18327	0.108649	0.104114	0.121048	0.0668001	0.0961453
5430411K18Rik	0.514155	0.793915	0.368338	0.236126	0.222169	0.341925	0.393651
5730494M16Rik	0.499868	1.06402	0.137577	0.0404175	0.0604453	0.1654	0.17242
6030446N20Rik	1.01672	1.36975	1.33631	1.14213	2.64542	0.453931	0.766623
8030462N17Rik	2.6519	1.80138	0.396378	1.87403	0.747621	0.332369	0.462131
9430020K01Rik	1.1572	1.85445	1.47203	24.1126	55.695	5.36885	6.54815
Ablim3	4.94685	4.34411	1.93415	69.3912	14.955	0.235319	0.18793
Acaa2	0.701996	2.29887	0.308849	1.18673	2.69945	0.484309	0.387968
Adrb2	2.28384	2.03626	0.011667	0.31008	0.113249	0.00277406	0.00318782
Afap1l1	1.48974	8.94021	0.0153635	0.501558	0.743258	0.110927	0.17078
Afg3l2	0.765091	1.10955	5.46019	2.5084	2.87427	1.89027	2.11926
Aldh7a1	9.66125	3.19416	2.61954	14.9925	14.1484	3.23676	5.32549
Ammecr1l	3.52663	4.62333	0.794819	0.705792	0.583399	0.776948	0.83145
Ankhd1	1.57398	2.34003	0.271643	0.172016	0.187798	0.098363	0.104561
Apbb3	2.40584	1.2066	0.98044	0.274666	0.264437	1.94334	3.45609
Apc	1.54267	1.68557	0.00985275	0.0144948	0.0139891	0.00724185	0.00979902
Aqp4	0.265137	0.346929	0.367689	1.46333	0.925592	0.0191665	0.045494
Arhgap12	0.928856	0.321767	0.77368	0.387678	0.315677	0.0937281	0.161558
Arhgap26	0.882037	0.670074	0.113923	0.0527506	0.0760564	0.0141552	0.0278428
Arsi	0.932607	0.875534	0.0390648	0.0461027	0.0178518	0.0227302	0.0579265
Atg12	1.92464	1.50767	2.05355	0.709629	0.783672	0.749087	0.736922
Atp5a1	0.755834	1.95087	0.444446	0.469094	0.728267	0.276134	0.310802
BC031181	2.4657	5.1973	0.0994493	0.285933	0.269517	0.129962	0.168742
Bin1	4.37959	1.5727	10.4032	13.9627	11.9533	20.1782	20.945
Brd8	0.543799	0.482171	0.0486429	0.0137959	0.0146495	0.0269845	0.0356116
C330018D20Rik	2.87409	7.18239	1.09247	0.960675	0.930233	0.405119	0.76862
Cabyr	1.58125	1.0725	0.351425	0.185703	1.09101	0.069268	0.114695
Camk2a	0.320466	0.268725	4.51703	1.92188	2.55778	4.17391	5.39086
Cbln2	1.1645	0.672173	0.283442	0.856604	0.960936	0.120572	0.161214
Ccbe1	2.05167	1.55579	0.35636	0.421911	0.516458	0.19294	0.273828
Ccdc11	0.931351	0.923113	0.027932	1.15762	0.500543	0.23235	0.122664
Ccdc112	4.69999	0.913698	0.546167	0.998964	2.41565	0.260591	0.321822
Cd14	63.1388	3.01563	0.273794	5.30205	2.02797	0.54264	1.27068
Cd74	0.0903077	4.79062	0.00403062	0.12574	0.304019	0.519914	0.399592
Cdh2	167.954	1.55428	86.0248	144.751	24.654	6.56449	13.8504
Cdo1	30.5644	17.3791	1.36754	2.30101	5.76833	0.0611575	0.0239423
Cdx1	0.926963	0.499432	3.75461	1.62042	3.31336	1.11795	0.55121
Cep120	1.0519	1.19367	0.140262	0.0956745	0.118464	0.247406	0.274332
Cetn1	1.73247	1.6681	0.347961	0.3514	0.506969	0.209289	0.325043
Chmp1b	2.19696	2.15528	0.403334	0.183847	0.176883	0.148226	0.156135
Cndp2	0.707648	3.73464	0.0318011	0.066295	0.117211	0.102886	0.103276
Colec12	0.612668	0.538775	0.367251	2.31412	0.343223	0.51347	0.913135
Commd10	1.3087	2.7344	1.84842	5.19225	8.08553	1.41507	2.02344
Cplx4	0.812722	0.811204	1.5846	1.12141	0.162241	0.192629	0.477649
Crem	3.51339	1.17044	0.164768	0.0149359	0.0131287	0.400466	0.300065
Csf1r	51.5951	38.3969	0.523185	8.79387	3.7422	12.8074	6.96842
Csnk1a1	1.44148	1.07531	0.666118	0.387736	0.414963	0.533006	0.431821
Csnk1g3	1.30503	1.16219	0.76061	0.142683	0.136206	0.390786	0.469456
Ctdp1	2.29962	1.4125	0.488812	0.368742	0.571188	0.557941	0.270907
Ctnna1	4.80716	4.15866	1.79027	22.0336	14.0891	1.60501	1.57144
Cul2	0.765583	1.0006	0.642031	0.200661	0.240543	0.381715	0.391439
Cxxc1	0.539989	1.26028	0.216688	0.177406	0.232086	0.185539	0.21981
Cxxc5	0.972462	4.64725	0.336054	0.128556	0.278786	0.255167	0.531423
Cyb5	4.91232	3.76756	0.612676	1.1944	1.72196	0.666145	1.09268
D030074E01Rik	1.10839	0.934059	0.0109983	0.00265967	0.00413975	0.0152202	0.0160253
D0H4S114	16.1705	9.21474	0.145426	6.11309	0.853419	0.201204	0.610997
D18Ertd653e	8.1368	6.47323	1.66515	1.33791	0.960451	0.321063	0.70763
Dcp2	0.680837	1.70948	0.0192362	0.00523189	0.00719121	0.00613994	0.010126
Dctn4	1.26566	1.50413	1.60004	0.961352	1.00189	0.461824	0.605652
Diap1	1.52493	1.61027	0.0251762	0.0302577	0.0333457	0.0215474	0.0225657
Dnd1	1.20184	1.28316	0.524985	0.728037	0.227512	1.10714	3.42035
Dpysl3	226.343	4.86285	35.5389	220.537	38.8527	2.98891	17.0838
Dsg2	9.77085	8.89321	0.388624	3.15179	4.19934	0.0577645	0.110728
Dym	1.3161	1.50154	0.159602	0.238854	0.595469	0.13498	0.166678
E230025N22Rik	2.1665	2.31486	0.472028	0.172163	0.065993	0.188008	1.20475
Egr1	4.81971	0.957658	0.0484799	0.590961	0.380691	0.0237906	0.063717
Eif1a	0.910977	1.70105	3.14595	4.58218	5.57222	1.77635	1.54053
Elac1	0.86813	0.993092	0.263097	0.153147	0.182786	0.0715147	0.281171
Elp2	1.88411	1.10763	0.97603	0.712253	0.813065	0.297854	0.436344
Epb4.1l4a	1.89509	2.02746	0.0300328	0.337693	0.104145	0.0142487	0.0134979
Epc1	1.10173	0.717445	0.12067	0.0489669	0.0447355	0.102598	0.151756
Ercc3	2.72574	2.01591	0.301564	0.130083	0.14358	0.403871	0.475584
Esco1	1.63337	3.56349	0.312665	0.0754986	0.0696766	0.0852421	0.105457
Etf1	2.34954	0.98402	0.251078	0.246816	0.306381	0.113893	0.083731
Fam13b	3.75861	3.32717	0.263279	0.0369392	0.0297084	0.125289	0.142998
Fbn2	2.78017	1.69798	0.160339	0.723584	0.456428	0.20323	0.263774
Fbxo38	2.44555	1.24117	0.712028	0.344716	0.61854	0.838567	0.74713
Fchsd1	1.01178	1.31547	1.12904	0.467106	0.662694	0.279588	0.324223
Fech	1.43541	1.93252	1.53236	2.63248	3.01339	2.51713	2.80422
Fem1c	3.88079	2.24038	0.298782	0.227331	0.170465	0.237225	0.330346
Fgf1	0.862587	7.49783	0.0514823	0.947468	1.32324	0.038809	0.0947661
Ftmt	0.89724	0.980459	0.226203	1.12941	0.0832902	0.198816	0.132081
Fzd8	2.85826	1.4472	0.057782	2.743	5.0177	0.0538439	0.113369
Galnt1	3.1619	2.29374	0.0400702	0.0156945	0.0191866	0.0360321	0.0406408
Gfra3	0.920251	1.02088	0.344776	1.03455	0.2227	0.201251	0.313487
Gm1614	0.829018	1.06018	0.606413	0.992541	0.187682	0.0537592	0.110407
Gm672	2.04215	2.66467	4.64175	12.0882	26.0387	6.38669	4.75518
Gnal	0.910259	1.29902	0.210214	0.140265	0.123718	0.0669836	0.0398319
Gnpda1	0.246918	1.22327	0.896423	1.14718	1.68491	1.88955	2.60769
Gramd3	1.75528	2.25965	0.0586468	0.00483305	0.0050228	0.020162	0.022597
Grpel2	1.68576	2.21837	0.0439317	0.120309	0.132323	0.0440365	0.0245542
Gypc	2.0007	0.24334	2.36843	0.92246	0.78606	5.4163	4.72682
Hars	1.94257	1.01424	0.265418	0.133546	0.117014	0.234197	0.179743
Hars2	1.24128	2.39746	2.3494	0.528623	0.639321	1.65003	2.03362
Hbegf	34.3565	3.87507	0.0832381	10.9867	8.18065	0.104916	0.0940288
Hdac3	2.82416	1.44009	0.423666	0.25011	0.289631	0.382498	0.432558
Hdhd2	2.57431	1.44929	0.134089	0.0690873	0.106329	0.0756817	0.0886803
Hrh4	1.16464	1.2124	1.06641	5.2208	3.76501	2.96937	1.0598
Hsd17b4	1.48283	2.37758	0.421748	0.780878	1.39666	0.760746	0.889622
Hspa9	0.352886	0.465739	0.92463	0.724097	0.698769	0.547968	0.340815
Ier3ip1	2.46744	2.78671	3.36046	2.58626	2.874	2.74037	2.94536
Ik	1.58312	1.59013	1.69209	0.564634	0.63281	0.625155	0.669803
Impa2	0.250338	0.737377	0.766912	0.607156	0.601117	0.339694	0.315503
Impact	0.596264	1.16459	3.08083	0.597526	0.273566	4.06039	4.88126
Ino80c	0.59012	2.20131	0.128689	0.0933021	0.127609	0.0684538	0.0901583
Isoc1	0.693787	1.00667	1.33665	2.27504	3.153	0.575522	0.823367
Iws1	0.441351	0.657672	0.257507	0.0783145	0.0744593	0.0915245	0.13041
Kcng2	1.22389	1.55797	0.0868627	0.173084	0.144594	0.080787	0.138687
Kctd1	4.38176	0.764582	0.0439556	0.10957	0.103224	0.00708563	0.00663479
Kif20a	3.77967	0.982842	14.3974	45.9263	256.286	1.91132	0.85868
Lama3	17.0187	19.59	2.2528	36.7731	22.7762	1.01682	0.758814
Lars	0.641295	0.601646	1.50693	0.600118	0.903162	1.29858	1.53883
Lims2	2.1562	28.9229	6.03575	119.743	174.626	37.6381	393.489
Lman1	0.977518	1.07742	1.64645	3.97108	3.71235	0.702467	0.780467
Lmnb1	3.36213	3.57081	0.845235	1.0941	0.495698	0.50648	0.297651
Map3k2	0.673584	0.423602	0.265333	0.102127	0.0859329	0.108209	0.166436
Map3k8	0.627461	0.445334	0.239341	0.190836	0.161932	0.433991	0.165306
Mapk4	0.923146	0.945669	0.218163	0.213088	0.148778	0.26777	0.122395
Mapre2	0.834579	1.0914	0.258537	0.378891	0.351655	0.231578	0.580072
Matr3	0.491133	0.857809	0.120263	0.0503935	0.0431146	0.128935	0.107217
Mbd1	3.63753	4.73165	2.65709	2.14451	2.33229	2.03738	3.19366
Mbd2	0.796722	1.25358	0.734967	0.291058	0.388723	0.096164	0.0783242
Mc5r	0.493857	0.466765	0.575001	0.708758	4.92194	0.320533	0.448135
Mcc	1.02775	2.12342	12.8145	17.7139	9.25221	1.02167	0.851378
Me2	1.64763	3.55047	39.9474	0.875192	1.0987	3.25958	16.2891
Mex3c	1.34523	1.25408	0.967453	1.29445	1.59759	1.23497	0.929359
Mib1	3.56724	2.21979	0.411432	0.252195	0.242131	0.0767893	0.125811
Mocos	2.42092	4.2057	0.279165	1.44542	1.16681	0.375087	0.459552
Mppe1	1.85913	3.06131	0.0167546	0.00305924	0.00420481	0.0078326	0.0170779
Mro	1.03559	1.67698	0.341135	0.410589	0.0561304	0.0236985	0.0427304
Myoz3	0.26414	0.282733	6.54916	7.4176	6.46001	0.995865	4.45975
Napg	0.799793	1.46897	0.347757	0.137464	0.133057	0.161549	0.236724
Nars	0.267157	0.217304	0.109292	0.092994	0.109174	0.0571505	0.0484072
Ndfip1	1.55108	2.22823	0.541274	0.343865	0.401687	0.205167	0.269936
Ndst1	1.44006	2.98927	0.195981	0.809545	1.55837	0.213123	0.261804
Ndufa2	1.45196	1.8549	0.847081	1.34364	1.78177	0.611126	0.765074
Nedd4l	1.26259	2.63554	0.515875	3.29603	3.77301	1.15141	2.441
Neto1	1.24467	1.44235	0.44114	1.89673	0.47601	0.112737	0.182626
Nfatc1	0.410403	0.641014	0.0624684	0.0283238	0.0288077	0.204061	0.203448
Nme5	1.9342	8.11019	0.216491	8.48136	2.86624	0.133485	0.598613
Nol4	2.16226	2.50685	0.247765	1.14271	0.301715	0.480139	0.282102
Npc1	2.39322	4.21348	0.0218777	0.414601	0.430435	0.0754374	0.0444895
Nr3c1	0.432013	1.01893	1.95479	1.06275	0.764998	1.33634	1.93108
Onecut2	0.421641	0.438878	4.70783	2.96503	4.53635	1.56703	1.9836
Osbpl1a	1.05131	1.21351	0.0438783	0.912724	0.246416	0.109096	0.162179
Paip2	1.2681	0.940418	0.337602	0.146481	0.190153	0.171479	0.216303
Pcdh1	1.5299	5.03431	4.23388	25.1105	58.6106	1.50674	0.966717
Pcdhb1	0.687166	0.821347	0.16712	0.249924	0.284005	1.75106	0.343973
Pcdhb10	0.519623	0.644694	0.17806	0.643746	0.0647446	0.681897	0.511836
Pcdhb14	0.384348	1.17918	1.79183	0.730597	0.234909	0.6448	0.688638
Pcdhb15	0.449247	0.300057	0.196551	0.263357	0.149172	0.623213	0.213072
Pcdhb16	0.242903	0.516517	1.20106	2.39506	0.630519	0.326277	0.601482
Pcdhb17	0.851881	0.314852	0.942443	2.27677	0.914367	1.50116	1.60897
Pcdhb18	0.425414	0.296617	0.742993	1.56345	0.574798	0.266548	1.02394
Pcdhb20	0.480643	0.247266	0.221369	1.80823	1.96919	6.61974	1.53453
Pcdhb21	0.460671	0.272293	1.57822	1.97508	1.77499	0.335237	0.44827
Pcdhb22	1.39655	0.351341	0.932967	1.67427	6.70782	0.463212	1.84723
Pcdhb3	1.15175	1.46971	0.112901	0.163951	0.128381	0.292958	0.132426
Pcdhb4	0.494737	0.92994	0.584426	0.352637	0.904723	0.144615	0.207744
Pcdhb6	0.654874	0.706228	0.12059	0.288569	0.275838	0.164623	0.172218
Pcdhb7	0.279311	1.36101	0.940931	5.1275	0.314185	3.0377	3.20233
Pcdhb8	0.510677	0.788947	0.448817	0.082042	0.195705	0.163051	0.16394
Pdgfrb	0.866411	1.45467	28.6611	110.635	92.9817	29.3868	20.7419
Pfdn1	6.12794	3.46411	0.429541	1.26237	1.25665	0.140047	0.172219
Pggt1b	1.25685	0.793697	0.0305453	0.0181688	0.0166655	0.0100647	0.00993811
Phax	1.68006	1.397	0.0546747	0.0288204	0.0268748	0.0101869	0.0134942
Pias2	0.974994	0.677573	1.07259	0.520088	0.597119	0.363425	0.581779
Pik3c3	1.52945	2.03473	0.0311629	0.0224443	0.0550507	0.0464178	0.0697071
Plac8l1	0.727283	1.36769	0.250368	0.1931	0.244637	0.0571376	0.0355612
Poli	1.24071	3.72554	0.741702	0.248778	0.266909	0.326945	0.757905
Polr2d	1.64	1.84951	1.0617	0.675264	0.612268	0.845888	1.04886
Ppic	1.20915	2.31132	1.18052	2.5922	3.29003	0.393322	0.87046
Pqlc1	2.20053	9.16479	1.26097	2.96162	2.3628	4.31034	2.12177
Proc	2.70146	3.37317	0.353097	1.10383	1.57858	0.11754	0.441687
Prrc1	0.718152	0.917241	0.1041	0.133549	0.131803	0.0779579	0.109028
Psmg2	0.584745	80.6828	1.04541	0.479802	1.17249	0.686539	0.926718
Pstpip2	1.23742	1.23669	0.129466	0.53598	0.449833	0.102418	0.0578529
Ptpn2	0.801448	0.693417	0.223709	0.116149	0.0830331	0.194393	0.18625
Rab18	1.7303	1.36005	1.64802	1.1117	1.33562	0.514962	0.556746
Rab27b	23.1974	15.1306	0.13155	1.77982	2.24662	0.145486	0.164574
Rbbp8	0.901707	0.999292	1.56095	0.639394	0.581875	0.498334	0.556179
Rbm22	1.16361	1.2515	0.0585562	0.0315942	0.0358845	0.038218	0.0579938
Rbm27	3.77633	4.81965	0.150167	0.07749	0.117959	0.107918	0.121609
Reep5	1.03399	3.66223	0.0504372	0.112497	0.155151	0.0659377	0.062558
Rell2	2.44586	0.8013	0.32284	0.0867612	0.0699623	0.365503	0.306203
Riok3	1.37949	1.49982	0.708515	0.316343	0.363123	1.33057	0.908762
Rnf138	1.24512	0.706617	0.556648	0.0509306	0.071352	0.436818	0.560445
Rnf14	1.14993	1.64182	1.7878	1.59932	1.82841	0.8018	1.04603
Rnf165	5.43913	3.8442	0.209567	0.188744	0.175261	0.195571	0.178936
Rnmt	1.07676	0.756587	0.219466	0.0672237	0.0640196	0.0904957	0.123503
Rock1	2.19448	1.18199	0.090124	0.038201	0.0293996	0.0407565	0.0432572
Rpl17	0.760334	0.844946	26.5398	6.27631	6.42354	2.30892	1.73379
Rprd1a	1.23992	0.977952	2.76567	2.67265	2.73096	2.42858	3.65004
Rps14	0.981068	1.30049	1.33687	1.31352	1.23838	2.19356	2.07705
Rttn	0.489697	0.66725	0.255882	0.11854	0.184612	0.156376	0.23306
Sap130	1.35046	2.26928	0.733925	0.522806	0.875655	0.276678	0.406566
Scgb3a2	0.467826	0.462808	0.000244861	0.445368	0.158879	0.000151314	0.000259658
Sec11c	0.673677	4.24031	0.177092	0.0563709	0.0520577	0.0489482	0.0516296
Seh1l	0.615331	0.653811	0.574612	0.84379	0.66816	0.172274	0.178465
Sema6a	39.1863	52.2973	7.32326	6.83453	3.16414	2.68749	4.67494
Sft2d3	4.03125	4.23809	0.889415	0.266163	0.455896	0.071227	0.239833
Sil1	3.29306	1.23555	0.444555	1.74086	1.72784	0.587353	0.788048
Slc12a2	1.52611	0.831988	0.127755	2.8438	3.08171	0.524079	0.419099
Slc14a2	0.505035	1.83867	0.136588	0.115354	0.0728456	0.281108	0.3259
Slc25a46	4.92118	4.26533	0.739655	0.314274	0.373858	0.276469	0.328599
Slc26a2	0.395376	1.14451	0.0349707	0.0852763	0.062673	0.0118798	0.0144349
Slc35a4	1.76839	2.5731	0.247941	0.382066	0.603971	0.147067	0.167282
Slc39a6	1.18553	1.27304	4.17225	1.34528	2.17511	0.608324	0.226413
Slc4a9	1.08212	1.05372	0.825768	0.720065	0.168465	0.206002	0.0557855
Slc6a7	1.30984	1.77861	0.192044	0.110848	0.132591	0.24159	0.430587
Slmo1	1.07773	0.563111	0.799307	0.677877	3.511	0.517584	0.877207
Smad2	0.99408	1.72104	0.183843	0.085611	0.145094	0.0741565	0.0791833
Snrpd1	2.32765	1.52557	1.03086	0.989048	0.905534	0.135909	0.157517
Snx2	0.611449	1.583	0.728057	0.622014	0.65651	0.349032	0.412946
Snx24	0.481799	0.905008	0.00759644	0.734322	0.584121	0.011881	0.037268
Socs6	1.2056	1.0346	0.153064	0.147177	0.199434	0.0913959	0.101051
Spink3	1.42608	1.98213	0.342655	0.318266	0.425356	0.0571961	0.121853
Spire1	1.55939	1.29576	1.12968	1.94704	2.05962	0.600078	1.1118
Sra1	3.98442	1.94582	1.39127	1.63102	1.52069	1.31201	1.48048
Srfbp1	0.999989	0.621252	1.03359	0.476514	0.64162	0.136631	0.152259
Srp19	1.45152	1.16138	0.215602	0.198589	0.154256	0.0938153	0.0935161
Ss18	2.13867	1.58671	0.717742	0.119257	0.120914	0.369624	0.365938
St8sia5	1.23406	1.72604	0.0744816	0.0537594	0.108616	0.0720561	0.120752
Stard6	0.336436	0.585117	0.0941683	0.0858723	0.0667638	0.142587	0.0548251
Stk32a	1.06946	0.948595	0.175949	0.0616294	0.244901	0.0344121	0.0560228
Svil	1.49601	1.33722	0.0574081	0.062124	0.0703764	0.143411	0.237018
Synpo	1.07466	1.07939	0.233685	1.63475	2.74819	0.0141151	0.0417917
Taf7	5.34348	1.9713	0.460441	0.273247	0.157084	0.0811116	0.0784553
Tcerg1	1.36641	0.654133	0.285734	0.0999967	0.0787998	0.0990611	0.0962833
Tcf4	2.0682	2.03922	2.84896	3.49973	3.32346	0.734364	0.997741
Tcof1	1.54502	1.74205	2.39126	3.023	2.88103	0.589036	0.622686
Thoc1	0.57745	2.52349	0.113439	0.0238423	0.0219678	0.0203613	0.0200717
Tmco6	2.9767	0.89221	0.307924	0.170251	0.147542	0.211936	0.417754
Tmed7	0.522186	0.748591	0.0314411	0.0486153	0.045223	0.0318269	0.0384761
Tnfaip8	2.96885	1.31248	0.462888	0.610216	0.244831	0.129801	0.123026
Tshz1	3.09674	2.38054	2.04113	1.10647	1.03815	2.41191	2.68283
Tubb6	5.37661	3.96231	25.6162	457.269	267.696	16.5509	9.71487
Txnl1	0.50209	1.31755	0.0107902	0.00871779	0.008047	0.00720172	0.00830994
Txnl4a	2.14204	1.78396	2.03735	2.85039	2.94876	2.74283	2.84474
Ube2d2	2.31929	2.21855	0.749126	0.33177	0.425575	0.312056	0.333945
Usp14	2.13868	1.96988	2.61356	2.01496	2.36803	3.8773	3.32932
Wdr33	1.8468	0.86172	0.476501	0.408312	0.388739	0.179952	0.197808
Wdr36	1.17986	0.906748	0.489311	0.273953	0.357003	0.334615	0.209732
Wdr55	2.28411	1.20131	0.882542	0.614169	0.450499	2.65958	2.10759
Yipf5	1.17346	2.21665	1.77501	1.98204	3.09422	2.11853	2.76851
Ythdc2	0.734618	1.51861	0.331288	0.0607708	0.0446585	0.110407	0.0836289
Zadh2	1.39219	1.11704	0.168133	0.106533	0.157535	0.551997	1.13863
Zfp191	2.03683	1.8548	1.51217	0.938954	1.18386	0.7284	1.27073
Zfp236	1.38927	1.14951	0.259575	0.0716156	0.087158	0.198672	0.262602
Zfp35	1.58158	1.19868	0.506093	0.369745	0.366501	0.290413	0.574149
Zfp397	0.42654	0.396946	0.445845	0.359119	0.346272	0.114776	0.270166
Zfp407	1.48331	2.47976	1.32812	1.04703	1.43883	1.4363	2.10601
Zfp532	2.20053	0.668289	0.0859546	1.74161	0.131876	0.0644813	0.0860765
Zfp608	1.54242	1.51867	0.141194	1.31605	1.33951	0.129072	0.377818
Zmat2	2.08421	2.02976	0.91182	0.376108	0.334595	0.204532	0.214509

## Sheet: up-reg in TC5
# Column A:Gene Symbol
(Column B~H: Absolute foldchange between TC5 vs other cells(genes up-regulated in TC5
(Column I: The range of fold change in TC5 compared vs other cells(genes up-regulated in TC5
Symbol	fibroblast	stem	ATII	CD8_T_BL	CD8_T_LL	basal_cell	duct_cell
9430020K01Rik	1.1572	1.85445	1.47203	24.1126	55.695	5.36885	6.54815	1~2
Bin1	4.37959	1.5727	10.4032	13.9627	11.9533	20.1782	20.945	1~2
Cdh2	167.954	1.55428	86.0248	144.751	24.654	6.56449	13.8504	1~2
Commd10	1.3087	2.7344	1.84842	5.19225	8.08553	1.41507	2.02344	1~2
Ctnna1	4.80716	4.15866	1.79027	22.0336	14.0891	1.60501	1.57144	1~2
Fech	1.43541	1.93252	1.53236	2.63248	3.01339	2.51713	2.80422	1~2
Hrh4	1.16464	1.2124	1.06641	5.2208	3.76501	2.96937	1.0598	1~2
Pqlc1	2.20053	9.16479	1.26097	2.96162	2.3628	4.31034	2.12177	1~2
Sra1	3.98442	1.94582	1.39127	1.63102	1.52069	1.31201	1.48048	1~2
Tshz1	3.09674	2.38054	2.04113	1.10647	1.03815	2.41191	2.68283	1~2
Txnl4a	2.14204	1.78396	2.03735	2.85039	2.94876	2.74283	2.84474	1~2
Usp14	2.13868	1.96988	2.61356	2.01496	2.36803	3.8773	3.32932	1~2
Yipf5	1.17346	2.21665	1.77501	1.98204	3.09422	2.11853	2.76851	1~2
Zfp407	1.48331	2.47976	1.32812	1.04703	1.43883	1.4363	2.10601	1~2
Aldh7a1	9.66125	3.19416	2.61954	14.9925	14.1484	3.23676	5.32549	2~5
Dpysl3	226.343	4.86285	35.5389	220.537	38.8527	2.98891	17.0838	2~5
Gm672	2.04215	2.66467	4.64175	12.0882	26.0387	6.38669	4.75518	2~5
Ier3ip1	2.46744	2.78671	3.36046	2.58626	2.874	2.74037	2.94536	2~5
Lims2	2.1562	28.9229	6.03575	119.743	174.626	37.6381	393.489	2~5
Mbd1	3.63753	4.73165	2.65709	2.14451	2.33229	2.03738	3.19366	2~5
Sema6a	39.1863	52.2973	7.32326	6.83453	3.16414	2.68749	4.67494	2~5
Tubb6	5.37661	3.96231	25.6162	457.269	267.696	16.5509	9.71487	2~5

## Sheet: down-reg in TC5
# Column A:Gene Symbol
(Column B~H: Absolute foldchange between TC5 vs other cells(genes down-regulated in TC5
(Column I: The range of fold change in TC5 compared vs other cells(genes down-regulated in TC5
Symbol	fibroblast	stem	ATII	CD8_T_BL	CD8_T_LL	basal_cell	duct_cell
1700034H14Rik	2.00838	1.13079	2.10995	11.7044	10.7088	6.98408	5.11713	1~2
2210409D07Rik	1.00305	1.0101	4.11514	3.73289	6.93487	16.6636	8.7046	1~2
5430411K18Rik	1.94494	1.25958	2.7149	4.23502	4.50107	2.92462	2.54032	1~2
Arhgap12	1.07659	3.10784	1.29252	2.57946	3.1678	10.6692	6.18974	1~2
Arhgap26	1.13374	1.49237	8.77787	18.9571	13.1481	70.6455	35.916	1~2
Arsi	1.07226	1.14216	25.5985	21.6907	56.0169	43.9943	17.2632	1~2
Brd8	1.83891	2.07395	20.558	72.4853	68.2616	37.0583	28.0808	1~2
Elac1	1.1519	1.00696	3.80087	6.52968	5.47089	13.9831	3.55656	1~2
Hspa9	2.83378	2.14712	1.08151	1.38103	1.43109	1.82492	2.93415	1~2
Impa2	3.9946	1.35616	1.30393	1.64702	1.66357	2.94382	3.16954	1~2
Iws1	2.26577	1.52051	3.8834	12.769	13.4301	10.926	7.66811	1~2
Map3k2	1.4846	2.36071	3.76885	9.79174	11.637	9.24141	6.00832	1~2
Map3k8	1.59372	2.2455	4.17814	5.24011	6.17543	2.3042	6.04939	1~2
Mapk4	1.08325	1.05745	4.58373	4.6929	6.72144	3.73455	8.17027	1~2
Matr3	2.03611	1.16576	8.31512	19.8438	23.194	7.75587	9.32684	1~2
Nfatc1	2.43663	1.56003	16.0081	35.306	34.7129	4.9005	4.91527	1~2
Pcdhb10	1.92447	1.55112	5.61609	1.55341	15.4453	1.4665	1.95375	1~2
Pcdhb15	2.22595	3.3327	5.08774	3.79712	6.70367	1.60459	4.69324	1~2
Pcdhb4	2.02128	1.07534	1.71108	2.83578	1.10531	6.91491	4.81363	1~2
Pcdhb6	1.52701	1.41597	8.29259	3.46538	3.62532	6.07447	5.80658	1~2
Pcdhb8	1.95819	1.26751	2.22808	12.1889	5.10974	6.13305	6.09978	1~2
Prrc1	1.39246	1.09023	9.60619	7.48789	7.5871	12.8274	9.17199	1~2
Ptpn2	1.24774	1.44213	4.47009	8.60963	12.0434	5.14421	5.36911	1~2
Rttn	2.04208	1.49869	3.90806	8.43596	5.41676	6.39484	4.29073	1~2
Seh1l	1.62514	1.52949	1.7403	1.18513	1.49665	5.80472	5.60335	1~2
Snx24	2.07556	1.10496	131.641	1.3618	1.71197	84.1678	26.8327	1~2
Stard6	2.97233	1.70906	10.6193	11.6452	14.9782	7.01325	18.2398	1~2
Tmed7	1.91503	1.33584	31.8055	20.5697	22.1127	31.4199	25.9902	1~2
Nars	3.74312	4.60186	9.14976	10.7534	9.15968	17.4977	20.6581	2~5
Scgb3a2	2.13755	2.16072	4083.95	2.24534	6.29412	6608.77	3851.22	2~5
Zfp397	2.34445	2.51924	2.24293	2.78459	2.8879	8.71264	3.70143	2~5

## Sheet: up-reg in TC10
# Column A:Gene Symbol
(Column B~H: Absolute foldchange between TC10 vs other cells(genes up-regulated in TC10
(Column I: The range of fold change in TC10 compared vs other cells(genes up-regulated in TC10
Symbol	fibroblast	stem	ATII	CD8_T_BL	CD8_T_LL	basal_cell	duct_cell
9430020K01Rik	1.02353	1.64024	1.302	21.3274	49.2617	4.74869	5.79177	1~2
Bin1	3.5533	1.27598	8.44048	11.3284	9.6981	16.3712	16.9933	1~2
Cdh2	180.2	1.66761	92.297	155.305	26.4515	7.04312	14.8602	1~2
Colec12	2.73474	2.40491	1.63928	10.3294	1.53203	2.29196	4.07593	1~2
Csf1r	146.034	108.678	1.48081	24.89	10.5919	36.2497	19.7233	1~2
Fech	1.38767	1.86825	1.48139	2.54493	2.91317	2.43341	2.71096	1~2
Gm672	1.40268	1.83027	3.18827	8.30297	17.8852	4.38681	3.26618	1~2
Ier3ip1	1.66856	1.88445	2.27244	1.7489	1.94348	1.85311	1.99173	1~2
Pdgfrb	1.06194	1.78296	35.1292	135.603	113.966	36.0187	25.4229	1~2
Txnl4a	1.45762	1.21395	1.38639	1.93964	2.00658	1.86645	1.9358	1~2
Usp14	1.40431	1.29348	1.71613	1.32308	1.55491	2.54593	2.18612	1~2
Yipf5	1.03601	1.957	1.5671	1.74988	2.73178	1.87038	2.44422	1~2
Dpysl3	161.654	3.47304	25.3818	157.507	27.7485	2.13467	12.2012	2~5
Lims2	2.41985	32.4594	6.77377	134.385	195.978	42.2402	441.602	2~5
Tubb6	3.69807	2.72531	17.619	314.513	184.123	11.3838	6.68195	2~5

## Sheet: down-reg in TC10
# Column A:Gene Symbol
(Column B~H: Absolute foldchange between TC10 vs other cells(genes down-regulated in TC10
(Column I: The range of fold change in TC10 compared vs other cells(genes down-regulated in TC10
Symbol	fibroblast	stem	ATII	CD8_T_BL	CD8_T_LL	basal_cell	duct_cell
1700034H14Rik	2.588	1.45714	2.71888	15.0823	13.7993	8.9997	6.59394	1~2
2210409D07Rik	1.53706	1.54787	6.30602	5.72026	10.627	25.5352	13.3389	1~2
5430411K18Rik	2.09407	1.35616	2.92307	4.55975	4.8462	3.14887	2.7351	1~2
5730494M16Rik	2.1688	1.01889	7.88007	26.8229	17.9355	6.55451	6.28765	1~2
Aqp4	10.8025	8.25565	7.78955	1.95726	3.09438	149.434	62.9562	1~2
Arhgap12	1.57606	4.54965	1.89216	3.77615	4.63743	15.6189	9.06134	1~2
Arhgap26	1.17015	1.5403	9.05977	19.5659	13.5704	72.9143	37.0694	1~2
Arsi	1.18391	1.26109	28.2639	23.9493	61.8497	48.5753	19.0608	1~2
Ccdc11	1.70459	1.7198	56.8368	1.37141	3.17169	6.83266	12.9424	1~2
Cep120	1.36754	1.20513	10.256	15.0356	12.1431	5.81441	5.24371	1~2
Csnk1a1	1.02555	1.37479	2.2193	3.8127	3.56253	2.77355	3.42345	1~2
Csnk1g3	1.09295	1.22729	1.87526	9.99657	10.4719	3.64992	3.03828	1~2
Cul2	2.04127	1.56182	2.43409	7.7881	6.49681	4.09406	3.99236	1~2
Epb4.1l4a	1.30082	1.21589	82.0827	7.30004	23.6705	173.011	182.634	1~2
Epc1	1.07847	1.65613	9.84656	24.2651	26.5602	11.5809	7.8296	1~2
Fchsd1	1.36286	1.04823	1.22132	2.95204	2.08078	4.93196	4.25299	1~2
Gfra3	1.62443	1.46432	4.33581	1.44496	6.71256	7.42797	4.76857	1~2
Gm1614	1.48342	1.15997	2.02796	1.23902	6.55247	22.8757	11.1386	1~2
Hspa9	3.56848	2.7038	1.36191	1.73909	1.80212	2.29807	3.69487	1~2
Impa2	4.103	1.39296	1.33932	1.69172	1.70871	3.02371	3.25556	1~2
Iws1	2.97879	1.999	5.10546	16.7873	17.6565	14.3643	10.0812	1~2
Lars	2.7553	2.93688	1.17256	2.94436	1.95642	1.36069	1.14825	1~2
Map3k2	1.47312	2.34246	3.73972	9.71605	11.547	9.16997	5.96188	1~2
Mapk4	1.15542	1.1279	4.88912	5.00557	7.16925	3.98336	8.71461	1~2
Mapre2	1.41571	1.08257	4.57003	3.11838	3.35989	5.10206	2.03686	1~2
Matr3	3.29896	1.8888	13.4724	32.1515	37.5795	12.5663	15.1116	1~2
Nfatc1	1.72768	1.10613	11.3504	25.0335	24.613	3.47467	3.48514	1~2
Paip2	1.1438	1.54236	4.29637	9.90205	7.62788	8.45854	6.70569	1~2
Pcdhb10	2.19498	1.76916	6.40551	1.77176	17.6163	1.67263	2.22838	1~2
Pcdhb15	1.77152	2.65233	4.04908	3.02194	5.33512	1.27701	3.73512	1~2
Pcdhb8	2.05991	1.33336	2.34382	12.8221	5.37518	6.45165	6.41665	1~2
Pggt1b	1.087	1.72131	44.727	75.1948	81.9781	135.741	137.471	1~2
Pias2	1.21336	1.74597	1.10295	2.27466	1.98122	3.2552	2.03346	1~2
Rbm22	1.17926	1.09644	23.4338	43.4319	38.2393	35.9045	23.6611	1~2
Rnf138	1.32665	2.33766	2.96746	32.433	23.1504	3.78151	2.94736	1~2
Seh1l	2.34798	2.20979	2.51437	1.71226	2.16234	8.38658	8.09565	1~2
Slc26a2	3.83043	1.32324	43.3065	17.7594	24.1644	127.482	104.917	1~2
Slc4a9	1.32761	1.3634	1.73976	1.99515	8.52784	6.9739	25.7529	1~2
Snx24	1.96193	1.04447	124.434	1.28725	1.61825	79.5599	25.3637	1~2
Socs6	1.30621	1.5221	10.2883	10.6998	7.89619	17.2302	15.5839	1~2
Srfbp1	1.42297	2.29046	1.37671	2.98617	2.21775	10.4145	9.34561	1~2
Srp19	1.07079	1.3383	7.209	7.82661	10.0759	16.5674	16.6204	1~2
Stard6	1.83161	1.05315	6.54381	7.17599	9.22984	4.3217	11.2397	1~2
Stk32a	1.39432	1.57197	8.47495	24.1956	6.08883	43.3325	26.6171	1~2
Tcerg1	1.25428	2.62005	5.9981	17.1392	21.7496	17.3011	17.8002	1~2
Tmed7	1.86441	1.30053	30.9647	20.0259	21.5281	30.5894	25.3031	1~2
Wdr36	1.22577	1.59497	2.95566	5.27914	4.05106	4.3221	6.89566	1~2
Zadh2	1.19488	1.48921	9.89398	15.615	10.5596	3.01361	1.46097	1~2
Zfp35	1.26231	1.66554	3.94481	5.3995	5.44729	6.87447	3.47721	1~2
Zfp608	1.6866	1.71297	18.4245	1.9767	1.94208	20.1549	6.8854	1~2
1500015A07Rik	2.14835	2.00672	6.96624	8.11113	10.9471	13.1026	28.5312	2~5
Brd8	2.81779	3.17794	31.5012	111.07	104.598	56.7847	43.0285	2~5
Ptpn2	2.05159	2.37122	7.34991	14.1563	19.8022	8.45833	8.82813	2~5
Rttn	2.77089	2.03356	5.30283	11.4467	7.34997	8.67713	5.82208	2~5
Scgb3a2	3.13857	3.1726	5996.46	3.29683	9.24167	9703.65	5654.77	2~5
Zfp397	3.45635	3.71403	3.30669	4.10524	4.25755	12.8448	5.45691	2~5
Nars	5.54801	6.82082	13.5617	15.9385	13.5764	25.9349	30.6192	>5

## Sheet: up-reg in TCs
# Column A:Gene Symbol
(Column B~H: Absolute foldchange between TC5 vs other cells(up-regulated
(Column I~O: Absolute foldchange between TC10 vs other cells(up-regulated
(Column P: The range of fold change in TCs compared vs other cells(up-regulated in TCs
	TC5 vs.							TC10 vs.
Symbol	fibroblast	stem	ATII	CD8_T_BL	CD8_T_LL	basal_cell	duct_cell	fibroblast	stem	ATII	CD8_T_BL	CD8_T_LL	basal_cell	duct_cell
9430020K01Rik	1.1572	1.85445	1.47203	24.1126	55.695	5.36885	6.54815	1.02353	1.64024	1.302	21.3274	49.2617	4.74869	5.79177	1~2
Bin1	4.37959	1.5727	10.4032	13.9627	11.9533	20.1782	20.945	3.5533	1.27598	8.44048	11.3284	9.6981	16.3712	16.9933	1~2
Cdh2	167.954	1.55428	86.0248	144.751	24.654	6.56449	13.8504	180.2	1.66761	92.297	155.305	26.4515	7.04312	14.8602	1~2
Fech	1.43541	1.93252	1.53236	2.63248	3.01339	2.51713	2.80422	1.38767	1.86825	1.48139	2.54493	2.91317	2.43341	2.71096	1~2
Txnl4a	2.14204	1.78396	2.03735	2.85039	2.94876	2.74283	2.84474	1.45762	1.21395	1.38639	1.93964	2.00658	1.86645	1.9358	1~2
Usp14	2.13868	1.96988	2.61356	2.01496	2.36803	3.8773	3.32932	1.40431	1.29348	1.71613	1.32308	1.55491	2.54593	2.18612	1~2
Yipf5	1.17346	2.21665	1.77501	1.98204	3.09422	2.11853	2.76851	1.03601	1.957	1.5671	1.74988	2.73178	1.87038	2.44422	1~2
Dpysl3	226.343	4.86285	35.5389	220.537	38.8527	2.98891	17.0838	161.654	3.47304	25.3818	157.507	27.7485	2.13467	12.2012	2~5
Lims2	2.1562	28.9229	6.03575	119.743	174.626	37.6381	393.489	2.41985	32.4594	6.77377	134.385	195.978	42.2402	441.602	2~5
Tubb6	5.37661	3.96231	25.6162	457.269	267.696	16.5509	9.71487	3.69807	2.72531	17.619	314.513	184.123	11.3838	6.68195	2~5

## Sheet: down-reg in TCs
# Column A:Gene Symbol
(Column B~H: Absolute foldchange between TC5 vs other cells(down-regulated
(Column I~O: Absolute foldchange between TC10 vs other cells(down-regulated
(Column P: The range of fold change in TCs compared vs other cells(down-regulated in TCs
	TC5 vs.							TC10 vs.
Symbol	fibroblast	stem	ATII	CD8_T_BL	CD8_T_LL	basal_cell	duct_cell	fibroblast	stem	ATII	CD8_T_BL	CD8_T_LL	basal_cell	duct_cell
1700034H14Rik	2.00838	1.13079	2.10995	11.7044	10.7088	6.98408	5.11713	2.588	1.45714	2.71888	15.0823	13.7993	8.9997	6.59394	1~2
2210409D07Rik	1.00305	1.0101	4.11514	3.73289	6.93487	16.6636	8.7046	1.53706	1.54787	6.30602	5.72026	10.627	25.5352	13.3389	1~2
5430411K18Rik	1.94494	1.25958	2.7149	4.23502	4.50107	2.92462	2.54032	2.09407	1.35616	2.92307	4.55975	4.8462	3.14887	2.7351	1~2
Arhgap12	1.07659	3.10784	1.29252	2.57946	3.1678	10.6692	6.18974	1.57606	4.54965	1.89216	3.77615	4.63743	15.6189	9.06134	1~2
Arhgap26	1.13374	1.49237	8.77787	18.9571	13.1481	70.6455	35.916	1.17015	1.5403	9.05977	19.5659	13.5704	72.9143	37.0694	1~2
Arsi	1.07226	1.14216	25.5985	21.6907	56.0169	43.9943	17.2632	1.18391	1.26109	28.2639	23.9493	61.8497	48.5753	19.0608	1~2
Hspa9	2.83378	2.14712	1.08151	1.38103	1.43109	1.82492	2.93415	3.56848	2.7038	1.36191	1.73909	1.80212	2.29807	3.69487	1~2
Impa2	3.9946	1.35616	1.30393	1.64702	1.66357	2.94382	3.16954	4.103	1.39296	1.33932	1.69172	1.70871	3.02371	3.25556	1~2
Iws1	2.26577	1.52051	3.8834	12.769	13.4301	10.926	7.66811	2.97879	1.999	5.10546	16.7873	17.6565	14.3643	10.0812	1~2
Map3k2	1.4846	2.36071	3.76885	9.79174	11.637	9.24141	6.00832	1.47312	2.34246	3.73972	9.71605	11.547	9.16997	5.96188	1~2
Mapk4	1.08325	1.05745	4.58373	4.6929	6.72144	3.73455	8.17027	1.15542	1.1279	4.88912	5.00557	7.16925	3.98336	8.71461	1~2
Matr3	2.03611	1.16576	8.31512	19.8438	23.194	7.75587	9.32684	3.29896	1.8888	13.4724	32.1515	37.5795	12.5663	15.1116	1~2
Nfatc1	2.43663	1.56003	16.0081	35.306	34.7129	4.9005	4.91527	1.72768	1.10613	11.3504	25.0335	24.613	3.47467	3.48514	1~2
Pcdhb10	1.92447	1.55112	5.61609	1.55341	15.4453	1.4665	1.95375	2.19498	1.76916	6.40551	1.77176	17.6163	1.67263	2.22838	1~2
Pcdhb15	2.22595	3.3327	5.08774	3.79712	6.70367	1.60459	4.69324	1.77152	2.65233	4.04908	3.02194	5.33512	1.27701	3.73512	1~2
Pcdhb8	1.95819	1.26751	2.22808	12.1889	5.10974	6.13305	6.09978	2.05991	1.33336	2.34382	12.8221	5.37518	6.45165	6.41665	1~2
Seh1l	1.62514	1.52949	1.7403	1.18513	1.49665	5.80472	5.60335	2.34798	2.20979	2.51437	1.71226	2.16234	8.38658	8.09565	1~2
Snx24	2.07556	1.10496	131.641	1.3618	1.71197	84.1678	26.8327	1.96193	1.04447	124.434	1.28725	1.61825	79.5599	25.3637	1~2
Stard6	2.97233	1.70906	10.6193	11.6452	14.9782	7.01325	18.2398	1.83161	1.05315	6.54381	7.17599	9.22984	4.3217	11.2397	1~2
Tmed7	1.91503	1.33584	31.8055	20.5697	22.1127	31.4199	25.9902	1.86441	1.30053	30.9647	20.0259	21.5281	30.5894	25.3031	1~2
Scgb3a2	2.13755	2.16072	4083.95	2.24534	6.29412	6608.77	3851.22	3.13857	3.1726	5996.46	3.29683	9.24167	9703.65	5654.77	2~5
Zfp397	2.34445	2.51924	2.24293	2.78459	2.8879	8.71264	3.70143	3.45635	3.71403	3.30669	4.10524	4.25755	12.8448	5.45691	2~5
