# Supplementary material for: Global analyses of Chromosome 17 and 18 genes of lung telocytes compared with mesenchymal stem cells, fibroblasts, alveolar type II cells, airway epithelial cells, and lymphocytes
Source: Biol Direct. 2015 Mar 11;10:9. doi: 10.1186/s13062-015-0042-0 (PMC4355521; doi:10.1186/s13062-015-0042-0)
Supplement: Additional file 3: — Details of up-regulated and down-regulated gene expression variations in chromosome 17. [file 13062_2015_42_MOESM3_ESM.xlsx]

## Sheet: table
	TC5 vs stem	TC10 vs stem	TCs vs stem			TC5 vs fibroblast	TC10 vs fibroblast	TCs vs fibroblast			TC5 vs ATII	TC10 vs ATII	TCs vs ATII
up>1	332	226	220		up>1	330	245	229		up>1	184	139	134
up>2	106	90	68		up>2	136	95	84		up>2	97	71	61
up>5	34	25	19		up>5	50	36	31		up>5	28	19	15
down>1	250	356	244		down>1	252	337	236		down>1	398	443	393
down>2	75	132	68		down>2	87	124	79		down>2	283	333	227
down>5	10	25	8		down>5	14	22	9		down>5	160	193	151
down>10	3	6	3		down>10	3	4	2		down>10	92	114	85
SUM	181	222	136		SUM	223	219	163		SUM	380	404	288
	TC5 vs CD8BL	TC10 vs CD8BL	TCs vs CD8BL			TC5 vs CD8LL	TC10 vs CD8LL	TCs vs CD8LL			TC5 vs basal cell	TC10 vs basal cell	TCs vs basal cell
up>1	232	194	185		up>1	223	177	170		up>1	153	120	112
up>2	139	113	100		up>2	135	105	99		up>2	77	59	55
up>5	60	40	37		up>5	55	43	39		up>5	28	23	16
down>1	350	388	341		down>1	359	405	352		down>1	429	462	421
down>2	269	300	261		down>2	262	301	254		down>2	332	377	327
down>5	160	175	149		down>5	158	170	150		down>5	201	238	194
down>10	105	115	97		down>10	104	122	95		down>10	120	150	111
SUM	408	413	361		SUM	397	406	353		SUM	409	436	382
	TC5 vs duct cell	TC10 vs duct cell	TCs vs duct cell
up>1	192	146	142
up>2	100	75	67
up>5	36	25	20
down>1	390	436	386
down>2	288	332	282
down>5	169	205	165
down>10	98	119	88
SUM	388	407	349

## Sheet: TC5 vs fibro
up>1(330)			up>2(136)			up>5(50)			down>1(252)			down>2(87)			down>5(14)			down>10(3)			up top5			down top5
S_up1	f_up1		S_up2	f_up2		S_up5	f_up5		S_down1	f_down1		S_down2	f_down2		S_down5	f_down5		S_down10	f_down10		Symbol	fibroblast		Symbol	fibroblast
D17Wsu104e	1.00019		Rhot2	2.01		Tmem204	5.24262		Cdsn	158.576		Cdsn	158.576		Cdsn	158.576		Cdsn	158.576		Msln	106.724		Cdsn	158.576
Pgc	1.00024		Mta3	2.02122		Pi16	5.24678		Fbxl16	19.3972		Fbxl16	19.3972		Fbxl16	19.3972		Fbxl16	19.3972		Fpr1	111.253		Fbxl16	19.3972
Wdr24	1.00235		Gtf2f1	2.02404		Hs3st6	5.30225		C2	12.4975		C2	12.4975		C2	12.4975		C2	12.4975		Mapk13	115.872		C2	12.4975
Fbxo11	1.01474		Thoc6	2.03318		Tead3	5.38801		Plcl2	9.77317		Plcl2	9.77317		Plcl2	9.77317					Clic5	131.597		Plcl2	9.77317
Dcpp3	1.01548		Cramp1l	2.0387		Pim1	5.71993		Slc29a1	7.55548		Slc29a1	7.55548		Slc29a1	7.55548					Epb4.1l3	133.556		Slc29a1	7.55548
3110052M02Rik	1.01668		Tcp11	2.03913		B3galt4	5.96174		Tfb1m	7.26842		Tfb1m	7.26842		Tfb1m	7.26842
Mea1	1.02251		Ccdc94	2.03998		Slc9a3r2	6.09736		Psors1c2	6.72743		Psors1c2	6.72743		Psors1c2	6.72743
Gnmt	1.02574		Stk19	2.05135		Agpat1	6.13005		Lonp1	6.62053		Lonp1	6.62053		Lonp1	6.62053
Rgl2	1.03245		Rab12	2.0602		Hcfc1r1	6.34363		Psmb9	6.16936		Psmb9	6.16936		Psmb9	6.16936
Alkbh7	1.03312		Akap8	2.06227		Stap2	6.56587		C030034I22Rik	5.83247		C030034I22Rik	5.83247		C030034I22Rik	5.83247
Tcp1	1.03396		Clip4	2.07157		Hspa1a	6.72652		Fkbp5	5.76435		Fkbp5	5.76435		Fkbp5	5.76435
Pot1b	1.03443		Cd2ap	2.08214		Kank3	7.06989		Tff3	5.39236		Tff3	5.39236		Tff3	5.39236
Mcfd2	1.03841		Tnfaip8l1	2.13199		Nme4	7.13111		Lrg1	5.14104		Lrg1	5.14104		Lrg1	5.14104
Mpnd	1.04063		Lta	2.13471		Trim40	7.56362		Emilin2	5.06969		Emilin2	5.06969		Emilin2	5.06969
4732491K20Rik	1.04917		Lst1	2.15511		Agpat4	7.93831		Mog	4.8926		Mog	4.8926
1700090G07Rik	1.04951		Birc6	2.2143		Zdhhc14	7.96453		Slc25a27	4.71875		Slc25a27	4.71875
Ypel5	1.05658		Kifc1	2.22686		Cyp21a1	8.17121		Hsf2bp	4.34608		Hsf2bp	4.34608
Rnf151	1.06833		Traf7	2.22803		Lbh	8.43984		Gtpbp2	4.21992		Gtpbp2	4.21992
Narfl	1.06894		Pdia2	2.22992		Nfkbie	8.56349		Dnahc8	4.03267		Dnahc8	4.03267
Rnf5	1.07052		Mtch1	2.23649		Ppil1	8.69052		Enpp4	3.98463		Enpp4	3.98463
Ticam1	1.07062		Dhx57	2.24648		Ager	9.27236		Fahd1	3.85486		Fahd1	3.85486
D17H6S56E-5	1.08032		Mrps34	2.26188		Notch4	10.4805		Zfp820	3.72246		Zfp820	3.72246
4930515G13Rik	1.08122		Dnase1l2	2.26795		Ly6g6d	11.4204		Gfer	3.67949		Gfer	3.67949
Tiam2	1.08575		Tulp4	2.28007		Eme2	11.7419		3110082D06Rik	3.53267		3110082D06Rik	3.53267
Rnf8	1.08633		1600012H06Rik	2.28311		Dll1	12.4427		Shd	3.49499		Shd	3.49499
Prss32	1.08773		Spast	2.28415		Emr1	13.0495		Glo1	3.47994		Glo1	3.47994
Syngr3	1.09018		Bat2	2.29003		Trem2	15.1106		Zfp101	3.4463		Zfp101	3.4463
Alk	1.09353		Bysl	2.31306		Prkd3	18.9978		Cenpq	3.28563		Cenpq	3.28563
Lemd2	1.094		Kctd20	2.3223		Crb3	21.1828		Serac1	3.26811		Serac1	3.26811
Rpl10a	1.09584		Ube2i	2.37218		Flywch2	21.8685		Rpl3l	3.21916		Rpl3l	3.21916
Tjap1	1.09927		Chtf18	2.40611		Prss22	23.3343		Sema6b	3.12943		Sema6b	3.12943
Ppp2r1a	1.09981		Cul7	2.41213		Dusp1	24.4078		Tap1	3.11829		Tap1	3.11829
Srbd1	1.10167		Daam2	2.43266		H2-Ab1	25.2398		Mep1a	3.10005		Mep1a	3.10005
Rpusd1	1.10265		Trip10	2.44431		Rasgrp3	25.6121		Gtf2h5	3.08037		Gtf2h5	3.08037
Nfya	1.1076		Ergic1	2.46242		Satb1	30.176		Epas1	3.07809		Epas1	3.07809
Sft2d1	1.10821		Ccnd3	2.48862		Haghl	31.1219		Foxn2	2.84396		Foxn2	2.84396
Acsbg2	1.11148		Nrxn1	2.49023		Gpr116	31.4191		Clps	2.82414		Clps	2.82414
ORF19	1.11497		Bat5	2.49464		Ebi3	31.4812		Zfp760	2.82237		Zfp760	2.82237
Pgk2	1.11611		Atp6v0e	2.57688		H2-D1	31.6516		Metrn	2.80108		Metrn	2.80108
Vars2	1.11755		Tbcc	2.63157		Vav1	34.5553		Prrt1	2.79677		Prrt1	2.79677
Txndc2	1.11904		Pbx2	2.63362		C3	35.0455		Mut	2.75617		Mut	2.75617
Trem1	1.1222		Socs5	2.70335		Ptk7	35.5482		Hn1l	2.74529		Hn1l	2.74529
Cacna1h	1.12684		Tnfrsf12a	2.72365		Ier3	40.1763		Phf10	2.70234		Phf10	2.70234
0610007P22Rik	1.12765		Synj2	2.77335		Ddah2	42.6042		1600014C23Rik	2.68805		1600014C23Rik	2.68805
Ubxn6	1.13062		5730437N04Rik	2.79952		Mdfi	83.2053		A630033E08Rik	2.66843		A630033E08Rik	2.66843
Mrpl14	1.13122		Prepl	2.83885		Msln	106.724		Abcc10	2.66835		Abcc10	2.66835
Pigq	1.13211		Tmem63b	2.86328		Fpr1	111.253		Prph2	2.62693		Prph2	2.62693
Zfp523	1.13263		Cyp4f39	2.87626		Mapk13	115.872		BC003965	2.62334		BC003965	2.62334
Bat1a	1.13853		2900073G15Rik	2.89884		Clic5	131.597		Morn2	2.55427		Morn2	2.55427
Ccr6	1.14167		9130008F23Rik	2.92831		Epb4.1l3	133.556		Tmem8	2.54423		Tmem8	2.54423
Stub1	1.14452		Mrpl28	2.96748					Zfp81	2.48985		Zfp81	2.48985
Wdr46	1.14542		Igf2r	2.99974					C920016K16Rik	2.48017		C920016K16Rik	2.48017
Slc30a6	1.14643		Fam173a	3.01318					Tbc1d22b	2.46433		Tbc1d22b	2.46433
Kcnh8	1.1524		Aars2	3.02422					Morc2b	2.4481		Morc2b	2.4481
Taf11	1.15991		2310014H01Rik	3.03275					Flot1	2.43015		Flot1	2.43015
Acat2	1.16113		1110021J02Rik	3.03713					Vars	2.42889		Vars	2.42889
Rhbdl1	1.16487		Brd4	3.05026					Haao	2.40629		Haao	2.40629
Ly6g6c	1.16508		Rps6ka2	3.0754					Sstr5	2.40625		Sstr5	2.40625
Glp1r	1.16573		1700010I14Rik	3.08047					6330416L07Rik	2.40437		6330416L07Rik	2.40437
Pnldc1	1.16623		Lpin2	3.10155					BC048355	2.36246		BC048355	2.36246
Ppm1b	1.16765		Arhgap28	3.12645					Psmb8	2.36189		Psmb8	2.36189
Wiz	1.16933		Fez2	3.13533					Sgol1	2.35518		Sgol1	2.35518
Clcn7	1.17305		Kctd5	3.13859					Wdr90	2.34478		Wdr90	2.34478
Luc7l	1.17507		Bak1	3.20601					Tap2	2.33364		Tap2	2.33364
4921529N20Rik	1.1771		0610011F06Rik	3.26318					1700106N22Rik	2.32361		1700106N22Rik	2.32361
Treml1	1.18241		Fkbpl	3.30471					Galm	2.32059		Galm	2.32059
Pou5f1	1.18388		Srf	3.48328					5430411C19Rik	2.29634		5430411C19Rik	2.29634
Smchd1	1.18725		Amdhd2	3.62708					Pkmyt1	2.26325		Pkmyt1	2.26325
Galnt14	1.1894		Clic1	3.63757					Cript	2.24127		Cript	2.24127
Srpk1	1.1908		Gng13	3.78226					Lrpprc	2.22919		Lrpprc	2.22919
Kat2b	1.19159		Tubb5	3.95248					Wtap	2.22847		Wtap	2.22847
4930442P07Rik	1.19363		Tnf	4.04837					Rab31	2.20688		Rab31	2.20688
Twsg1	1.19557		Ltbp1	4.10557					Zfp563	2.16357		Zfp563	2.16357
Msh5	1.19761		C4b	4.10594					Mrps18a	2.16215		Mrps18a	2.16215
Arrdc5	1.1977		Spdef	4.18914					Tnxb	2.16183		Tnxb	2.16183
Cpne5	1.2002		Wfikkn1	4.24572					Rfx2	2.15249		Rfx2	2.15249
Ppard	1.20027		Slc37a1	4.30391					H2-Q2	2.14834		H2-Q2	2.14834
2410091C18Rik	1.20458		Dync2li1	4.31115					H2-Oa	2.14046		H2-Oa	2.14046
Strn	1.20993		Myom1	4.31896					Trim39	2.10916		Trim39	2.10916
Hspa1l	1.21489		Cdkn1a	4.3381					Zfp40	2.10454		Zfp40	2.10454
Rab11b	1.21751		Ddr1	4.3662					1700122O11Rik	2.0825		1700122O11Rik	2.0825
1700067P10Rik	1.21834		Tubb4	4.40672					Enpp5	2.07752		Enpp5	2.07752
Mapk8ip3	1.22129		H2-Q8	4.46781					Lmf1	2.05462		Lmf1	2.05462
Trim10	1.22903		Scube3	4.48999					Efna5	2.03148		Efna5	2.03148
Fbxl17	1.22905		Eif2ak2	4.68347					Nrm	2.01242		Nrm	2.01242
Slc35b2	1.23107		Sepx1	4.95813					Pacsin1	2.00229		Pacsin1	2.00229
Atp6v1e2	1.23241		Tmem204	5.24262					Def6	2.00157		Def6	2.00157
Grm4	1.23996		Pi16	5.24678					Egfl8	1.96156
Slc8a1	1.24113		Hs3st6	5.30225					Cnpy3	1.946
Rab11fip3	1.24514		Tead3	5.38801					Rxrb	1.94476
Pgp	1.25436		Pim1	5.71993					Zfp160	1.93729
Pram1	1.25555		B3galt4	5.96174					Tmem146	1.92796
Hdgfrp2	1.25952		Slc9a3r2	6.09736					Uhrf1bp1	1.91948
Ttbk1	1.2675		Agpat1	6.13005					Supt3h	1.91146
Treml4	1.28017		Hcfc1r1	6.34363					4930432O21Rik	1.90172
Mrps10	1.28235		Stap2	6.56587					4930528F23Rik	1.87973
Daxx	1.28343		Hspa1a	6.72652					Capn11	1.86402
Dlgap1	1.28712		Kank3	7.06989					Fgfr1op	1.86296
1700024P12Rik	1.2888		Nme4	7.13111					H2-M3	1.8625
Thada	1.28933		Trim40	7.56362					Zfp472	1.85219
Tgif1	1.3014		Agpat4	7.93831					Slc22a1	1.79298
BC032203	1.30444		Zdhhc14	7.96453					Cdc5l	1.78605
Calm2	1.30502		Cyp21a1	8.17121					Rhoq	1.77911
B430306N03Rik	1.30604		Lbh	8.43984					Ndufv2	1.75978
1700061G19Rik	1.30657		Nfkbie	8.56349					Ttc27	1.71428
Prss28	1.31321		Ppil1	8.69052					Kcnk12	1.7087
Guca1a	1.31376		Ager	9.27236					Zfp161	1.7013
Itfg3	1.31392		Notch4	10.4805					2310039H08Rik	1.67325
Fndc1	1.31597		Ly6g6d	11.4204					Pex6	1.67052
1600002H07Rik	1.31661		Eme2	11.7419					H2-K1	1.66373
Rps2	1.31885		Dll1	12.4427					Thumpd2	1.6617
Zfp53	1.32927		Emr1	13.0495					Rps18	1.66098
Sh3gl1	1.33365		Trem2	15.1106					Tcf19	1.65154
Dlk2	1.342		Prkd3	18.9978					Ndc80	1.61313
Ppp4r1	1.3446		Crb3	21.1828					Cebpz	1.61118
Dci	1.34921		Flywch2	21.8685					H2-Q7	1.60808
Klhdc3	1.35247		Prss22	23.3343					Col11a2	1.6047
Psmb1	1.35894		Dusp1	24.4078					AI314976	1.59795
Slc39a7	1.36101		H2-Ab1	25.2398					E4f1	1.59614
Trim26	1.36469		Rasgrp3	25.6121					Mas1	1.57916
Tcte1	1.36681		Satb1	30.176					1700011E24Rik	1.57661
Map3k4	1.37369		Haghl	31.1219					Pdcd2	1.57069
Ddx11	1.37474		Gpr116	31.4191					Stk38	1.55325
Nrtn	1.38975		Ebi3	31.4812					Rgmb	1.54844
Six3	1.40062		H2-D1	31.6516					2310061I04Rik	1.53977
Ndufa11	1.41183		Vav1	34.5553					Zfp213	1.5297
1300003B13Rik	1.41204		C3	35.0455					Gnptg	1.52943
Rrp1b	1.41697		Ptk7	35.5482					Mdc1	1.52038
Yipf3	1.4173		Ier3	40.1763					Gm88	1.5183
Map4k3	1.4264		Ddah2	42.6042					Ndufb10	1.51163
Ranbp3	1.42658		Mdfi	83.2053					Thbs2	1.50743
Gtf2h4	1.42689		Msln	106.724					Pdpk1	1.507
Ccnf	1.43469		Fpr1	111.253					Mrps18b	1.50494
Rbm16	1.43603		Mapk13	115.872					Polr1c	1.49244
Runx2	1.43795		Clic5	131.597					Rnps1	1.4898
Tapbp	1.44864		Epb4.1l3	133.556					Tmprss3	1.48945
Ralbp1	1.45002								Prkce	1.48755
Tceb2	1.45188								Tnfsf9	1.48362
Gemin6	1.45264								Taf8	1.47492
Mad2l1bp	1.4529								Guca1b	1.46983
Nudt3	1.45465								Btbd9	1.46606
Zfp598	1.46326								Vegfa	1.46588
Klraq1	1.47685								Pxt1	1.46001
Polh	1.48283								Cyp4f13	1.45283
Anks1	1.48352								Xpo5	1.44348
Bat3	1.48528								Ppt2	1.43978
Prdm9	1.48569								Lsm2	1.43788
BC004004	1.49698								Skiv2l	1.43571
Zfand3	1.52514								Nfkbil1	1.43149
Bnip1	1.53135								Rgs11	1.42919
Prr3	1.53399								Cox7a2l	1.41652
Ehmt2	1.53606								Decr2	1.40719
Zbtb22	1.54582								4930539E08Rik	1.39668
Man2a1	1.55595								Cd320	1.39109
Znrf4	1.57088								Dom3z	1.39056
Mapk14	1.57112								Ankrd12	1.3855
Hsp90ab1	1.59657								Nkx2-5	1.383
Hnrpll	1.59812								Dpy30	1.38252
Fert2	1.61162								1110038B12Rik	1.36814
Foxp4	1.61179								Mocs1	1.3666
Pja2	1.61728								Uhrf1	1.35402
Cldn9	1.61991								Telo2	1.3457
Ppp2r5d	1.63344								Dpp9	1.33291
Tsc2	1.63648								Tcfeb	1.32828
Qk	1.64085								Pkd1	1.32737
Spsb3	1.65065								U2af1	1.32672
Cyp4f16	1.65479								Ttc7	1.31956
Arid1b	1.66343								Zfp677	1.31826
Pacrg	1.684								Atl2	1.31795
Brd2	1.68843								Mrpl2	1.31406
Bat4	1.69527								Fpr3	1.30754
Snx9	1.71609								Wdr27	1.30499
Pde9a	1.72901								Khsrp	1.29147
Itpr3	1.74421								Znrd1	1.29018
4930564C03Rik	1.75478								Park2	1.28888
Fgd2	1.76139								Ndufa7	1.28644
Tbl3	1.77538								Zfp51	1.28594
Zfp57	1.79054								Safb	1.28485
Memo1	1.79687								H2-T24	1.2806
Akap8l	1.79896								Ring1	1.27944
Csnk2b	1.79976								Apom	1.27238
H2-Q10	1.8031								Gpsm3	1.27179
Pigf	1.85566								Xdh	1.27079
Rpl7l1	1.85938								Pknox1	1.26929
AI413582	1.8675								Cyp39a1	1.26891
Zfp52	1.88091								Msh6	1.25827
Rab40c	1.91123								Mettl4	1.25825
Zfp13	1.91347								Zfp36l2	1.25684
Zfp414	1.94886								Zfp54	1.24057
Crip3	1.95219								Fance	1.22996
Ppp1r11	1.96101								Rdbp	1.22168
Lnpep	1.96628								Tulp1	1.21642
Ptprm	1.97008								Noxo1	1.21639
Fem1a	1.99008								Solh	1.21058
Rhot2	2.01								Cbs	1.21003
Mta3	2.02122								H2-DMa	1.20682
Gtf2f1	2.02404								Angptl4	1.20087
Thoc6	2.03318								Mrpl18	1.1919
Cramp1l	2.0387								Cuta	1.18023
Tcp11	2.03913								Wdr4	1.16257
Ccdc94	2.03998								Rpp21	1.15781
Stk19	2.05135								Hagh	1.1551
Rab12	2.0602								Sytl3	1.1466
Akap8	2.06227								Yipf4	1.13763
Clip4	2.07157								Srrm2	1.1344
Cd2ap	2.08214								Fam120b	1.12636
Tnfaip8l1	2.13199								1110020A21Rik	1.12351
Lta	2.13471								Ptprs	1.1199
Lst1	2.15511								BC051142	1.11566
Birc6	2.2143								Zfp758	1.11376
Kifc1	2.22686								Zfp318	1.10977
Traf7	2.22803								Phf1	1.10108
Pdia2	2.22992								2410015M20Rik	1.09722
Mtch1	2.23649								Pspn	1.09623
Dhx57	2.24648								Zscan10	1.09161
Mrps34	2.26188								Gabbr1	1.08884
Dnase1l2	2.26795								Cryaa	1.08632
Tulp4	2.28007								Dhx16	1.08631
1600012H06Rik	2.28311								Rab5a	1.08302
Spast	2.28415								Wdr43	1.08224
Bat2	2.29003								Safb2	1.08186
Bysl	2.31306								Eml4	1.08059
Kctd20	2.3223								1110012J17Rik	1.07758
Ube2i	2.37218								Neu1	1.07548
Chtf18	2.40611								D17Wsu92e	1.07488
Cul7	2.41213								Vapa	1.07295
Daam2	2.43266								Abcf1	1.07226
Trip10	2.44431								H2-Ke6	1.07198
Ergic1	2.46242								BC011426	1.06246
Ccnd3	2.48862								Gpr108	1.06211
Nrxn1	2.49023								Clpp	1.05453
Bat5	2.49464								Atp6v1g2	1.0524
Atp6v0e	2.57688								Srd5a2	1.04533
Tbcc	2.63157								Axin1	1.0444
Pbx2	2.63362								4933433H22Rik	1.04394
Socs5	2.70335								Igfals	1.04205
Tnfrsf12a	2.72365								Heatr5b	1.03665
Synj2	2.77335								Slc25a23	1.03441
5730437N04Rik	2.79952								Slc22a7	1.03425
Prepl	2.83885								Cchcr1	1.03266
Tmem63b	2.86328								Sod2	1.03185
Cyp4f39	2.87626								Tbc1d5	1.03173
2900073G15Rik	2.89884								2900010M23Rik	1.03047
9130008F23Rik	2.92831								Dus3l	1.01905
Mrpl28	2.96748								Rps10	1.01818
Igf2r	2.99974								Klc4	1.01781
Fam173a	3.01318								Nthl1	1.01579
Aars2	3.02422								Riok2	1.01363
2310014H01Rik	3.03275								Fpr-rs3	1.01201
1110021J02Rik	3.03713								Nubp2	1.00945
Brd4	3.05026								Tbp	1.00587
Rps6ka2	3.0754								Ift140	1.00319
1700010I14Rik	3.08047
Lpin2	3.10155
Arhgap28	3.12645
Fez2	3.13533
Kctd5	3.13859
Bak1	3.20601
0610011F06Rik	3.26318
Fkbpl	3.30471
Srf	3.48328
Amdhd2	3.62708
Clic1	3.63757
Gng13	3.78226
Tubb5	3.95248
Tnf	4.04837
Ltbp1	4.10557
C4b	4.10594
Spdef	4.18914
Wfikkn1	4.24572
Slc37a1	4.30391
Dync2li1	4.31115
Myom1	4.31896
Cdkn1a	4.3381
Ddr1	4.3662
Tubb4	4.40672
H2-Q8	4.46781
Scube3	4.48999
Eif2ak2	4.68347
Sepx1	4.95813
Tmem204	5.24262
Pi16	5.24678
Hs3st6	5.30225
Tead3	5.38801
Pim1	5.71993
B3galt4	5.96174
Slc9a3r2	6.09736
Agpat1	6.13005
Hcfc1r1	6.34363
Stap2	6.56587
Hspa1a	6.72652
Kank3	7.06989
Nme4	7.13111
Trim40	7.56362
Agpat4	7.93831
Zdhhc14	7.96453
Cyp21a1	8.17121
Lbh	8.43984
Nfkbie	8.56349
Ppil1	8.69052
Ager	9.27236
Notch4	10.4805
Ly6g6d	11.4204
Eme2	11.7419
Dll1	12.4427
Emr1	13.0495
Trem2	15.1106
Prkd3	18.9978
Crb3	21.1828
Flywch2	21.8685
Prss22	23.3343
Dusp1	24.4078
H2-Ab1	25.2398
Rasgrp3	25.6121
Satb1	30.176
Haghl	31.1219
Gpr116	31.4191
Ebi3	31.4812
H2-D1	31.6516
Vav1	34.5553
C3	35.0455
Ptk7	35.5482
Ier3	40.1763
Ddah2	42.6042
Mdfi	83.2053
Msln	106.724
Fpr1	111.253
Mapk13	115.872
Clic5	131.597
Epb4.1l3	133.556

## Sheet: TC5 vs stem
up>1(332)			up>2(106)			up>5(34)			down>1(250)			down>2(75)			down>5(10)			down>10(3)			up top5			down top5
S_up1	f_up1		S_up2	f_up2		S_up5	f_up5		S_down1	f_down1		S_down2	f_down2		S_down5	f_down5		S_down10	f_down10		Symbol	stem		Symbol	stem
Btbd9	1.00131		Klc4	2.05447		Hspa1a	5.04534		Cdsn	108.207		Cdsn	108.207		Cdsn	108.207		Cdsn	108.207		Trem2	36.3137		Cdsn	108.207
Zfp414	1.00613		Eme2	2.07634		Angptl4	5.22104		Nkx2-5	61.1412		Nkx2-5	61.1412		Nkx2-5	61.1412		Nkx2-5	61.1412		Vav1	38.0955		Nkx2-5	61.1412
Mrpl2	1.00931		Bnip1	2.07769		Sepx1	5.24827		Thbs2	25.0908		Thbs2	25.0908		Thbs2	25.0908		Thbs2	25.0908		Satb1	40.5826		Thbs2	25.0908
Rrp1b	1.0099		Clic1	2.09699		Dusp1	5.31613		Six3	9.70269		Six3	9.70269		Six3	9.70269					Clic5	62.4243		Six3	9.70269
Rpl7l1	1.01174		Zfp820	2.10116		Slc37a1	5.35657		Zfp760	7.99458		Zfp760	7.99458		Zfp760	7.99458					Fpr1	115.421		Zfp760	7.99458
Gpr108	1.01708		Itfg3	2.10186		Zfp52	5.50577		Epb4.1l3	7.42922		Epb4.1l3	7.42922		Epb4.1l3	7.42922
Wtap	1.02296		Lrg1	2.14187		Agpat1	5.74949		Phf10	6.27585		Phf10	6.27585		Phf10	6.27585
Pex6	1.02333		B3galt4	2.1564		Ddr1	5.97628		C3	5.73658		C3	5.73658		C3	5.73658
Msh5	1.02422		Ticam1	2.1611		Hs3st6	6.03768		Zfp57	5.18095		Zfp57	5.18095		Zfp57	5.18095
Nme4	1.02545		Prepl	2.18108		Trim40	6.07957		Xdh	5.1088		Xdh	5.1088		Xdh	5.1088
Rgl2	1.02774		H2-Oa	2.19014		Tmem204	6.2461		Flot1	4.86581		Flot1	4.86581
Acat2	1.02827		Brd4	2.22118		Ager	6.69778		Foxn2	4.76874		Foxn2	4.76874
Slc35b2	1.0306		Ptk7	2.24129		Aars2	8.27081		Mog	4.57904		Mog	4.57904
Zfp53	1.03781		Daam2	2.24404		Cyp21a1	9.2173		Fbxl16	4.52606		Fbxl16	4.52606
Alk	1.03788		H2-Q8	2.26621		H2-Ab1	9.7417		Dnahc8	4.38807		Dnahc8	4.38807
Lsm2	1.03826		Dync2li1	2.27136		Gpsm3	9.78135		Eml4	4.19895		Eml4	4.19895
2410015M20Rik	1.04395		1700010I14Rik	2.27367		Rasgrp3	12.6587		BC048355	3.86508		BC048355	3.86508
Pot1b	1.04683		Srf	2.27976		Emr1	13.2317		Vars	3.8647		Vars	3.8647
Fahd1	1.04705		BC004004	2.29		Cdkn1a	13.2646		Serac1	3.85818		Serac1	3.85818
Map3k4	1.04821		Igf2r	2.29232		Mdfi	14.9207		Egfl8	3.83399		Egfl8	3.83399
1700011E24Rik	1.04893		Gnptg	2.31997		Plcl2	15.3567		Slc25a27	3.74433		Slc25a27	3.74433
Mea1	1.0505		Acsbg2	2.33177		Flywch2	15.683		Lonp1	3.58534		Lonp1	3.58534
Guca1b	1.05503		Ccnd3	2.36833		Msln	16.4534		Slc29a1	3.53921		Slc29a1	3.53921
Cryaa	1.05883		Ndufa11	2.3934		Mapk13	18.5168		Gabbr1	3.44712		Gabbr1	3.44712
Def6	1.05928		Cyp4f16	2.4574		Ly6g6d	19.8628		Clps	3.39828		Clps	3.39828
Prdm9	1.06069		Birc6	2.56338		Gpr116	20.9444		Gfer	3.3181		Gfer	3.3181
Nudt3	1.06133		Tmem8	2.63538		Stap2	22.4507		3110082D06Rik	3.31782		3110082D06Rik	3.31782
Haao	1.06227		Bak1	2.68926		Ebi3	28.2428		Vegfa	3.29566		Vegfa	3.29566
Ube2i	1.06236		Ypel5	2.69522		Crb3	29.3454		Sgol1	3.27911		Sgol1	3.27911
Ubxn6	1.06248		Cldn9	2.70264		Trem2	36.3137		Uhrf1bp1	3.16932		Uhrf1bp1	3.16932
Pxt1	1.06825		Ier3	2.77323		Vav1	38.0955		H2-M3	3.10026		H2-M3	3.10026
Ehmt2	1.07741		Wfikkn1	2.84333		Satb1	40.5826		Sod2	3.08832		Sod2	3.08832
Cbs	1.08472		Lnpep	2.86696		Clic5	62.4243		C030034I22Rik	3.08681		C030034I22Rik	3.08681
3110052M02Rik	1.09146		Ppil1	2.88989		Fpr1	115.421		Mapk8ip3	3.06999		Mapk8ip3	3.06999
Sft2d1	1.09287		Cyp39a1	2.89432					Zfp81	3.04965		Zfp81	3.04965
Yipf3	1.09598		Mrpl28	2.91726					Nthl1	3.03931		Nthl1	3.03931
Kifc1	1.09618		Tmem63b	2.92319					Psmb9	3.02835		Psmb9	3.02835
Ltbp1	1.0975		Morn2	2.92591					Wdr43	3.01102		Wdr43	3.01102
Apom	1.09827		Sema6b	2.95265					1110038B12Rik	2.99283		1110038B12Rik	2.99283
Mep1a	1.10044		4921529N20Rik	2.97814					Prkd3	2.92046		Prkd3	2.92046
Pgc	1.10265		1600012H06Rik	3.06277					Metrn	2.90333		Metrn	2.90333
Rab40c	1.10536		Kank3	3.07086					Fgfr1op	2.88893		Fgfr1op	2.88893
Pbx2	1.10538		Kctd20	3.08331					Xpo5	2.82879		Xpo5	2.82879
Tulp1	1.10663		Fkbpl	3.12228					Gtpbp2	2.75781		Gtpbp2	2.75781
Cramp1l	1.10688		Slc9a3r2	3.15747					Cenpq	2.69513		Cenpq	2.69513
Klraq1	1.11823		Prss22	3.23216					Supt3h	2.66419		Supt3h	2.66419
4930442P07Rik	1.12053		Atp6v0e	3.23738					Pdcd2	2.65582		Pdcd2	2.65582
1700090G07Rik	1.12104		Amdhd2	3.24305					Gtf2h5	2.64044		Gtf2h5	2.64044
Pigf	1.12236		Zfp13	3.25859					Pnldc1	2.57925		Pnldc1	2.57925
Txndc2	1.12592		Strn	3.28272					Morc2b	2.57521		Morc2b	2.57521
Prkce	1.12693		Bat5	3.30166					Epas1	2.57365		Epas1	2.57365
Slc30a6	1.12831		Dnase1l2	3.36391					Lemd2	2.5297		Lemd2	2.5297
Trem1	1.133		Dll1	3.39108					Arhgap28	2.52327		Arhgap28	2.52327
Ndc80	1.13334		Rab12	3.44883					Hn1l	2.50991		Hn1l	2.50991
Atp6v1e2	1.13412		Rpp21	3.80415					Sstr5	2.47476		Sstr5	2.47476
Rbm16	1.13451		H2-D1	3.83836					Ttc27	2.41998		Ttc27	2.41998
1300003B13Rik	1.13791		Zdhhc14	3.89758					Rnf151	2.38817		Rnf151	2.38817
Pgk2	1.138		Zfp213	3.9246					Tbc1d22b	2.38574		Tbc1d22b	2.38574
Rnf5	1.14165		Fgd2	4.03649					Rab31	2.35237		Rab31	2.35237
Grm4	1.14415		Tead3	4.04534					Tbp	2.30943		Tbp	2.30943
Lbh	1.14736		Cyp4f39	4.1228					Kctd5	2.30935		Kctd5	2.30935
Pim1	1.14799		Tcp11	4.12422					Nfkbie	2.29605		Nfkbie	2.29605
Gnmt	1.1491		C2	4.12455					Pi16	2.25859		Pi16	2.25859
Tcte1	1.1511		Notch4	4.15675					Atl2	2.22088		Atl2	2.22088
Tapbp	1.1542		1700106N22Rik	4.27964					1700122O11Rik	2.20784		1700122O11Rik	2.20784
Bat3	1.15493		1110021J02Rik	4.3555					Cdc5l	2.19164		Cdc5l	2.19164
H2-DMa	1.15654		Emilin2	4.40665					Rxrb	2.18726		Rxrb	2.18726
Zscan10	1.15926		Tnf	4.56064					Srpk1	2.18718		Srpk1	2.18718
Brd2	1.16458		Lpin2	4.56321					Eif2ak2	2.15112		Eif2ak2	2.15112
Clip4	1.1673		Scube3	4.61109					E4f1	2.11805		E4f1	2.11805
Daxx	1.16811		Zfp40	4.71884					Dlgap1	2.10846		Dlgap1	2.10846
Ift140	1.16889		Enpp5	4.98482					Gm88	2.09984		Gm88	2.09984
9130008F23Rik	1.17035		Hspa1a	5.04534					Msh6	2.07191		Msh6	2.07191
Pou5f1	1.17158		Angptl4	5.22104					Cript	2.01112		Cript	2.01112
Ndufb10	1.17263		Sepx1	5.24827					Zfp318	2.00018		Zfp318	2.00018
Shd	1.17332		Dusp1	5.31613					Mdc1	1.99875
Klhdc3	1.17435		Slc37a1	5.35657					Fbxo11	1.99013
H2-T24	1.17612		Zfp52	5.50577					Ptprs	1.94067
Foxp4	1.17779		Agpat1	5.74949					Pkd1	1.92539
2410091C18Rik	1.17834		Ddr1	5.97628					Prrt1	1.92356
Mrps18b	1.18259		Hs3st6	6.03768					Phf1	1.9189
Memo1	1.18929		Trim40	6.07957					Tap1	1.9134
Bysl	1.19039		Tmem204	6.2461					0610007P22Rik	1.89974
Slc22a7	1.19072		Ager	6.69778					Luc7l	1.89951
Hsp90ab1	1.19415		Aars2	8.27081					Srbd1	1.89576
D17Wsu104e	1.19422		Cyp21a1	9.2173					Pknox1	1.89011
Prss28	1.19764		H2-Ab1	9.7417					Kcnk12	1.8849
4930432O21Rik	1.19863		Gpsm3	9.78135					BC032203	1.87297
H2-K1	1.20015		Rasgrp3	12.6587					Snx9	1.87279
Calm2	1.20971		Emr1	13.2317					Taf8	1.87232
Bat2	1.2105		Cdkn1a	13.2646					Lrpprc	1.87025
Map4k3	1.21155		Mdfi	14.9207					Vars2	1.86949
Ppp2r5d	1.21658		Plcl2	15.3567					C4b	1.86933
Ly6g6c	1.217		Flywch2	15.683					Abcc10	1.8403
Cyp4f13	1.21748		Msln	16.4534					Tjap1	1.81685
Tnfaip8l1	1.22132		Mapk13	18.5168					Cd320	1.81274
Fpr-rs3	1.222		Ly6g6d	19.8628					Rab11fip3	1.81189
Ppt2	1.22464		Gpr116	20.9444					Nfya	1.80997
Dhx57	1.22592		Stap2	22.4507					Myom1	1.8058
Kcnh8	1.22718		Ebi3	28.2428					Cebpz	1.7947
Dhx16	1.23173		Crb3	29.3454					Trim39	1.79147
1700024P12Rik	1.23497		Trem2	36.3137					Srrm2	1.78825
B430306N03Rik	1.24058		Vav1	38.0955					Zfp36l2	1.77518
Trim10	1.24238		Satb1	40.5826					Tap2	1.77471
Arid1b	1.24284		Clic5	62.4243					Pacsin1	1.76571
Hagh	1.25419		Fpr1	115.421					Wdr90	1.76087
0610011F06Rik	1.25996								Capn11	1.76078
Rhbdl1	1.26738								Kat2b	1.75076
Rpl3l	1.27667								Fbxl17	1.74558
D17H6S56E-5	1.28029								Atp6v1g2	1.71979
Fam120b	1.28058								Nrtn	1.71857
Mta3	1.28084								Zfp161	1.71014
Thoc6	1.28139								Psmb1	1.70886
Tceb2	1.28144								BC003965	1.70347
Hspa1l	1.28565								Telo2	1.69281
Ppm1b	1.28715								Fert2	1.68721
4933433H22Rik	1.29425								Wdr46	1.68188
Mrpl18	1.29607								Zfp160	1.66772
Arrdc5	1.30227								Rnps1	1.66695
Cpne5	1.30843								Heatr5b	1.65623
Anks1	1.31523								Fance	1.65205
Ergic1	1.31534								6330416L07Rik	1.6505
Trip10	1.32033								Prss32	1.63823
5730437N04Rik	1.32258								Axin1	1.63725
H2-Q10	1.32271								Wiz	1.6355
Tmprss3	1.32451								Clpp	1.63121
Lst1	1.32669								1110012J17Rik	1.60162
Itpr3	1.33388								Spast	1.58898
Glp1r	1.3476								Nrm	1.5797
Ccdc94	1.35305								Slc22a1	1.57528
Dus3l	1.3543								Efna5	1.56562
Treml4	1.35592								U2af1	1.56292
Narfl	1.3593								Skiv2l	1.55351
Ppp1r11	1.36556								Tbc1d5	1.527
Csnk2b	1.37056								Zfp51	1.52691
1110020A21Rik	1.37368								Ndufv2	1.52236
H2-Ke6	1.37726								Tcp1	1.51723
Rfx2	1.37733								Crip3	1.51665
Mcfd2	1.37935								Mas1	1.49619
Akap8	1.38197								Tmem146	1.49457
Igfals	1.38887								Riok2	1.49178
Galnt14	1.40242								Prr3	1.4822
Fndc1	1.40247								Rdbp	1.47909
Gtf2f1	1.40425								Tfb1m	1.47626
Stub1	1.40562								Ccnf	1.46904
Tnfsf9	1.40874								Hdgfrp2	1.46361
Cacna1h	1.40912								Glo1	1.46143
Polh	1.41526								Wdr24	1.4537
Slc39a7	1.42766								H2-Q2	1.4482
Clcn7	1.43251								Dpp9	1.43847
Mut	1.43739								Socs5	1.43155
Ankrd12	1.44073								Mocs1	1.42357
Park2	1.44704								Man2a1	1.42137
Chtf18	1.45117								Smchd1	1.41815
Mrps34	1.4563								Rps18	1.4163
Cuta	1.45874								Fpr3	1.41575
Tcfeb	1.46238								C920016K16Rik	1.41246
Spdef	1.46337								Bat1a	1.41198
Zfand3	1.46876								Gemin6	1.39215
Rps2	1.48655								Zfp563	1.38962
Pspn	1.49035								Fkbp5	1.38524
Neu1	1.4952								Bat4	1.3789
Ccr6	1.49758								Thumpd2	1.37662
Treml1	1.50427								Zfp598	1.37536
Uhrf1	1.50644								Guca1a	1.37307
Decr2	1.52206								Polr1c	1.36584
4930564C03Rik	1.52471								Rnf8	1.35754
Sh3gl1	1.52713								Ppp2r1a	1.34241
AI314976	1.53295								Rab5a	1.33786
Qk	1.53402								Tgif1	1.33742
Traf7	1.53956								Hsf2bp	1.3374
Spsb3	1.55451								Thada	1.3326
Nrxn1	1.55887								Hcfc1r1	1.31952
1700067P10Rik	1.56805								Mettl4	1.31858
Zbtb22	1.56855								Mpnd	1.31591
Alkbh7	1.57579								Psors1c2	1.31009
Rab11b	1.58255								Nfkbil1	1.30854
H2-Q7	1.59035								Akap8l	1.28622
Ttbk1	1.60026								Abcf1	1.28389
Col11a2	1.61157								Wdr27	1.27983
Cd2ap	1.61391								Slc25a23	1.27804
Fam173a	1.65204								Gtf2h4	1.27194
Mtch1	1.65514								Pdpk1	1.27092
Rgs11	1.66162								2310061I04Rik	1.26923
Psmb8	1.68324								Zfp101	1.26896
Pigq	1.69256								Ppard	1.26745
Runx2	1.69702								Tcf19	1.25963
Mapk14	1.70639								BC011426	1.25473
Ralbp1	1.71297								Mrps18a	1.25075
Pgp	1.71836								Ddx11	1.24521
Mrps10	1.71921								Twsg1	1.24421
Haghl	1.72781								A630033E08Rik	1.23926
Zfp758	1.73083								Syngr3	1.23922
Znrf4	1.7394								Solh	1.23669
Pram1	1.74946								4930528F23Rik	1.23486
Zfp523	1.75529								Slc8a1	1.23261
Tubb5	1.75564								Rgmb	1.22992
Tubb4	1.76576								Tbl3	1.21746
Tsc2	1.76859								Hnrpll	1.21496
Tnfrsf12a	1.76939								Cox7a2l	1.21212
Nubp2	1.77494								ORF19	1.20661
2900073G15Rik	1.81405								1600014C23Rik	1.20624
Ptprm	1.83557								Yipf4	1.1872
Stk19	1.85856								Cchcr1	1.17846
Pde9a	1.86018								Znrd1	1.17025
Rps6ka2	1.86344								Zfp472	1.16797
Fem1a	1.86409								2900010M23Rik	1.1647
Fez2	1.86916								Taf11	1.16399
Dom3z	1.86942								Khsrp	1.16348
AI413582	1.87993								BC051142	1.1617
Pkmyt1	1.88398								Synj2	1.15568
Enpp4	1.88538								Ndufa7	1.14755
2310014H01Rik	1.88791								Ttc7	1.14677
4732491K20Rik	1.90464								Cul7	1.14164
Rhot2	1.9199								Rhoq	1.1374
Tff3	1.94002								Rpusd1	1.12863
1700061G19Rik	1.95758								Dlk2	1.12777
Gng13	1.97059								5430411C19Rik	1.12682
Tbcc	1.97104								Dcpp3	1.12669
Galm	1.97234								Ppp4r1	1.12392
Pacrg	1.97521								Ddah2	1.11433
Mad2l1bp	1.97908								Ranbp3	1.11184
Pdia2	1.98084								Rpl10a	1.10835
Pja2	1.9881								Dpy30	1.10785
4930515G13Rik	1.98886								D17Wsu92e	1.1077
Tnxb	1.99128								1600002H07Rik	1.10343
Klc4	2.05447								Safb	1.09979
Eme2	2.07634								Rps10	1.09768
Bnip1	2.07769								Vapa	1.09244
Clic1	2.09699								Noxo1	1.09195
Zfp820	2.10116								Srd5a2	1.09095
Itfg3	2.10186								Stk38	1.086
Lrg1	2.14187								Zfp54	1.07549
B3galt4	2.1564								Prph2	1.06996
Ticam1	2.1611								4930539E08Rik	1.06917
Prepl	2.18108								Sytl3	1.06413
H2-Oa	2.19014								Tiam2	1.0611
Brd4	2.22118								Dci	1.05995
Ptk7	2.24129								Wdr4	1.05712
Daam2	2.24404								Trim26	1.05237
H2-Q8	2.26621								Ring1	1.05195
Dync2li1	2.27136								Lmf1	1.04806
1700010I14Rik	2.27367								Tulp4	1.04047
Srf	2.27976								Cnpy3	1.03476
BC004004	2.29								Safb2	1.03049
Igf2r	2.29232								2310039H08Rik	1.02916
Gnptg	2.31997								Lta	1.02531
Acsbg2	2.33177								Zfp677	1.01959
Ccnd3	2.36833								Agpat4	1.01658
Ndufa11	2.3934								Mrpl14	1.00119
Cyp4f16	2.4574
Birc6	2.56338
Tmem8	2.63538
Bak1	2.68926
Ypel5	2.69522
Cldn9	2.70264
Ier3	2.77323
Wfikkn1	2.84333
Lnpep	2.86696
Ppil1	2.88989
Cyp39a1	2.89432
Mrpl28	2.91726
Tmem63b	2.92319
Morn2	2.92591
Sema6b	2.95265
4921529N20Rik	2.97814
1600012H06Rik	3.06277
Kank3	3.07086
Kctd20	3.08331
Fkbpl	3.12228
Slc9a3r2	3.15747
Prss22	3.23216
Atp6v0e	3.23738
Amdhd2	3.24305
Zfp13	3.25859
Strn	3.28272
Bat5	3.30166
Dnase1l2	3.36391
Dll1	3.39108
Rab12	3.44883
Rpp21	3.80415
H2-D1	3.83836
Zdhhc14	3.89758
Zfp213	3.9246
Fgd2	4.03649
Tead3	4.04534
Cyp4f39	4.1228
Tcp11	4.12422
C2	4.12455
Notch4	4.15675
1700106N22Rik	4.27964
1110021J02Rik	4.3555
Emilin2	4.40665
Tnf	4.56064
Lpin2	4.56321
Scube3	4.61109
Zfp40	4.71884
Enpp5	4.98482
Hspa1a	5.04534
Angptl4	5.22104
Sepx1	5.24827
Dusp1	5.31613
Slc37a1	5.35657
Zfp52	5.50577
Agpat1	5.74949
Ddr1	5.97628
Hs3st6	6.03768
Trim40	6.07957
Tmem204	6.2461
Ager	6.69778
Aars2	8.27081
Cyp21a1	9.2173
H2-Ab1	9.7417
Gpsm3	9.78135
Rasgrp3	12.6587
Emr1	13.2317
Cdkn1a	13.2646
Mdfi	14.9207
Plcl2	15.3567
Flywch2	15.683
Msln	16.4534
Mapk13	18.5168
Ly6g6d	19.8628
Gpr116	20.9444
Stap2	22.4507
Ebi3	28.2428
Crb3	29.3454
Trem2	36.3137
Vav1	38.0955
Satb1	40.5826
Clic5	62.4243
Fpr1	115.421

## Sheet: TC5 vs ATII
up>1(184)			up>2(97)			up>5(28)			down>1(398)			down>2(283)			down>5(160)			down>10(92)			up top5			down top5
S_up1	f_up1		S_up2	f_up2		S_up5	f_up5		S_down1	f_down1		S_down2	f_down2		S_down5	f_down5		S_down10	f_down10		Symbol	ATII		Symbol	ATII
Klhdc3	1.01554		Clic1	2.01044		Wiz	5.08103		Ager	547.068		Ager	547.068		Ager	547.068		Ager	547.068		Nme4	16.9328		Ager	547.068
Ppp4r1	1.01784		Riok2	2.01797		Sstr5	5.2006		Lrg1	359.855		Lrg1	359.855		Lrg1	359.855		Lrg1	359.855		Mog	18.5869		Lrg1	359.855
Synj2	1.023		BC048355	2.01854		Bak1	5.31261		Cdc5l	171.489		Cdc5l	171.489		Cdc5l	171.489		Cdc5l	171.489		Ltbp1	23.6929		Cdc5l	171.489
Dus3l	1.02376		Ube2i	2.06863		Egfl8	5.35624		Ift140	164.046		Ift140	164.046		Ift140	164.046		Ift140	164.046		Trem2	30.8274		Ift140	164.046
Acsbg2	1.0259		Pram1	2.06912		Gtf2f1	5.58019		Pacrg	156.703		Pacrg	156.703		Pacrg	156.703		Pacrg	156.703		Msln	52.1941		Pacrg	156.703
1600012H06Rik	1.02885		2900010M23Rik	2.07448		Mdfi	5.71961		Hspa1a	147.61		Hspa1a	147.61		Hspa1a	147.61		Hspa1a	147.61
Mas1	1.0307		Ehmt2	2.07903		Tubb5	5.86657		Ptprm	144.694		Ptprm	144.694		Ptprm	144.694		Ptprm	144.694
Glp1r	1.03085		1110021J02Rik	2.0959		1110038B12Rik	5.93576		Acat2	121.354		Acat2	121.354		Acat2	121.354		Acat2	121.354
Rab11b	1.03954		Zfp36l2	2.09732		Rab12	6.02548		Ccr6	111.102		Ccr6	111.102		Ccr6	111.102		Ccr6	111.102
Dhx16	1.0482		Fpr1	2.09915		Tulp4	6.61656		Ppp2r1a	101.04		Ppp2r1a	101.04		Ppp2r1a	101.04		Ppp2r1a	101.04
Gpsm3	1.05269		Tceb2	2.11025		Memo1	7.0336		Solh	88.5631		Solh	88.5631		Solh	88.5631		Solh	88.5631
0610007P22Rik	1.06682		Mocs1	2.12712		Efna5	7.0875		Lpin2	81.8839		Lpin2	81.8839		Lpin2	81.8839		Lpin2	81.8839
0610011F06Rik	1.07276		ORF19	2.1511		Mapk14	7.97851		H2-DMa	73.6674		H2-DMa	73.6674		H2-DMa	73.6674		H2-DMa	73.6674
Kcnk12	1.07382		Rps10	2.16032		Ppard	8.25021		Gnmt	68.2505		Gnmt	68.2505		Gnmt	68.2505		Gnmt	68.2505
Mapk13	1.07876		Foxp4	2.17168		Kifc1	8.53221		Tsc2	64.9623		Tsc2	64.9623		Tsc2	64.9623		Tsc2	64.9623
Gemin6	1.08154		Ptk7	2.21408		Fez2	9.50996		Ring1	59.3354		Ring1	59.3354		Ring1	59.3354		Ring1	59.3354
4930528F23Rik	1.08639		Mea1	2.22322		Epb4.1l3	9.62368		Xdh	56.4546		Xdh	56.4546		Xdh	56.4546		Xdh	56.4546
Pigf	1.08954		Fem1a	2.23869		Angptl4	9.84107		Gm88	52.5359		Gm88	52.5359		Gm88	52.5359		Gm88	52.5359
Capn11	1.09979		4930432O21Rik	2.24011		Rgs11	10.0699		H2-Ab1	52.4565		H2-Ab1	52.4565		H2-Ab1	52.4565		H2-Ab1	52.4565
Itfg3	1.11198		Rpp21	2.25838		Sgol1	10.2313		Gpr116	46.8508		Gpr116	46.8508		Gpr116	46.8508		Gpr116	46.8508
Sod2	1.11938		Mrpl2	2.27496		Pacsin1	12.55		Galm	45.5166		Galm	45.5166		Galm	45.5166		Galm	45.5166
Abcf1	1.12125		Ergic1	2.31044		Cd2ap	13.9095		Slc25a23	44.7839		Slc25a23	44.7839		Slc25a23	44.7839		Slc25a23	44.7839
BC004004	1.13851		Tbcc	2.34265		Ptprs	14.4225		Bat5	40.6614		Bat5	40.6614		Bat5	40.6614		Bat5	40.6614
Ebi3	1.15539		Tgif1	2.37013		Nme4	16.9328		Cpne5	38.23		Cpne5	38.23		Cpne5	38.23		Cpne5	38.23
Prss32	1.1606		H2-Q7	2.37672		Mog	18.5869		Fndc1	35.2446		Fndc1	35.2446		Fndc1	35.2446		Fndc1	35.2446
Abcc10	1.16229		Map4k3	2.42176		Ltbp1	23.6929		Treml1	34.9347		Treml1	34.9347		Treml1	34.9347		Treml1	34.9347
Phf10	1.16329		Hsp90ab1	2.48595		Trem2	30.8274		C920016K16Rik	33.9538		C920016K16Rik	33.9538		C920016K16Rik	33.9538		C920016K16Rik	33.9538
Lonp1	1.18334		Man2a1	2.50092		Msln	52.1941		Clip4	33.6392		Clip4	33.6392		Clip4	33.6392		Clip4	33.6392
Scube3	1.18996		Gtf2h5	2.55997					Trim10	30.4384		Trim10	30.4384		Trim10	30.4384		Trim10	30.4384
Prr3	1.20848		4930564C03Rik	2.58337					Tnf	28.4074		Tnf	28.4074		Tnf	28.4074		Tnf	28.4074
Twsg1	1.2125		Wdr4	2.58699					Akap8	28.0054		Akap8	28.0054		Akap8	28.0054		Akap8	28.0054
Mad2l1bp	1.22109		Rasgrp3	2.61482					2310014H01Rik	26.2666		2310014H01Rik	26.2666		2310014H01Rik	26.2666		2310014H01Rik	26.2666
Zfp414	1.23406		Pgk2	2.63165					Skiv2l	25.9257		Skiv2l	25.9257		Skiv2l	25.9257		Skiv2l	25.9257
Mcfd2	1.23946		Cuta	2.65552					Tap1	25.6007		Tap1	25.6007		Tap1	25.6007		Tap1	25.6007
Prph2	1.2627		Cyp21a1	2.68845					Myom1	25.4921		Myom1	25.4921		Myom1	25.4921		Myom1	25.4921
Flywch2	1.28229		Mtch1	2.72793					Psmb9	25.1428		Psmb9	25.1428		Psmb9	25.1428		Psmb9	25.1428
1700106N22Rik	1.28899		2900073G15Rik	2.81084					Srrm2	24.9306		Srrm2	24.9306		Srrm2	24.9306		Srrm2	24.9306
Taf11	1.29845		Hdgfrp2	2.82558					D17H6S56E-5	24.7853		D17H6S56E-5	24.7853		D17H6S56E-5	24.7853		D17H6S56E-5	24.7853
9130008F23Rik	1.30638		Bysl	2.98901					Pim1	24.5522		Pim1	24.5522		Pim1	24.5522		Pim1	24.5522
1300003B13Rik	1.30843		Def6	2.99727					Fgd2	23.7812		Fgd2	23.7812		Fgd2	23.7812		Fgd2	23.7812
Galnt14	1.31426		Uhrf1	3.00182					Prkce	23.4852		Prkce	23.4852		Prkce	23.4852		Prkce	23.4852
Cd320	1.32161		Uhrf1bp1	3.05653					Dcpp3	22.0491		Dcpp3	22.0491		Dcpp3	22.0491		Dcpp3	22.0491
Spast	1.3255		Pkmyt1	3.10444					Pknox1	21.3071		Pknox1	21.3071		Pknox1	21.3071		Pknox1	21.3071
Hspa1l	1.32961		Mapk8ip3	3.15857					Atl2	21.2904		Atl2	21.2904		Atl2	21.2904		Atl2	21.2904
Kctd20	1.32993		Trim26	3.18644					H2-Oa	21.1596		H2-Oa	21.1596		H2-Oa	21.1596		H2-Oa	21.1596
Tnfrsf12a	1.33276		Bat3	3.25514					Rpusd1	20.2674		Rpusd1	20.2674		Rpusd1	20.2674		Rpusd1	20.2674
Csnk2b	1.33664		3110082D06Rik	3.32068					Rnps1	20.2016		Rnps1	20.2016		Rnps1	20.2016		Rnps1	20.2016
Prkd3	1.3477		Traf7	3.32906					C4b	20.0864		C4b	20.0864		C4b	20.0864		C4b	20.0864
Ndufa7	1.38243		Lemd2	3.38863					Phf1	19.6564		Phf1	19.6564		Phf1	19.6564		Phf1	19.6564
Ccnd3	1.39947		Wdr46	3.39389					Dync2li1	19.5346		Dync2li1	19.5346		Dync2li1	19.5346		Dync2li1	19.5346
4933433H22Rik	1.40144		AI413582	3.40084					Klraq1	19.3984		Klraq1	19.3984		Klraq1	19.3984		Klraq1	19.3984
Nudt3	1.40537		Ddr1	3.53941					Tcfeb	19.0937		Tcfeb	19.0937		Tcfeb	19.0937		Tcfeb	19.0937
Sepx1	1.41153		Tiam2	3.66447					Dpp9	18.969		Dpp9	18.969		Dpp9	18.969		Dpp9	18.969
Safb	1.41223		Slc35b2	3.78139					Enpp5	18.6921		Enpp5	18.6921		Enpp5	18.6921		Enpp5	18.6921
Ralbp1	1.42316		Lbh	3.86849					Tcp11	18.202		Tcp11	18.202		Tcp11	18.202		Tcp11	18.202
Calm2	1.46407		Wfikkn1	3.93197					1700090G07Rik	17.7982		1700090G07Rik	17.7982		1700090G07Rik	17.7982		1700090G07Rik	17.7982
Rab11fip3	1.46868		1700122O11Rik	3.95348					Tmem204	17.7144		Tmem204	17.7144		Tmem204	17.7144		Tmem204	17.7144
Daxx	1.48359		Lsm2	3.95552					Pex6	17.5563		Pex6	17.5563		Pex6	17.5563		Pex6	17.5563
Rpl10a	1.48592		Cldn9	3.9566					Tmem8	16.9692		Tmem8	16.9692		Tmem8	16.9692		Tmem8	16.9692
Rhot2	1.48708		Tmem146	4.09278					Runx2	16.7975		Runx2	16.7975		Runx2	16.7975		Runx2	16.7975
Haao	1.48945		Zfand3	4.12188					Axin1	16.6894		Axin1	16.6894		Axin1	16.6894		Axin1	16.6894
Cryaa	1.49177		Neu1	4.22481					Igfals	16.6513		Igfals	16.6513		Igfals	16.6513		Igfals	16.6513
Pgp	1.49974		Tubb4	4.232					Vars2	16.2754		Vars2	16.2754		Vars2	16.2754		Vars2	16.2754
Kank3	1.50609		Chtf18	4.34294					Grm4	16.2746		Grm4	16.2746		Grm4	16.2746		Grm4	16.2746
Slc29a1	1.51233		Igf2r	4.50982					Ddx11	16.1774		Ddx11	16.1774		Ddx11	16.1774		Ddx11	16.1774
H2-Q2	1.53089		Mrps10	4.52403					Tulp1	15.8996		Tulp1	15.8996		Tulp1	15.8996		Tulp1	15.8996
Haghl	1.56231		Clps	4.56999					Slc30a6	15.2983		Slc30a6	15.2983		Slc30a6	15.2983		Slc30a6	15.2983
Znrf4	1.5648		Guca1b	4.57272					Supt3h	15.2793		Supt3h	15.2793		Supt3h	15.2793		Supt3h	15.2793
H2-Q10	1.57633		Ranbp3	4.66419					Daam2	14.0563		Daam2	14.0563		Daam2	14.0563		Daam2	14.0563
Mrps18b	1.58233		Wiz	5.08103					Treml4	13.6953		Treml4	13.6953		Treml4	13.6953		Treml4	13.6953
Prepl	1.58523		Sstr5	5.2006					Zdhhc14	13.6935		Zdhhc14	13.6935		Zdhhc14	13.6935		Zdhhc14	13.6935
Fance	1.60354		Bak1	5.31261					Zbtb22	13.3358		Zbtb22	13.3358		Zbtb22	13.3358		Zbtb22	13.3358
Yipf4	1.60735		Egfl8	5.35624					Rpl7l1	13.1801		Rpl7l1	13.1801		Rpl7l1	13.1801		Rpl7l1	13.1801
Nfkbil1	1.6114		Gtf2f1	5.58019					Slc22a7	13.097		Slc22a7	13.097		Slc22a7	13.097		Slc22a7	13.097
Thbs2	1.62374		Mdfi	5.71961					Rps6ka2	12.9239		Rps6ka2	12.9239		Rps6ka2	12.9239		Rps6ka2	12.9239
Rhoq	1.62471		Tubb5	5.86657					Foxn2	12.8963		Foxn2	12.8963		Foxn2	12.8963		Foxn2	12.8963
Aars2	1.64113		1110038B12Rik	5.93576					Psors1c2	12.7228		Psors1c2	12.7228		Psors1c2	12.7228		Psors1c2	12.7228
4921529N20Rik	1.65757		Rab12	6.02548					Ttbk1	12.5103		Ttbk1	12.5103		Ttbk1	12.5103		Ttbk1	12.5103
Zfp40	1.70556		Tulp4	6.61656					1600014C23Rik	12.4746		1600014C23Rik	12.4746		1600014C23Rik	12.4746		1600014C23Rik	12.4746
Thoc6	1.75538		Memo1	7.0336					Morn2	12.3912		Morn2	12.3912		Morn2	12.3912		Morn2	12.3912
Pnldc1	1.77669		Efna5	7.0875					1110012J17Rik	12.1327		1110012J17Rik	12.1327		1110012J17Rik	12.1327		1110012J17Rik	12.1327
Lmf1	1.78806		Mapk14	7.97851					Ccdc94	12.0764		Ccdc94	12.0764		Ccdc94	12.0764		Ccdc94	12.0764
Trip10	1.85755		Ppard	8.25021					H2-T24	11.8438		H2-T24	11.8438		H2-T24	11.8438		H2-T24	11.8438
Itpr3	1.87957		Kifc1	8.53221					Crb3	11.4787		Crb3	11.4787		Crb3	11.4787		Crb3	11.4787
Tmem63b	1.89657		Fez2	9.50996					Flot1	11.2448		Flot1	11.2448		Flot1	11.2448		Flot1	11.2448
Mrpl14	1.90268		Epb4.1l3	9.62368					Rnf5	11.0854		Rnf5	11.0854		Rnf5	11.0854		Rnf5	11.0854
Ppp1r11	1.98399		Angptl4	9.84107					Pgc	11.0722		Pgc	11.0722		Pgc	11.0722		Pgc	11.0722
Clic1	2.01044		Rgs11	10.0699					Pxt1	10.711		Pxt1	10.711		Pxt1	10.711		Pxt1	10.711
Riok2	2.01797		Sgol1	10.2313					Slc9a3r2	10.6697		Slc9a3r2	10.6697		Slc9a3r2	10.6697		Slc9a3r2	10.6697
BC048355	2.01854		Pacsin1	12.55					Stk38	10.5513		Stk38	10.5513		Stk38	10.5513		Stk38	10.5513
Ube2i	2.06863		Cd2ap	13.9095					3110052M02Rik	10.31		3110052M02Rik	10.31		3110052M02Rik	10.31		3110052M02Rik	10.31
Pram1	2.06912		Ptprs	14.4225					Akap8l	10.1566		Akap8l	10.1566		Akap8l	10.1566		Akap8l	10.1566
2900010M23Rik	2.07448		Nme4	16.9328					Zscan10	9.80681		Zscan10	9.80681		Zscan10	9.80681
Ehmt2	2.07903		Mog	18.5869					Psmb8	9.70138		Psmb8	9.70138		Psmb8	9.70138
1110021J02Rik	2.0959		Ltbp1	23.6929					Polr1c	9.60681		Polr1c	9.60681		Polr1c	9.60681
Zfp36l2	2.09732		Trem2	30.8274					Spdef	9.59499		Spdef	9.59499		Spdef	9.59499
Fpr1	2.09915		Msln	52.1941					Cyp39a1	9.49096		Cyp39a1	9.49096		Cyp39a1	9.49096
Tceb2	2.11025								Dlgap1	9.46311		Dlgap1	9.46311		Dlgap1	9.46311
Mocs1	2.12712								Rnf151	9.45546		Rnf151	9.45546		Rnf151	9.45546
ORF19	2.1511								C3	9.31369		C3	9.31369		C3	9.31369
Rps10	2.16032								Gabbr1	9.28687		Gabbr1	9.28687		Gabbr1	9.28687
Foxp4	2.17168								Col11a2	9.24297		Col11a2	9.24297		Col11a2	9.24297
Ptk7	2.21408								Zfp758	9.204		Zfp758	9.204		Zfp758	9.204
Mea1	2.22322								Sft2d1	9.14346		Sft2d1	9.14346		Sft2d1	9.14346
Fem1a	2.23869								Rfx2	9.07287		Rfx2	9.07287		Rfx2	9.07287
4930432O21Rik	2.24011								Ier3	8.77541		Ier3	8.77541		Ier3	8.77541
Rpp21	2.25838								BC003965	8.7728		BC003965	8.7728		BC003965	8.7728
Mrpl2	2.27496								Tnfaip8l1	8.66491		Tnfaip8l1	8.66491		Tnfaip8l1	8.66491
Ergic1	2.31044								Dom3z	8.61129		Dom3z	8.61129		Dom3z	8.61129
Tbcc	2.34265								Slc37a1	8.59819		Slc37a1	8.59819		Slc37a1	8.59819
Tgif1	2.37013								Rgl2	8.58715		Rgl2	8.58715		Rgl2	8.58715
H2-Q7	2.37672								Trem1	8.50922		Trem1	8.50922		Trem1	8.50922
Map4k3	2.42176								Fam120b	8.43247		Fam120b	8.43247		Fam120b	8.43247
Hsp90ab1	2.48595								Cebpz	8.39663		Cebpz	8.39663		Cebpz	8.39663
Man2a1	2.50092								Hagh	8.34239		Hagh	8.34239		Hagh	8.34239
Gtf2h5	2.55997								Wdr90	8.31642		Wdr90	8.31642		Wdr90	8.31642
4930564C03Rik	2.58337								Cript	8.25229		Cript	8.25229		Cript	8.25229
Wdr4	2.58699								Zfp598	8.13092		Zfp598	8.13092		Zfp598	8.13092
Rasgrp3	2.61482								Alk	8.03142		Alk	8.03142		Alk	8.03142
Pgk2	2.63165								Pde9a	8.02568		Pde9a	8.02568		Pde9a	8.02568
Cuta	2.65552								Wdr27	8.01175		Wdr27	8.01175		Wdr27	8.01175
Cyp21a1	2.68845								A630033E08Rik	7.91153		A630033E08Rik	7.91153		A630033E08Rik	7.91153
Mtch1	2.72793								Bat2	7.16667		Bat2	7.16667		Bat2	7.16667
2900073G15Rik	2.81084								Pdia2	7.15666		Pdia2	7.15666		Pdia2	7.15666
Hdgfrp2	2.82558								Slc22a1	7.12084		Slc22a1	7.12084		Slc22a1	7.12084
Bysl	2.98901								Pspn	7.10725		Pspn	7.10725		Pspn	7.10725
Def6	2.99727								Tcp1	6.97645		Tcp1	6.97645		Tcp1	6.97645
Uhrf1	3.00182								Ankrd12	6.94242		Ankrd12	6.94242		Ankrd12	6.94242
Uhrf1bp1	3.05653								Dpy30	6.92635		Dpy30	6.92635		Dpy30	6.92635
Pkmyt1	3.10444								Ttc27	6.85253		Ttc27	6.85253		Ttc27	6.85253
Mapk8ip3	3.15857								2310061I04Rik	6.68188		2310061I04Rik	6.68188		2310061I04Rik	6.68188
Trim26	3.18644								Serac1	6.61733		Serac1	6.61733		Serac1	6.61733
Bat3	3.25514								Clcn7	6.57203		Clcn7	6.57203		Clcn7	6.57203
3110082D06Rik	3.32068								Ticam1	6.51471		Ticam1	6.51471		Ticam1	6.51471
Traf7	3.32906								Hn1l	6.47595		Hn1l	6.47595		Hn1l	6.47595
Lemd2	3.38863								Mep1a	6.43972		Mep1a	6.43972		Mep1a	6.43972
Wdr46	3.39389								Prrt1	6.38903		Prrt1	6.38903		Prrt1	6.38903
AI413582	3.40084								Nkx2-5	6.32919		Nkx2-5	6.32919		Nkx2-5	6.32919
Ddr1	3.53941								Clpp	6.30052		Clpp	6.30052		Clpp	6.30052
Tiam2	3.66447								Hs3st6	6.27291		Hs3st6	6.27291		Hs3st6	6.27291
Slc35b2	3.78139								Gfer	6.2509		Gfer	6.2509		Gfer	6.2509
Lbh	3.86849								Nrxn1	6.13052		Nrxn1	6.13052		Nrxn1	6.13052
Wfikkn1	3.93197								Enpp4	6.01602		Enpp4	6.01602		Enpp4	6.01602
1700122O11Rik	3.95348								Kat2b	6.01077		Kat2b	6.01077		Kat2b	6.01077
Lsm2	3.95552								Fpr3	6.00594		Fpr3	6.00594		Fpr3	6.00594
Cldn9	3.9566								Guca1a	5.99136		Guca1a	5.99136		Guca1a	5.99136
Tmem146	4.09278								Ypel5	5.8149		Ypel5	5.8149		Ypel5	5.8149
Zfand3	4.12188								Trim39	5.77644		Trim39	5.77644		Trim39	5.77644
Neu1	4.22481								Mrpl28	5.72543		Mrpl28	5.72543		Mrpl28	5.72543
Tubb4	4.232								Zfp563	5.71294		Zfp563	5.71294		Zfp563	5.71294
Chtf18	4.34294								BC011426	5.65365		BC011426	5.65365		BC011426	5.65365
Igf2r	4.50982								4930539E08Rik	5.64755		4930539E08Rik	5.64755		4930539E08Rik	5.64755
Mrps10	4.52403								Apom	5.55191		Apom	5.55191		Apom	5.55191
Clps	4.56999								Rrp1b	5.32921		Rrp1b	5.32921		Rrp1b	5.32921
Guca1b	4.57272								Polh	5.22226		Polh	5.22226		Polh	5.22226
Ranbp3	4.66419								Tff3	5.16114		Tff3	5.16114		Tff3	5.16114
Wiz	5.08103								Zfp161	5.1449		Zfp161	5.1449		Zfp161	5.1449
Sstr5	5.2006								4930515G13Rik	5.12796		4930515G13Rik	5.12796		4930515G13Rik	5.12796
Bak1	5.31261								Dci	5.10517		Dci	5.10517		Dci	5.10517
Egfl8	5.35624								Tnfsf9	5.06021		Tnfsf9	5.06021		Tnfsf9	5.06021
Gtf2f1	5.58019								BC032203	4.95152		BC032203	4.95152
Mdfi	5.71961								Vars	4.93581		Vars	4.93581
Tubb5	5.86657								Fbxl16	4.92991		Fbxl16	4.92991
1110038B12Rik	5.93576								Zfp13	4.8875		Zfp13	4.8875
Rab12	6.02548								H2-M3	4.80353		H2-M3	4.80353
Tulp4	6.61656								Decr2	4.73177		Decr2	4.73177
Memo1	7.0336								Satb1	4.67227		Satb1	4.67227
Efna5	7.0875								Bnip1	4.65445		Bnip1	4.65445
Mapk14	7.97851								Arid1b	4.63859		Arid1b	4.63859
Ppard	8.25021								Hsf2bp	4.60663		Hsf2bp	4.60663
Kifc1	8.53221								Sytl3	4.58991		Sytl3	4.58991
Fez2	9.50996								C2	4.58986		C2	4.58986
Epb4.1l3	9.62368								Rab5a	4.47033		Rab5a	4.47033
Angptl4	9.84107								Rhbdl1	4.46865		Rhbdl1	4.46865
Rgs11	10.0699								Tfb1m	4.46492		Tfb1m	4.46492
Sgol1	10.2313								Six3	4.44181		Six3	4.44181
Pacsin1	12.55								1700067P10Rik	4.42408		1700067P10Rik	4.42408
Cd2ap	13.9095								Mpnd	4.38743		Mpnd	4.38743
Ptprs	14.4225								Strn	4.36796		Strn	4.36796
Nme4	16.9328								Zfp472	4.31806		Zfp472	4.31806
Mog	18.5869								Tjap1	4.30064		Tjap1	4.30064
Ltbp1	23.6929								4930442P07Rik	4.29497		4930442P07Rik	4.29497
Trem2	30.8274								Sema6b	4.24946		Sema6b	4.24946
Msln	52.1941								Tap2	4.23925		Tap2	4.23925
									Anks1	4.21446		Anks1	4.21446
									H2-D1	4.15367		H2-D1	4.15367
									Ppp2r5d	4.15346		Ppp2r5d	4.15346
									Cdkn1a	4.13332		Cdkn1a	4.13332
									Lta	4.12297		Lta	4.12297
									D17Wsu92e	4.09494		D17Wsu92e	4.09494
									B3galt4	4.04859		B3galt4	4.04859
									Tapbp	4.03629		Tapbp	4.03629
									Gpr108	4.01312		Gpr108	4.01312
									Arrdc5	4.00056		Arrdc5	4.00056
									Pou5f1	3.91868		Pou5f1	3.91868
									1700061G19Rik	3.89166		1700061G19Rik	3.89166
									Nfkbie	3.86536		Nfkbie	3.86536
									Btbd9	3.7975		Btbd9	3.7975
									Wdr24	3.77003		Wdr24	3.77003
									Glo1	3.76808		Glo1	3.76808
									Cul7	3.75361		Cul7	3.75361
									Rpl3l	3.70803		Rpl3l	3.70803
									Slc8a1	3.676		Slc8a1	3.676
									Fahd1	3.64652		Fahd1	3.64652
									1110020A21Rik	3.62192		1110020A21Rik	3.62192
									C030034I22Rik	3.60602		C030034I22Rik	3.60602
									Birc6	3.60589		Birc6	3.60589
									Park2	3.57093		Park2	3.57093
									Zfp101	3.57051		Zfp101	3.57051
									Dusp1	3.49115		Dusp1	3.49115
									H2-Ke6	3.47757		H2-Ke6	3.47757
									Prss22	3.45199		Prss22	3.45199
									Plcl2	3.41933		Plcl2	3.41933
									5430411C19Rik	3.39623		5430411C19Rik	3.39623
									Nfya	3.35942		Nfya	3.35942
									Syngr3	3.3545		Syngr3	3.3545
									Prdm9	3.34545		Prdm9	3.34545
									H2-Q8	3.33356		H2-Q8	3.33356
									Gng13	3.30604		Gng13	3.30604
									Dll1	3.30187		Dll1	3.30187
									Ndc80	3.27775		Ndc80	3.27775
									Socs5	3.24373		Socs5	3.24373
									Ppt2	3.24032		Ppt2	3.24032
									Nubp2	3.22191		Nubp2	3.22191
									Fbxo11	3.21853		Fbxo11	3.21853
									Srpk1	3.17341		Srpk1	3.17341
									AI314976	3.16735		AI314976	3.16735
									Ly6g6d	3.16615		Ly6g6d	3.16615
									Dnase1l2	3.14392		Dnase1l2	3.14392
									Fpr-rs3	3.13861		Fpr-rs3	3.13861
									Nthl1	3.1067		Nthl1	3.1067
									Mut	3.07944		Mut	3.07944
									Rnf8	3.07425		Rnf8	3.07425
									1700024P12Rik	3.05736		1700024P12Rik	3.05736
									Mdc1	3.04297		Mdc1	3.04297
									Atp6v1e2	3.02091		Atp6v1e2	3.02091
									Cnpy3	2.98254		Cnpy3	2.98254
									Cyp4f39	2.89099		Cyp4f39	2.89099
									1600002H07Rik	2.88567		1600002H07Rik	2.88567
									Srd5a2	2.86553		Srd5a2	2.86553
									E4f1	2.86351		E4f1	2.86351
									Taf8	2.85766		Taf8	2.85766
									Stub1	2.85721		Stub1	2.85721
									Wtap	2.83253		Wtap	2.83253
									Msh5	2.81931		Msh5	2.81931
									Kctd5	2.79575		Kctd5	2.79575
									Mrps18a	2.70699		Mrps18a	2.70699
									Gtf2h4	2.70396		Gtf2h4	2.70396
									Ndufa11	2.70199		Ndufa11	2.70199
									4732491K20Rik	2.69426		4732491K20Rik	2.69426
									Gtpbp2	2.6791		Gtpbp2	2.6791
									Cdsn	2.66947		Cdsn	2.66947
									Tbl3	2.63394		Tbl3	2.63394
									Tcte1	2.6239		Tcte1	2.6239
									Zfp53	2.61782		Zfp53	2.61782
									Crip3	2.61549		Crip3	2.61549
									Cyp4f13	2.59668		Cyp4f13	2.59668
									Tnxb	2.59038		Tnxb	2.59038
									Klc4	2.57328		Klc4	2.57328
									B430306N03Rik	2.52721		B430306N03Rik	2.52721
									Cyp4f16	2.50988		Cyp4f16	2.50988
									Nrm	2.47853		Nrm	2.47853
									Stk19	2.46692		Stk19	2.46692
									Zfp677	2.42733		Zfp677	2.42733
									Ppm1b	2.41318		Ppm1b	2.41318
									Fbxl17	2.4012		Fbxl17	2.4012
									Fam173a	2.39412		Fam173a	2.39412
									Arhgap28	2.39353		Arhgap28	2.39353
									Zfp760	2.3276		Zfp760	2.3276
									Pbx2	2.31071		Pbx2	2.31071
									2310039H08Rik	2.29578		2310039H08Rik	2.29578
									Khsrp	2.24041		Khsrp	2.24041
									Noxo1	2.21704		Noxo1	2.21704
									Atp6v1g2	2.20453		Atp6v1g2	2.20453
									Lst1	2.19037		Lst1	2.19037
									Cenpq	2.15093		Cenpq	2.15093
									Zfp160	2.14163		Zfp160	2.14163
									Morc2b	2.09256		Morc2b	2.09256
									Eif2ak2	2.08588		Eif2ak2	2.08588
									Rgmb	2.05951		Rgmb	2.05951
									Tcf19	2.05021		Tcf19	2.05021
									H2-K1	2.03952		H2-K1	2.03952
									Thada	2.02485		Thada	2.02485
									Cbs	1.99109
									D17Wsu104e	1.98232
									Ttc7	1.93834
									Stap2	1.93094
									Rdbp	1.92945
									Ccnf	1.92552
									Msh6	1.91905
									Brd2	1.90096
									Wdr43	1.89181
									Dlk2	1.88865
									Xpo5	1.88771
									Metrn	1.87265
									Cchcr1	1.85906
									Zfp52	1.84639
									Prss28	1.83632
									Pot1b	1.8323
									Pdcd2	1.82824
									2410015M20Rik	1.82739
									Znrd1	1.8206
									Txndc2	1.79033
									Hcfc1r1	1.77139
									Snx9	1.76487
									Tead3	1.75999
									Zfp54	1.75285
									Zfp820	1.74928
									Fkbp5	1.74006
									Yipf3	1.73577
									Cacna1h	1.7291
									Amdhd2	1.72601
									Trim40	1.72465
									Epas1	1.72293
									Ubxn6	1.72122
									Nrtn	1.7199
									Pi16	1.7138
									Ppil1	1.71029
									Srf	1.68357
									Emr1	1.66346
									Rbm16	1.65969
									Zfp51	1.654
									Lnpep	1.64434
									1700011E24Rik	1.60542
									Zfp81	1.59943
									Alkbh7	1.59574
									Rxrb	1.59447
									U2af1	1.56501
									Bat4	1.53558
									Lrpprc	1.53377
									Zfp318	1.5258
									Gnptg	1.52129
									Zfp57	1.51955
									Thumpd2	1.51547
									Mrps34	1.50405
									6330416L07Rik	1.48212
									Rab31	1.46785
									Fgfr1op	1.4606
									Smchd1	1.45464
									Srbd1	1.42813
									Notch4	1.42658
									Qk	1.41948
									Ndufv2	1.41587
									Cox7a2l	1.40674
									5730437N04Rik	1.38491
									2410091C18Rik	1.3833
									BC051142	1.37839
									Ly6g6c	1.37437
									Tmprss3	1.36957
									Fert2	1.35825
									Rab40c	1.35564
									Telo2	1.34873
									Mettl4	1.33559
									Ndufb10	1.32972
									Hnrpll	1.32818
									Fkbpl	1.32648
									Rps2	1.32467
									Rps18	1.31588
									Emilin2	1.31286
									Slc39a7	1.3104
									Narfl	1.29803
									Kcnh8	1.29319
									Pkd1	1.29259
									Bat1a	1.27878
									Eme2	1.26894
									Spsb3	1.25002
									Vegfa	1.24351
									Dhx57	1.24015
									Ddah2	1.22808
									Zfp523	1.2199
									Atp6v0e	1.21044
									Cramp1l	1.20874
									Pigq	1.20558
									Eml4	1.19653
									Mrpl18	1.18511
									Pja2	1.17692
									Pdpk1	1.17062
									Mta3	1.16766
									Tbc1d5	1.16086
									Shd	1.15939
									Map3k4	1.15003
									Psmb1	1.12647
									Tbc1d22b	1.12246
									Vapa	1.11699
									Tbp	1.10828
									Luc7l	1.10308
									Heatr5b	1.09058
									1700010I14Rik	1.08746
									Agpat4	1.0789
									Vav1	1.06479
									Zfp213	1.06056
									Clic5	1.05625
									Dnahc8	1.04984
									Sh3gl1	1.0299
									Agpat1	1.01928
									Brd4	1.01399
									Slc25a27	1.01258
									Safb2	1.00759

## Sheet: TC5 vs CDBL
up>1(232)			up>2(139)			up>5(60)			down>1(350)			down>2(269)			down>5(160)			down>10(105)			up top5			down top5
S_up1	f_up1		S_up2	f_up2		S_up5	f_up5		S_down1	f_down1		S_down2	f_down2		S_down5	f_down5		S_down10	f_down10		Symbol	CD8_T_BL		Symbol	CD8_T_BL
Phf10	1.00211		Mea1	2.0125		Ddah2	5.0842		Cdc5l	269.708		Cdc5l	269.708		Cdc5l	269.708		Cdc5l	269.708		Mtch1	88.1197		Cdc5l	269.708
Arhgap28	1.00304		Riok2	2.01775		Hsp90ab1	5.28053		Tap1	173.221		Tap1	173.221		Tap1	173.221		Tap1	173.221		Angptl4	141.041		Tap1	173.221
Kctd20	1.00511		Tnfsf9	2.0436		Cdkn1a	5.28418		Solh	148.743		Solh	148.743		Solh	148.743		Solh	148.743		Ptk7	151.075		Solh	148.743
Shd	1.01733		Nudt3	2.06508		Zfp820	5.2973		Ift140	142.539		Ift140	142.539		Ift140	142.539		Ift140	142.539		Mapk13	157.146		Ift140	142.539
D17Wsu104e	1.01849		Snx9	2.0777		Mog	5.41198		C920016K16Rik	137.175		C920016K16Rik	137.175		C920016K16Rik	137.175		C920016K16Rik	137.175		Msln	898.983		C920016K16Rik	137.175
Agpat4	1.02138		Scube3	2.10708		Neu1	5.63445		Psmb9	100.893		Psmb9	100.893		Psmb9	100.893		Psmb9	100.893
Safb2	1.03143		Prepl	2.11016		Mrpl14	5.78023		Akap8	99.9421		Akap8	99.9421		Akap8	99.9421		Akap8	99.9421
Spdef	1.03595		Rhoq	2.1305		Bysl	5.7909		D17H6S56E-5	88.5224		D17H6S56E-5	88.5224		D17H6S56E-5	88.5224		D17H6S56E-5	88.5224
Ralbp1	1.04136		Ndufb10	2.15356		Hs3st6	5.79132		H2-Oa	82.4377		H2-Oa	82.4377		H2-Oa	82.4377		H2-Oa	82.4377
Pdia2	1.0496		Lbh	2.15593		Nrtn	5.83407		Ppp2r1a	82.1569		Ppp2r1a	82.1569		Ppp2r1a	82.1569		Ppp2r1a	82.1569
Rhot2	1.06674		Mrps10	2.16761		Bat3	6.0183		Satb1	79.6		Satb1	79.6		Satb1	79.6		Satb1	79.6
1300003B13Rik	1.08001		Rab11b	2.19441		Mocs1	6.06015		3110052M02Rik	73.4737		3110052M02Rik	73.4737		3110052M02Rik	73.4737		3110052M02Rik	73.4737
Crb3	1.08116		Chtf18	2.235		Trip10	6.45506		Stk38	64.2227		Stk38	64.2227		Stk38	64.2227		Stk38	64.2227
Rpl10a	1.08819		Tnxb	2.23761		Memo1	6.50478		Rnps1	60.4972		Rnps1	60.4972		Rnps1	60.4972		Rnps1	60.4972
Cyp4f16	1.08845		Pi16	2.24727		Ly6g6d	6.60046		2310014H01Rik	60.0294		2310014H01Rik	60.0294		2310014H01Rik	60.0294		2310014H01Rik	60.0294
2410015M20Rik	1.0922		Prss28	2.25859		2900010M23Rik	6.69282		Pim1	58.9825		Pim1	58.9825		Pim1	58.9825		Pim1	58.9825
Srf	1.09316		Tmem146	2.28775		Fem1a	6.7122		H2-M3	50.8665		H2-M3	50.8665		H2-M3	50.8665		H2-M3	50.8665
Psmb1	1.09338		Man2a1	2.28874		Epas1	6.85961		Ddx11	50.7037		Ddx11	50.7037		Ddx11	50.7037		Ddx11	50.7037
Gpr108	1.12624		Ebi3	2.35377		Efna5	7.21046		Hspa1a	47.9338		Hspa1a	47.9338		Hspa1a	47.9338		Hspa1a	47.9338
Dlk2	1.1411		Clic1	2.36843		Rab11fip3	7.33048		Trim39	46.0205		Trim39	46.0205		Trim39	46.0205		Trim39	46.0205
Pbx2	1.14264		Emilin2	2.3711		Fert2	7.34557		Zfp472	45.2458		Zfp472	45.2458		Zfp472	45.2458		Zfp472	45.2458
Znrf4	1.14311		Tulp4	2.39487		Wiz	7.37232		Zfp53	45.0507		Zfp53	45.0507		Zfp53	45.0507		Zfp53	45.0507
Fkbp5	1.14371		Rpp21	2.46765		Tcte1	7.59763		Srrm2	39.534		Srrm2	39.534		Srrm2	39.534		Srrm2	39.534
Fndc1	1.15908		Uhrf1bp1	2.50325		Ier3	7.94034		Ankrd12	39.3005		Ankrd12	39.3005		Ankrd12	39.3005		Ankrd12	39.3005
Prr3	1.16022		Ranbp3	2.51376		Foxp4	8.04103		Ccr6	34.9295		Ccr6	34.9295		Ccr6	34.9295		Ccr6	34.9295
1110021J02Rik	1.16931		Gtf2h5	2.5322		Kank3	8.09055		Runx2	34.5202		Runx2	34.5202		Runx2	34.5202		Runx2	34.5202
Acsbg2	1.19165		1700122O11Rik	2.54228		AI413582	8.1762		4930539E08Rik	31.2548		4930539E08Rik	31.2548		4930539E08Rik	31.2548		4930539E08Rik	31.2548
Taf11	1.2035		Fgd2	2.55078		Igf2r	8.45658		Bat5	30.2496		Bat5	30.2496		Bat5	30.2496		Bat5	30.2496
Trim26	1.21099		Gnmt	2.57101		Tmem63b	8.59012		A630033E08Rik	29.8069		A630033E08Rik	29.8069		A630033E08Rik	29.8069		A630033E08Rik	29.8069
Brd2	1.21401		Slc9a3r2	2.60368		Csnk2b	8.72052		Sft2d1	29.6213		Sft2d1	29.6213		Sft2d1	29.6213		Sft2d1	29.6213
Haghl	1.21631		Cnpy3	2.62033		Ndufa7	9.02879		Gabbr1	28.996		Gabbr1	28.996		Gabbr1	28.996		Gabbr1	28.996
Rasgrp3	1.22654		Mrpl2	2.64903		Cuta	9.08741		Wdr90	28.6879		Wdr90	28.6879		Wdr90	28.6879		Wdr90	28.6879
4930432O21Rik	1.24636		Tbc1d22b	2.6937		Mdfi	9.34873		Ndc80	28.0391		Ndc80	28.0391		Ndc80	28.0391		Ndc80	28.0391
Bat4	1.25713		Clps	2.70172		Slc35b2	9.71424		Plcl2	27.2098		Plcl2	27.2098		Plcl2	27.2098		Plcl2	27.2098
Eif2ak2	1.27156		Ube2i	2.72597		Ppard	10.3178		C030034I22Rik	26.281		C030034I22Rik	26.281		C030034I22Rik	26.281		C030034I22Rik	26.281
Fkbpl	1.27388		1110038B12Rik	2.73729		Uhrf1	10.3395		H2-DMa	26.0444		H2-DMa	26.0444		H2-DMa	26.0444		H2-DMa	26.0444
Igfals	1.28715		Ly6g6c	2.76987		Cd320	11.695		Pknox1	25.5263		Pknox1	25.5263		Pknox1	25.5263		Pknox1	25.5263
Guca1a	1.29422		Tubb5	2.80861		Sepx1	13.2662		Skiv2l	24.7688		Skiv2l	24.7688		Skiv2l	24.7688		Skiv2l	24.7688
Tead3	1.33603		Pgp	2.84734		Tubb4	13.4297		Acat2	24.4072		Acat2	24.4072		Acat2	24.4072		Acat2	24.4072
Prss22	1.3638		Tbcc	2.85088		Rab12	13.5657		Cebpz	24.3395		Cebpz	24.3395		Cebpz	24.3395		Cebpz	24.3395
Dusp1	1.37933		Glp1r	2.85828		Lmf1	13.9581		Psmb8	24.0091		Psmb8	24.0091		Psmb8	24.0091		Psmb8	24.0091
Galnt14	1.40286		Ergic1	2.86121		Vegfa	15.8834		Klraq1	23.8088		Klraq1	23.8088		Klraq1	23.8088		Klraq1	23.8088
Thoc6	1.40476		Mcfd2	2.87579		Epb4.1l3	18.4606		Gtpbp2	23.5903		Gtpbp2	23.5903		Gtpbp2	23.5903		Gtpbp2	23.5903
Pnldc1	1.41905		Cchcr1	2.89068		Tnfrsf12a	18.5809		Cenpq	23.4128		Cenpq	23.4128		Cenpq	23.4128		Cenpq	23.4128
Wdr4	1.46783		Zfp414	2.95365		Lsm2	19.8427		5430411C19Rik	23.1373		5430411C19Rik	23.1373		5430411C19Rik	23.1373		5430411C19Rik	23.1373
Zfp213	1.46943		Stap2	2.96662		Bak1	23.5294		Tsc2	22.9716		Tsc2	22.9716		Tsc2	22.9716		Tsc2	22.9716
Ccnd3	1.47074		Cd2ap	3.03277		Fpr1	24.4672		Foxn2	22.69		Foxn2	22.69		Foxn2	22.69		Foxn2	22.69
Sgol1	1.47425		Tceb2	3.07232		Trem2	25.9772		Zfp758	22.326		Zfp758	22.326		Zfp758	22.326		Zfp758	22.326
Mapk8ip3	1.47944		Gnptg	3.08494		Clic5	26.9075		Zdhhc14	21.9647		Zdhhc14	21.9647		Zdhhc14	21.9647		Zdhhc14	21.9647
Itfg3	1.48077		ORF19	3.10111		Ddr1	28.8081		BC003965	21.8232		BC003965	21.8232		BC003965	21.8232		BC003965	21.8232
Safb	1.48196		Emr1	3.11698		H2-Q2	34.2915		Slc30a6	21.6624		Slc30a6	21.6624		Slc30a6	21.6624		Slc30a6	21.6624
1110020A21Rik	1.48828		Cyp21a1	3.1313		Flywch2	40.2796		Cpne5	21.4114		Cpne5	21.4114		Cpne5	21.4114		Cpne5	21.4114
Zfp523	1.51423		Sstr5	3.159		Ptprs	59.0799		Ccdc94	20.9904		Ccdc94	20.9904		Ccdc94	20.9904		Ccdc94	20.9904
Kcnk12	1.51524		Fahd1	3.3147		C3	63.3882		Ring1	20.6613		Ring1	20.6613		Ring1	20.6613		Ring1	20.6613
Yipf4	1.52939		Enpp5	3.35159		Ltbp1	67.4081		Rpusd1	20.0671		Rpusd1	20.0671		Rpusd1	20.0671		Rpusd1	20.0671
Vapa	1.54031		Mapk14	3.38174		Mtch1	88.1197		Tnfaip8l1	19.6666		Tnfaip8l1	19.6666		Tnfaip8l1	19.6666		Tnfaip8l1	19.6666
Amdhd2	1.54135		0610011F06Rik	3.38231		Angptl4	141.041		Dcpp3	19.3018		Dcpp3	19.3018		Dcpp3	19.3018		Dcpp3	19.3018
1700011E24Rik	1.55486		Pacsin1	3.42074		Ptk7	151.075		Axin1	19.2743		Axin1	19.2743		Axin1	19.2743		Axin1	19.2743
Hdgfrp2	1.55925		Zfand3	3.5049		Mapk13	157.146		Zfp598	18.9919		Zfp598	18.9919		Zfp598	18.9919		Zfp598	18.9919
Prph2	1.56584		Slc29a1	3.52375		Msln	898.983		Cript	18.5194		Cript	18.5194		Cript	18.5194		Cript	18.5194
Tmprss3	1.59143		Gtf2f1	3.59998					Zfp760	16.3805		Zfp760	16.3805		Zfp760	16.3805		Zfp760	16.3805
Pgk2	1.60283		D17Wsu92e	3.70272					Supt3h	16.3175		Supt3h	16.3175		Supt3h	16.3175		Supt3h	16.3175
Fance	1.61734		Dci	3.76159					Prkce	16.178		Prkce	16.178		Prkce	16.178		Prkce	16.178
Dync2li1	1.62725		Tgif1	3.78145					Smchd1	15.7451		Smchd1	15.7451		Smchd1	15.7451		Smchd1	15.7451
Nme4	1.65287		Fez2	3.84147					Kat2b	15.715		Kat2b	15.715		Kat2b	15.715		Kat2b	15.715
Ndufa11	1.65553		Prss32	3.93022					Galm	15.626		Galm	15.626		Galm	15.626		Galm	15.626
Pkmyt1	1.66444		Ehmt2	4.17515					BC011426	15.5099		BC011426	15.5099		BC011426	15.5099		BC011426	15.5099
Alkbh7	1.69411		Cldn9	4.19464					Strn	15.4711		Strn	15.4711		Strn	15.4711		Strn	15.4711
Calm2	1.70705		Trim40	4.22062					Ypel5	15.122		Ypel5	15.122		Ypel5	15.122		Ypel5	15.122
Morn2	1.72027		Gpr116	4.32829					1700090G07Rik	14.9422		1700090G07Rik	14.9422		1700090G07Rik	14.9422		1700090G07Rik	14.9422
Mrps34	1.72723		9130008F23Rik	4.39239					Zfp101	14.6977		Zfp101	14.6977		Zfp101	14.6977		Zfp101	14.6977
Thbs2	1.75029		Guca1b	4.44616					Zfp160	14.4546		Zfp160	14.4546		Zfp160	14.4546		Zfp160	14.4546
Rab31	1.7504		Map4k3	4.51723					Akap8l	14.43		Akap8l	14.43		Akap8l	14.43		Akap8l	14.43
Hcfc1r1	1.7659		Trem1	4.63043					Fam120b	14.4159		Fam120b	14.4159		Fam120b	14.4159		Fam120b	14.4159
Itpr3	1.76661		Tiam2	4.69173					E4f1	14.41		E4f1	14.41		E4f1	14.41		E4f1	14.41
BC004004	1.76962		Ppp1r11	4.78752					Polh	14.2473		Polh	14.2473		Polh	14.2473		Polh	14.2473
Mrps18b	1.78305		2900073G15Rik	4.89388					Atl2	14.2322		Atl2	14.2322		Atl2	14.2322		Atl2	14.2322
1110012J17Rik	1.79924		Abcc10	4.8993					Psors1c2	13.8278		Psors1c2	13.8278		Psors1c2	13.8278		Psors1c2	13.8278
Rgmb	1.81821		Lrg1	4.95129					Thada	13.484		Thada	13.484		Thada	13.484		Thada	13.484
Aars2	1.82405		Ddah2	5.0842					Slc22a7	12.9071		Slc22a7	12.9071		Slc22a7	12.9071		Slc22a7	12.9071
Notch4	1.83456		Hsp90ab1	5.28053					Dpy30	12.893		Dpy30	12.893		Dpy30	12.893		Dpy30	12.893
Sod2	1.838		Cdkn1a	5.28418					Cyp4f13	12.5409		Cyp4f13	12.5409		Cyp4f13	12.5409		Cyp4f13	12.5409
Slc39a7	1.84233		Zfp820	5.2973					Serac1	12.474		Serac1	12.474		Serac1	12.474		Serac1	12.474
Agpat1	1.8714		Mog	5.41198					Rps6ka2	12.3386		Rps6ka2	12.3386		Rps6ka2	12.3386		Rps6ka2	12.3386
Synj2	1.89011		Neu1	5.63445					Zbtb22	12.3173		Zbtb22	12.3173		Zbtb22	12.3173		Zbtb22	12.3173
C2	1.9131		Mrpl14	5.78023					Zfp677	12.3119		Zfp677	12.3119		Zfp677	12.3119		Zfp677	12.3119
Kifc1	1.91354		Bysl	5.7909					Ttbk1	12.3065		Ttbk1	12.3065		Ttbk1	12.3065		Ttbk1	12.3065
Lemd2	1.91722		Hs3st6	5.79132					Srpk1	12.283		Srpk1	12.283		Srpk1	12.283		Srpk1	12.283
Rps10	1.93407		Nrtn	5.83407					Rgl2	12.2666		Rgl2	12.2666		Rgl2	12.2666		Rgl2	12.2666
3110082D06Rik	1.93842		Bat3	6.0183					Zscan10	11.9506		Zscan10	11.9506		Zscan10	11.9506		Zscan10	11.9506
Nfkbil1	1.94186		Mocs1	6.06015					Haao	11.8808		Haao	11.8808		Haao	11.8808		Haao	11.8808
Pou5f1	1.96811		Trip10	6.45506					Alk	11.6896		Alk	11.6896		Alk	11.6896		Alk	11.6896
Twsg1	1.98264		Memo1	6.50478					Dlgap1	11.2164		Dlgap1	11.2164		Dlgap1	11.2164		Dlgap1	11.2164
Mea1	2.0125		Ly6g6d	6.60046					Btbd9	11.1871		Btbd9	11.1871		Btbd9	11.1871		Btbd9	11.1871
Riok2	2.01775		2900010M23Rik	6.69282					Dnahc8	11.1795		Dnahc8	11.1795		Dnahc8	11.1795		Dnahc8	11.1795
Tnfsf9	2.0436		Fem1a	6.7122					Pex6	11.1682		Pex6	11.1682		Pex6	11.1682		Pex6	11.1682
Nudt3	2.06508		Epas1	6.85961					Col11a2	11.1412		Col11a2	11.1412		Col11a2	11.1412		Col11a2	11.1412
Snx9	2.0777		Efna5	7.21046					Gm88	11.0993		Gm88	11.0993		Gm88	11.0993		Gm88	11.0993
Scube3	2.10708		Rab11fip3	7.33048					Tcfeb	10.7426		Tcfeb	10.7426		Tcfeb	10.7426		Tcfeb	10.7426
Prepl	2.11016		Fert2	7.34557					Dnase1l2	10.7275		Dnase1l2	10.7275		Dnase1l2	10.7275		Dnase1l2	10.7275
Rhoq	2.1305		Wiz	7.37232					4930515G13Rik	10.3138		4930515G13Rik	10.3138		4930515G13Rik	10.3138		4930515G13Rik	10.3138
Ndufb10	2.15356		Tcte1	7.59763					Zfp161	10.1721		Zfp161	10.1721		Zfp161	10.1721		Zfp161	10.1721
Lbh	2.15593		Ier3	7.94034					H2-Q8	10.1534		H2-Q8	10.1534		H2-Q8	10.1534		H2-Q8	10.1534
Mrps10	2.16761		Foxp4	8.04103					Rpl7l1	10.0514		Rpl7l1	10.0514		Rpl7l1	10.0514		Rpl7l1	10.0514
Rab11b	2.19441		Kank3	8.09055					Tap2	10.0354		Tap2	10.0354		Tap2	10.0354		Tap2	10.0354
Chtf18	2.235		AI413582	8.1762					Mep1a	9.9041		Mep1a	9.9041		Mep1a	9.9041
Tnxb	2.23761		Igf2r	8.45658					Lpin2	9.84831		Lpin2	9.84831		Lpin2	9.84831
Pi16	2.24727		Tmem63b	8.59012					Nfkbie	9.80727		Nfkbie	9.80727		Nfkbie	9.80727
Prss28	2.25859		Csnk2b	8.72052					Dom3z	9.58363		Dom3z	9.58363		Dom3z	9.58363
Tmem146	2.28775		Ndufa7	9.02879					Lta	9.46991		Lta	9.46991		Lta	9.46991
Man2a1	2.28874		Cuta	9.08741					Grm4	9.31212		Grm4	9.31212		Grm4	9.31212
Ebi3	2.35377		Mdfi	9.34873					Zfp51	9.17494		Zfp51	9.17494		Zfp51	9.17494
Clic1	2.36843		Slc35b2	9.71424					Zfp563	9.04698		Zfp563	9.04698		Zfp563	9.04698
Emilin2	2.3711		Ppard	10.3178					H2-Q7	8.43417		H2-Q7	8.43417		H2-Q7	8.43417
Tulp4	2.39487		Uhrf1	10.3395					Dpp9	8.30609		Dpp9	8.30609		Dpp9	8.30609
Rpp21	2.46765		Cd320	11.695					Tcp1	8.30572		Tcp1	8.30572		Tcp1	8.30572
Uhrf1bp1	2.50325		Sepx1	13.2662					Msh5	8.23702		Msh5	8.23702		Msh5	8.23702
Ranbp3	2.51376		Tubb4	13.4297					H2-D1	7.8396		H2-D1	7.8396		H2-D1	7.8396
Gtf2h5	2.5322		Rab12	13.5657					Flot1	7.796		Flot1	7.796		Flot1	7.796
1700122O11Rik	2.54228		Lmf1	13.9581					Polr1c	7.74847		Polr1c	7.74847		Polr1c	7.74847
Fgd2	2.55078		Vegfa	15.8834					Rab5a	7.73908		Rab5a	7.73908		Rab5a	7.73908
Gnmt	2.57101		Epb4.1l3	18.4606					Wtap	7.64111		Wtap	7.64111		Wtap	7.64111
Slc9a3r2	2.60368		Tnfrsf12a	18.5809					Pspn	7.54843		Pspn	7.54843		Pspn	7.54843
Cnpy3	2.62033		Lsm2	19.8427					Pxt1	7.47216		Pxt1	7.47216		Pxt1	7.47216
Mrpl2	2.64903		Bak1	23.5294					Prdm9	7.3232		Prdm9	7.3232		Prdm9	7.3232
Tbc1d22b	2.6937		Fpr1	24.4672					Wdr24	7.20596		Wdr24	7.20596		Wdr24	7.20596
Clps	2.70172		Trem2	25.9772					Vars	7.0815		Vars	7.0815		Vars	7.0815
Ube2i	2.72597		Clic5	26.9075					Stk19	7.03386		Stk19	7.03386		Stk19	7.03386
1110038B12Rik	2.73729		Ddr1	28.8081					B430306N03Rik	6.98927		B430306N03Rik	6.98927		B430306N03Rik	6.98927
Ly6g6c	2.76987		H2-Q2	34.2915					Fbxo11	6.96739		Fbxo11	6.96739		Fbxo11	6.96739
Tubb5	2.80861		Flywch2	40.2796					Tcp11	6.95571		Tcp11	6.95571		Tcp11	6.95571
Pgp	2.84734		Ptprs	59.0799					Six3	6.77232		Six3	6.77232		Six3	6.77232
Tbcc	2.85088		C3	63.3882					Apom	6.6963		Apom	6.6963		Apom	6.6963
Glp1r	2.85828		Ltbp1	67.4081					Trim10	6.64817		Trim10	6.64817		Trim10	6.64817
Ergic1	2.86121		Mtch1	88.1197					Clcn7	6.61499		Clcn7	6.61499		Clcn7	6.61499
Mcfd2	2.87579		Angptl4	141.041					Pacrg	6.60208		Pacrg	6.60208		Pacrg	6.60208
Cchcr1	2.89068		Ptk7	151.075					Rpl3l	6.49824		Rpl3l	6.49824		Rpl3l	6.49824
Zfp414	2.95365		Mapk13	157.146					Phf1	6.4583		Phf1	6.4583		Phf1	6.4583
Stap2	2.96662		Msln	898.983					Srd5a2	6.38492		Srd5a2	6.38492		Srd5a2	6.38492
Cd2ap	3.03277								Prrt1	6.28575		Prrt1	6.28575		Prrt1	6.28575
Tceb2	3.07232								Noxo1	6.20275		Noxo1	6.20275		Noxo1	6.20275
Gnptg	3.08494								Lnpep	6.13369		Lnpep	6.13369		Lnpep	6.13369
ORF19	3.10111								Rnf5	6.06483		Rnf5	6.06483		Rnf5	6.06483
Emr1	3.11698								Socs5	6.06369		Socs5	6.06369		Socs5	6.06369
Cyp21a1	3.1313								Tjap1	5.97159		Tjap1	5.97159		Tjap1	5.97159
Sstr5	3.159								Nkx2-5	5.95362		Nkx2-5	5.95362		Nkx2-5	5.95362
Fahd1	3.3147								Nrxn1	5.6195		Nrxn1	5.6195		Nrxn1	5.6195
Enpp5	3.35159								Hagh	5.61384		Hagh	5.61384		Hagh	5.61384
Mapk14	3.38174								Zfp54	5.39025		Zfp54	5.39025		Zfp54	5.39025
0610011F06Rik	3.38231								Treml1	5.37784		Treml1	5.37784		Treml1	5.37784
Pacsin1	3.42074								Rrp1b	5.34758		Rrp1b	5.34758		Rrp1b	5.34758
Zfand3	3.5049								Vars2	5.31577		Vars2	5.31577		Vars2	5.31577
Slc29a1	3.52375								Slc37a1	5.29404		Slc37a1	5.29404		Slc37a1	5.29404
Gtf2f1	3.59998								Rhbdl1	5.27441		Rhbdl1	5.27441		Rhbdl1	5.27441
D17Wsu92e	3.70272								Ptprm	5.23793		Ptprm	5.23793		Ptprm	5.23793
Dci	3.76159								Tfb1m	5.14312		Tfb1m	5.14312		Tfb1m	5.14312
Tgif1	3.78145								Tff3	5.12401		Tff3	5.12401		Tff3	5.12401
Fez2	3.84147								Nubp2	5.1239		Nubp2	5.1239		Nubp2	5.1239
Prss32	3.93022								Arid1b	5.0069		Arid1b	5.0069		Arid1b	5.0069
Ehmt2	4.17515								Cdsn	5.00507		Cdsn	5.00507		Cdsn	5.00507
Cldn9	4.19464								Clpp	4.94517		Clpp	4.94517
Trim40	4.22062								Gfer	4.89143		Gfer	4.89143
Gpr116	4.32829								4930528F23Rik	4.88512		4930528F23Rik	4.88512
9130008F23Rik	4.39239								Thumpd2	4.87579		Thumpd2	4.87579
Guca1b	4.44616								Zfp81	4.78169		Zfp81	4.78169
Map4k3	4.51723								Ttc27	4.76002		Ttc27	4.76002
Trem1	4.63043								B3galt4	4.70662		B3galt4	4.70662
Tiam2	4.69173								Birc6	4.65476		Birc6	4.65476
Ppp1r11	4.78752								Ppm1b	4.65173		Ppm1b	4.65173
2900073G15Rik	4.89388								Sytl3	4.62657		Sytl3	4.62657
Abcc10	4.8993								Tulp1	4.61323		Tulp1	4.61323
Lrg1	4.95129								Hsf2bp	4.61088		Hsf2bp	4.61088
Ddah2	5.0842								Vav1	4.54587		Vav1	4.54587
Hsp90ab1	5.28053								4933433H22Rik	4.4392		4933433H22Rik	4.4392
Cdkn1a	5.28418								4930564C03Rik	4.18982		4930564C03Rik	4.18982
Zfp820	5.2973								4921529N20Rik	4.1792		4921529N20Rik	4.1792
Mog	5.41198								Slc25a27	4.16567		Slc25a27	4.16567
Neu1	5.63445								Cacna1h	4.11035		Cacna1h	4.11035
Mrpl14	5.78023								Arrdc5	4.07094		Arrdc5	4.07094
Bysl	5.7909								Enpp4	4.05309		Enpp4	4.05309
Hs3st6	5.79132								Crip3	3.94203		Crip3	3.94203
Nrtn	5.83407								Khsrp	3.87926		Khsrp	3.87926
Bat3	6.0183								Slc25a23	3.83608		Slc25a23	3.83608
Mocs1	6.06015								Kctd5	3.82856		Kctd5	3.82856
Trip10	6.45506								Mas1	3.74234		Mas1	3.74234
Memo1	6.50478								Tcf19	3.70414		Tcf19	3.70414
Ly6g6d	6.60046								Glo1	3.69004		Glo1	3.69004
2900010M23Rik	6.69282								Tmem8	3.66394		Tmem8	3.66394
Fem1a	6.7122								2310061I04Rik	3.66231		2310061I04Rik	3.66231
Epas1	6.85961								Zfp52	3.61218		Zfp52	3.61218
Efna5	7.21046								H2-K1	3.58447		H2-K1	3.58447
Rab11fip3	7.33048								Mettl4	3.57389		Mettl4	3.57389
Fert2	7.34557								Cox7a2l	3.44511		Cox7a2l	3.44511
Wiz	7.37232								Msh6	3.44435		Msh6	3.44435
Tcte1	7.59763								Wdr43	3.39668		Wdr43	3.39668
Ier3	7.94034								1700010I14Rik	3.38942		1700010I14Rik	3.38942
Foxp4	8.04103								BC032203	3.38338		BC032203	3.38338
Kank3	8.09055								Rnf151	3.37852		Rnf151	3.37852
AI413582	8.1762								Mrpl28	3.36106		Mrpl28	3.36106
Igf2r	8.45658								Fpr3	3.34576		Fpr3	3.34576
Tmem63b	8.59012								Pdcd2	3.34264		Pdcd2	3.34264
Csnk2b	8.72052								Mpnd	3.33052		Mpnd	3.33052
Ndufa7	9.02879								Daam2	3.25608		Daam2	3.25608
Cuta	9.08741								Taf8	3.2324		Taf8	3.2324
Mdfi	9.34873								Tnf	3.23151		Tnf	3.23151
Slc35b2	9.71424								Dhx57	3.16397		Dhx57	3.16397
Ppard	10.3178								Rnf8	3.15957		Rnf8	3.15957
Uhrf1	10.3395								Zfp318	3.15073		Zfp318	3.15073
Cd320	11.695								Cramp1l	3.14237		Cramp1l	3.14237
Sepx1	13.2662								Mta3	3.12172		Mta3	3.12172
Tubb4	13.4297								Pdpk1	3.11726		Pdpk1	3.11726
Rab12	13.5657								Kcnh8	3.02428		Kcnh8	3.02428
Lmf1	13.9581								H2-Ab1	3.01297		H2-Ab1	3.01297
Vegfa	15.8834								Znrd1	2.94734		Znrd1	2.94734
Epb4.1l3	18.4606								Zfp13	2.94338		Zfp13	2.94338
Tnfrsf12a	18.5809								6330416L07Rik	2.93818		6330416L07Rik	2.93818
Lsm2	19.8427								BC048355	2.90615		BC048355	2.90615
Bak1	23.5294								BC051142	2.88861		BC051142	2.88861
Fpr1	24.4672								Syngr3	2.87657		Syngr3	2.87657
Trem2	25.9772								Hn1l	2.83198		Hn1l	2.83198
Clic5	26.9075								Tapbp	2.8236		Tapbp	2.8236
Ddr1	28.8081								Tbp	2.78927		Tbp	2.78927
H2-Q2	34.2915								Fgfr1op	2.77442		Fgfr1op	2.77442
Flywch2	40.2796								Zfp40	2.76459		Zfp40	2.76459
Ptprs	59.0799								Mut	2.75121		Mut	2.75121
C3	63.3882								1700061G19Rik	2.71424		1700061G19Rik	2.71424
Ltbp1	67.4081								Slc8a1	2.70835		Slc8a1	2.70835
Mtch1	88.1197								Mdc1	2.69459		Mdc1	2.69459
Angptl4	141.041								4732491K20Rik	2.6734		4732491K20Rik	2.6734
Ptk7	151.075								AI314976	2.66324		AI314976	2.66324
Mapk13	157.146								Gemin6	2.6608		Gemin6	2.6608
Msln	898.983								1600014C23Rik	2.6588		1600014C23Rik	2.6588
									Ubxn6	2.64829		Ubxn6	2.64829
									Rfx2	2.64076		Rfx2	2.64076
									Pkd1	2.62822		Pkd1	2.62822
									Metrn	2.6187		Metrn	2.6187
									Wdr27	2.60705		Wdr27	2.60705
									Spast	2.60126		Spast	2.60126
									Xdh	2.57234		Xdh	2.57234
									Txndc2	2.51809		Txndc2	2.51809
									Rdbp	2.5086		Rdbp	2.5086
									Decr2	2.45576		Decr2	2.45576
									Luc7l	2.43058		Luc7l	2.43058
									Eml4	2.42924		Eml4	2.42924
									Pgc	2.4274		Pgc	2.4274
									Prkd3	2.42118		Prkd3	2.42118
									5730437N04Rik	2.35124		5730437N04Rik	2.35124
									Map3k4	2.35107		Map3k4	2.35107
									Nfya	2.33753		Nfya	2.33753
									Bat1a	2.33631		Bat1a	2.33631
									Ppt2	2.32913		Ppt2	2.32913
									Def6	2.3213		Def6	2.3213
									Zfp36l2	2.30903		Zfp36l2	2.30903
									Gng13	2.30874		Gng13	2.30874
									Srbd1	2.29249		Srbd1	2.29249
									Stub1	2.28077		Stub1	2.28077
									Fam173a	2.26255		Fam173a	2.26255
									H2-Ke6	2.23299		H2-Ke6	2.23299
									Nrm	2.21479		Nrm	2.21479
									Anks1	2.21379		Anks1	2.21379
									Mrpl18	2.1955		Mrpl18	2.1955
									Klc4	2.17401		Klc4	2.17401
									1600002H07Rik	2.14885		1600002H07Rik	2.14885
									Dhx16	2.14067		Dhx16	2.14067
									Pigf	2.11563		Pigf	2.11563
									Lrpprc	2.08337		Lrpprc	2.08337
									Pot1b	2.07608		Pot1b	2.07608
									Rbm16	2.04894		Rbm16	2.04894
									0610007P22Rik	2.02564		0610007P22Rik	2.02564
									Pigq	1.98521
									1700024P12Rik	1.96023
									Wfikkn1	1.95054
									Pde9a	1.9395
									Fbxl17	1.91951
									Dll1	1.90566
									Mrps18a	1.90278
									Narfl	1.90163
									Sema6b	1.89677
									Rps18	1.84773
									2410091C18Rik	1.83909
									Cul7	1.83221
									Nthl1	1.82604
									Spsb3	1.81337
									Rps2	1.81115
									Atp6v1g2	1.80241
									Ppil1	1.78225
									Cyp4f39	1.78066
									Bat2	1.76926
									Brd4	1.75524
									Capn11	1.75499
									Ccnf	1.74242
									Ttc7	1.7139
									Rab40c	1.70865
									U2af1	1.69143
									Morc2b	1.68455
									Qk	1.68418
									H2-T24	1.65092
									Wdr46	1.64952
									Ndufv2	1.64206
									Gtf2h4	1.62523
									Ppp2r5d	1.62092
									Sh3gl1	1.58732
									Pram1	1.57643
									Xpo5	1.56773
									Fpr-rs3	1.53516
									H2-Q10	1.53496
									4930442P07Rik	1.51754
									Tbl3	1.51337
									Mad2l1bp	1.49961
									Clip4	1.49107
									Dus3l	1.44008
									Telo2	1.43403
									C4b	1.42798
									Lonp1	1.36951
									Bnip1	1.36625
									Ppp4r1	1.36058
									Eme2	1.33152
									Daxx	1.32162
									Ager	1.32049
									Traf7	1.31241
									Egfl8	1.31139
									Abcf1	1.28883
									Myom1	1.26581
									Rgs11	1.25063
									1600012H06Rik	1.2482
									Hspa1l	1.23716
									Cyp39a1	1.23427
									Slc22a1	1.21661
									Ticam1	1.21248
									Rxrb	1.20985
									Zfp57	1.20276
									Tbc1d5	1.17913
									1700106N22Rik	1.17839
									Lst1	1.17217
									Yipf3	1.15787
									Heatr5b	1.12517
									1700067P10Rik	1.124
									Atp6v0e	1.12215
									Treml4	1.12159
									Cryaa	1.10933
									Tmem204	1.10929
									Gpsm3	1.09464
									Park2	1.09227
									Hnrpll	1.08775
									Pja2	1.08539
									Fbxl16	1.07802
									2310039H08Rik	1.07617
									Atp6v1e2	1.06815
									Cbs	1.03424
									Klhdc3	1.02685

## Sheet: TC5 vs CD8LL
up>1(223)			up>2(135)			up>5(55)			down>1(359)			down>2(262)			down>5(158)			down>10(104)			up top5			down top5
S_up1	f_up1		S_up2	f_up2		S_up5	f_up5		S_down1	f_down1		S_down2	f_down2		S_down5	f_down5		S_down10	f_down10		Symbol	CD8_T_LL		Symbol	CD8_T_LL
Agpat1	1.00327		Itpr3	2.00348		Ier3	5.02591		Hspa1a	608.009		Hspa1a	608.009		Hspa1a	608.009		Hspa1a	608.009		Angptl4	57.1942		Hspa1a	608.009
Synj2	1.01657		Twsg1	2.02385		Hsp90ab1	5.06427		Cdc5l	210.903		Cdc5l	210.903		Cdc5l	210.903		Cdc5l	210.903		Ltbp1	93.159		Cdc5l	210.903
2310039H08Rik	1.02764		Lemd2	2.04639		Uhrf1	5.22413		Tap1	180.679		Tap1	180.679		Tap1	180.679		Tap1	180.679		Mtch1	144.309		Tap1	180.679
1110021J02Rik	1.02776		Bysl	2.0549		Zfand3	5.50316		Solh	153.651		Solh	153.651		Solh	153.651		Solh	153.651		AI413582	168.209		Solh	153.651
Lrpprc	1.02833		Rab31	2.05506		Dci	5.63566		C920016K16Rik	141.684		C920016K16Rik	141.684		C920016K16Rik	141.684		C920016K16Rik	141.684		Msln	700.223		C920016K16Rik	141.684
Zfp523	1.04732		Nme4	2.0661		Rasgrp3	5.6458		Akap8	121.941		Akap8	121.941		Akap8	121.941		Akap8	121.941
Ralbp1	1.04757		Haghl	2.13415		Wiz	5.66784		Pim1	110.486		Pim1	110.486		Pim1	110.486		Pim1	110.486
Ccnf	1.05028		Mea1	2.13586		Foxp4	5.7591		Runx2	105.066		Runx2	105.066		Runx2	105.066		Runx2	105.066
Kifc1	1.05159		Stap2	2.14461		Ppp1r11	6.03337		Ift140	88.1707		Ift140	88.1707		Ift140	88.1707		Ift140	88.1707
Atp6v0e	1.05275		2410015M20Rik	2.14484		Memo1	6.19355		Ccr6	82.4057		Ccr6	82.4057		Ccr6	82.4057		Ccr6	82.4057
Gpr108	1.05425		Pde9a	2.20971		Ddah2	6.22383		Ddx11	81.0877		Ddx11	81.0877		Ddx11	81.0877		Ddx11	81.0877
1700106N22Rik	1.08027		Galnt14	2.26504		Mrpl14	6.37613		Ppp2r1a	71.8434		Ppp2r1a	71.8434		Ppp2r1a	71.8434		Ppp2r1a	71.8434
Prph2	1.08739		Ranbp3	2.26717		Neu1	6.43767		3110052M02Rik	68.5617		3110052M02Rik	68.5617		3110052M02Rik	68.5617		3110052M02Rik	68.5617
Sh3gl1	1.08883		Ube2i	2.27698		Fem1a	7.09092		Satb1	68.3656		Satb1	68.3656		Satb1	68.3656		Satb1	68.3656
Fert2	1.10016		Hcfc1r1	2.31606		Lmf1	7.38212		Srrm2	62.8844		Srrm2	62.8844		Srrm2	62.8844		Srrm2	62.8844
Nthl1	1.1071		Man2a1	2.31884		Ehmt2	7.43833		Psmb9	61.9037		Psmb9	61.9037		Psmb9	61.9037		Psmb9	61.9037
Rpl10a	1.11019		Sod2	2.33078		Lst1	7.51587		Trim39	60.1302		Trim39	60.1302		Trim39	60.1302		Trim39	60.1302
Rhot2	1.11368		Rab11b	2.38655		Vegfa	7.5937		Zfp53	58.7257		Zfp53	58.7257		Zfp53	58.7257		Zfp53	58.7257
Ly6g6c	1.13596		Ly6g6d	2.39147		Bat3	8.17092		Stk38	56.4753		Stk38	56.4753		Stk38	56.4753		Stk38	56.4753
Bat1a	1.13771		0610011F06Rik	2.41156		Rab12	8.6983		Rnps1	53.2827		Rnps1	53.2827		Rnps1	53.2827		Rnps1	53.2827
Pdia2	1.1454		Gnmt	2.41896		Nfkbil1	8.73364		Ankrd12	49.1505		Ankrd12	49.1505		Ankrd12	49.1505		Ankrd12	49.1505
Guca1b	1.1542		Lrg1	2.43144		Tmem63b	9.1775		2310014H01Rik	49.0994		2310014H01Rik	49.0994		2310014H01Rik	49.0994		2310014H01Rik	49.0994
Tbc1d22b	1.1689		BC048355	2.4961		Rab11fip3	9.42371		H2-M3	44.6334		H2-M3	44.6334		H2-M3	44.6334		H2-M3	44.6334
Safb	1.17615		Mrps10	2.49647		Slc35b2	9.42791		H2-Oa	44.5679		H2-Oa	44.5679		H2-Oa	44.5679		H2-Oa	44.5679
Alkbh7	1.17921		Slc29a1	2.5712		Tnfrsf12a	9.69678		D17H6S56E-5	43.1329		D17H6S56E-5	43.1329		D17H6S56E-5	43.1329		D17H6S56E-5	43.1329
H2-Ab1	1.19234		Mrps34	2.59734		C3	9.80636		A630033E08Rik	41.8878		A630033E08Rik	41.8878		A630033E08Rik	41.8878		A630033E08Rik	41.8878
Heatr5b	1.21582		Fkbpl	2.59862		Zfp820	10.423		4930539E08Rik	38.1567		4930539E08Rik	38.1567		4930539E08Rik	38.1567		4930539E08Rik	38.1567
Yipf3	1.22651		Kcnh8	2.61365		Tnxb	11.38		Zdhhc14	38.0937		Zdhhc14	38.0937		Zdhhc14	38.0937		Zdhhc14	38.0937
Myom1	1.24551		Map4k3	2.68243		Fpr1	11.4725		Gabbr1	35.5948		Gabbr1	35.5948		Gabbr1	35.5948		Gabbr1	35.5948
Phf10	1.25164		Amdhd2	2.80976		Csnk2b	11.6621		Ndc80	33.6976		Ndc80	33.6976		Ndc80	33.6976		Ndc80	33.6976
4930432O21Rik	1.26299		Rpp21	2.83128		Ppard	11.7792		Zfp472	33.0654		Zfp472	33.0654		Zfp472	33.0654		Zfp472	33.0654
Pja2	1.26329		Rps10	2.83851		H2-Q2	11.9068		Rpusd1	32.0887		Rpusd1	32.0887		Rpusd1	32.0887		Rpusd1	32.0887
Trim40	1.26566		Tbcc	2.83935		Tmem146	12.0386		Wdr90	28.7175		Wdr90	28.7175		Wdr90	28.7175		Wdr90	28.7175
Rgmb	1.27452		9130008F23Rik	2.8405		Chtf18	12.4299		Sft2d1	28.6293		Sft2d1	28.6293		Sft2d1	28.6293		Sft2d1	28.6293
Prss32	1.27488		Gtf2h5	2.87396		Cd320	12.4375		C030034I22Rik	28.5949		C030034I22Rik	28.5949		C030034I22Rik	28.5949		C030034I22Rik	28.5949
Klhdc3	1.28455		Dlk2	2.9084		Cuta	12.9297		Acat2	28.4549		Acat2	28.4549		Acat2	28.4549		Acat2	28.4549
Rxrb	1.30284		Prepl	2.94805		Ndufa7	14.0371		Prkce	26.9187		Prkce	26.9187		Prkce	26.9187		Prkce	26.9187
Yipf4	1.31617		Pgp	2.9878		Epb4.1l3	14.0921		Treml1	26.1445		Treml1	26.1445		Treml1	26.1445		Treml1	26.1445
Trim26	1.32179		Gtf2f1	3.03995		Clic5	15.5219		H2-Q8	26.027		H2-Q8	26.027		H2-Q8	26.027		H2-Q8	26.027
Gnptg	1.32432		Cyp39a1	3.04817		Ddr1	16.3403		Rpl3l	25.072		Rpl3l	25.072		Rpl3l	25.072		Rpl3l	25.072
Prr3	1.32531		Epas1	3.05223		Lsm2	17.3832		Cebpz	24.972		Cebpz	24.972		Cebpz	24.972		Cebpz	24.972
Cnpy3	1.32739		Itfg3	3.05855		Sepx1	19.4961		Bat5	23.9519		Bat5	23.9519		Bat5	23.9519		Bat5	23.9519
Scube3	1.33261		Pgk2	3.08236		Bak1	20.2537		Slc22a7	23.5727		Slc22a7	23.5727		Slc22a7	23.5727		Slc22a7	23.5727
Kctd20	1.36522		ORF19	3.08489		Ptprs	20.9676		E4f1	23.0649		E4f1	23.0649		E4f1	23.0649		E4f1	23.0649
Thoc6	1.36886		Clic1	3.10162		Flywch2	24.5754		Plcl2	22.9583		Plcl2	22.9583		Plcl2	22.9583		Plcl2	22.9583
Sgol1	1.37713		1110038B12Rik	3.17147		Efna5	33.985		Tcfeb	22.742		Tcfeb	22.742		Tcfeb	22.742		Tcfeb	22.742
Daxx	1.40209		Tiam2	3.28756		Mapk13	35.5185		Dcpp3	22.6054		Dcpp3	22.6054		Dcpp3	22.6054		Dcpp3	22.6054
C2	1.40766		Ergic1	3.32136		Tubb4	40.346		Foxn2	22.1034		Foxn2	22.1034		Foxn2	22.1034		Foxn2	22.1034
Srf	1.43148		Mcfd2	3.3458		Ptk7	41.5693		Ccdc94	21.5393		Ccdc94	21.5393		Ccdc94	21.5393		Ccdc94	21.5393
Wdr46	1.43717		Mrps18b	3.36314		Trem2	51.1333		Zfp758	21.1395		Zfp758	21.1395		Zfp758	21.1395		Zfp758	21.1395
Fgd2	1.45387		Ndufb10	3.451		Angptl4	57.1942		Skiv2l	20.7206		Skiv2l	20.7206		Skiv2l	20.7206		Skiv2l	20.7206
Thbs2	1.45758		Cyp21a1	3.49091		Ltbp1	93.159		Psmb8	19.1578		Psmb8	19.1578		Psmb8	19.1578		Psmb8	19.1578
Fance	1.45861		Pacsin1	3.63553		Mtch1	144.309		Pknox1	19.1498		Pknox1	19.1498		Pknox1	19.1498		Pknox1	19.1498
Zfp213	1.46959		Zfp57	3.68881		AI413582	168.209		Kat2b	19.0184		Kat2b	19.0184		Kat2b	19.0184		Kat2b	19.0184
Hdgfrp2	1.47089		Cldn9	3.77359		Msln	700.223		H2-T24	18.8546		H2-T24	18.8546		H2-T24	18.8546		H2-T24	18.8546
Psmb1	1.47244		Tgif1	3.77525					Rnf151	18.8022		Rnf151	18.8022		Rnf151	18.8022		Rnf151	18.8022
Txndc2	1.48436		2900073G15Rik	3.79091					Galm	18.7318		Galm	18.7318		Galm	18.7318		Galm	18.7318
Bat4	1.49574		Lbh	3.80205					BC011426	18.2847		BC011426	18.2847		BC011426	18.2847		BC011426	18.2847
Gpsm3	1.50395		Ebi3	3.80885					Gtpbp2	17.9175		Gtpbp2	17.9175		Gtpbp2	17.9175		Gtpbp2	17.9175
Cyp4f16	1.53817		Ticam1	3.8133					Zfp598	17.632		Zfp598	17.632		Zfp598	17.632		Zfp598	17.632
Xdh	1.54704		Enpp5	3.85875					BC003965	17.1831		BC003965	17.1831		BC003965	17.1831		BC003965	17.1831
Emr1	1.55668		Tulp4	3.86092					Cpne5	17.1765		Cpne5	17.1765		Cpne5	17.1765		Cpne5	17.1765
Kcnk12	1.57838		Mapk14	3.95537					Cenpq	16.8651		Cenpq	16.8651		Cenpq	16.8651		Cenpq	16.8651
Abcc10	1.57838		Mdfi	3.96346					H2-DMa	16.7076		H2-DMa	16.7076		H2-DMa	16.7076		H2-DMa	16.7076
Sstr5	1.58469		Clps	4.04467					Prdm9	16.6532		Prdm9	16.6532		Prdm9	16.6532		Prdm9	16.6532
Brd2	1.59659		Tubb5	4.1083					1700090G07Rik	16.5907		1700090G07Rik	16.5907		1700090G07Rik	16.5907		1700090G07Rik	16.5907
Fahd1	1.59853		Trip10	4.1251					Slc30a6	15.7734		Slc30a6	15.7734		Slc30a6	15.7734		Slc30a6	15.7734
Riok2	1.61935		Fez2	4.21251					Zfp101	15.7686		Zfp101	15.7686		Zfp101	15.7686		Zfp101	15.7686
Wdr4	1.64372		Uhrf1bp1	4.24528					Strn	15.6539		Strn	15.6539		Strn	15.6539		Strn	15.6539
Pkmyt1	1.6469		Cd2ap	4.48246					Smchd1	15.6251		Smchd1	15.6251		Smchd1	15.6251		Smchd1	15.6251
Calm2	1.65466		2900010M23Rik	4.50918					Klraq1	15.6123		Klraq1	15.6123		Klraq1	15.6123		Klraq1	15.6123
Cdkn1a	1.66364		Mocs1	4.51987					5430411C19Rik	15.4623		5430411C19Rik	15.4623		5430411C19Rik	15.4623		5430411C19Rik	15.4623
Prss28	1.6805		Mrpl2	4.57889					Cript	15.2217		Cript	15.2217		Cript	15.2217		Cript	15.2217
Vapa	1.68749		Slc9a3r2	4.62905					Mep1a	15.2172		Mep1a	15.2172		Mep1a	15.2172		Mep1a	15.2172
1700122O11Rik	1.70043		Mog	4.6542					Rps6ka2	15.2105		Rps6ka2	15.2105		Rps6ka2	15.2105		Rps6ka2	15.2105
Cul7	1.70752		Nudt3	4.72149					Fam120b	14.7611		Fam120b	14.7611		Fam120b	14.7611		Fam120b	14.7611
Nrtn	1.72885		Tceb2	4.80313					Polh	14.2696		Polh	14.2696		Polh	14.2696		Polh	14.2696
Ccnd3	1.72986		Zfp414	4.89478					Apom	14.258		Apom	14.258		Apom	14.258		Apom	14.258
Ndufa11	1.73993		Kank3	4.96399					Rgl2	14.2446		Rgl2	14.2446		Rgl2	14.2446		Rgl2	14.2446
Pbx2	1.74169		Igf2r	4.98588					Zfp677	14.11		Zfp677	14.11		Zfp677	14.11		Zfp677	14.11
BC004004	1.79453		Ier3	5.02591					Tff3	13.7283		Tff3	13.7283		Tff3	13.7283		Tff3	13.7283
Cchcr1	1.82611		Hsp90ab1	5.06427					Axin1	13.5072		Axin1	13.5072		Axin1	13.5072		Axin1	13.5072
Slc39a7	1.87594		Uhrf1	5.22413					Trim10	13.1513		Trim10	13.1513		Trim10	13.1513		Trim10	13.1513
Fpr-rs3	1.88141		Zfand3	5.50316					Zfp760	13.1044		Zfp760	13.1044		Zfp760	13.1044		Zfp760	13.1044
Tead3	1.88544		Dci	5.63566					Atl2	13.0658		Atl2	13.0658		Atl2	13.0658		Atl2	13.0658
Pi16	1.9106		Rasgrp3	5.6458					Supt3h	12.8484		Supt3h	12.8484		Supt3h	12.8484		Supt3h	12.8484
D17Wsu92e	1.92441		Wiz	5.66784					Psors1c2	12.4995		Psors1c2	12.4995		Psors1c2	12.4995		Psors1c2	12.4995
1110012J17Rik	1.93402		Foxp4	5.7591					Akap8l	12.3901		Akap8l	12.3901		Akap8l	12.3901		Akap8l	12.3901
Itpr3	2.00348		Ppp1r11	6.03337					Serac1	12.0606		Serac1	12.0606		Serac1	12.0606		Serac1	12.0606
Twsg1	2.02385		Memo1	6.19355					Prrt1	11.822		Prrt1	11.822		Prrt1	11.822		Prrt1	11.822
Lemd2	2.04639		Ddah2	6.22383					Col11a2	11.4552		Col11a2	11.4552		Col11a2	11.4552		Col11a2	11.4552
Bysl	2.0549		Mrpl14	6.37613					Lpin2	11.376		Lpin2	11.376		Lpin2	11.376		Lpin2	11.376
Rab31	2.05506		Neu1	6.43767					Wtap	11.2885		Wtap	11.2885		Wtap	11.2885		Wtap	11.2885
Nme4	2.0661		Fem1a	7.09092					Ypel5	11.0941		Ypel5	11.0941		Ypel5	11.0941		Ypel5	11.0941
Haghl	2.13415		Lmf1	7.38212					Msh5	10.929		Msh5	10.929		Msh5	10.929		Msh5	10.929
Mea1	2.13586		Ehmt2	7.43833					Srpk1	10.7011		Srpk1	10.7011		Srpk1	10.7011		Srpk1	10.7011
Stap2	2.14461		Lst1	7.51587					Tsc2	10.5119		Tsc2	10.5119		Tsc2	10.5119		Tsc2	10.5119
2410015M20Rik	2.14484		Vegfa	7.5937					H2-Q7	10.4858		H2-Q7	10.4858		H2-Q7	10.4858		H2-Q7	10.4858
Pde9a	2.20971		Bat3	8.17092					4930528F23Rik	10.4333		4930528F23Rik	10.4333		4930528F23Rik	10.4333		4930528F23Rik	10.4333
Galnt14	2.26504		Rab12	8.6983					Zfp161	10.3312		Zfp161	10.3312		Zfp161	10.3312		Zfp161	10.3312
Ranbp3	2.26717		Nfkbil1	8.73364					Nrxn1	10.2407		Nrxn1	10.2407		Nrxn1	10.2407		Nrxn1	10.2407
Ube2i	2.27698		Tmem63b	9.1775					Pgc	10.1649		Pgc	10.1649		Pgc	10.1649		Pgc	10.1649
Hcfc1r1	2.31606		Rab11fip3	9.42371					Zfp160	10.128		Zfp160	10.128		Zfp160	10.128		Zfp160	10.128
Man2a1	2.31884		Slc35b2	9.42791					Six3	10.0873		Six3	10.0873		Six3	10.0873		Six3	10.0873
Sod2	2.33078		Tnfrsf12a	9.69678					Dom3z	9.75207		Dom3z	9.75207		Dom3z	9.75207
Rab11b	2.38655		C3	9.80636					4930515G13Rik	9.68258		4930515G13Rik	9.68258		4930515G13Rik	9.68258
Ly6g6d	2.39147		Zfp820	10.423					Haao	9.64742		Haao	9.64742		Haao	9.64742
0610011F06Rik	2.41156		Tnxb	11.38					Ttbk1	9.40696		Ttbk1	9.40696		Ttbk1	9.40696
Gnmt	2.41896		Fpr1	11.4725					Grm4	9.39885		Grm4	9.39885		Grm4	9.39885
Lrg1	2.43144		Csnk2b	11.6621					Zfp13	9.32935		Zfp13	9.32935		Zfp13	9.32935
BC048355	2.4961		Ppard	11.7792					Pex6	9.21038		Pex6	9.21038		Pex6	9.21038
Mrps10	2.49647		H2-Q2	11.9068					Phf1	9.0445		Phf1	9.0445		Phf1	9.0445
Slc29a1	2.5712		Tmem146	12.0386					Thada	8.96244		Thada	8.96244		Thada	8.96244
Mrps34	2.59734		Chtf18	12.4299					Tnf	8.85103		Tnf	8.85103		Tnf	8.85103
Fkbpl	2.59862		Cd320	12.4375					Dlgap1	8.63446		Dlgap1	8.63446		Dlgap1	8.63446
Kcnh8	2.61365		Cuta	12.9297					Zscan10	8.56516		Zscan10	8.56516		Zscan10	8.56516
Map4k3	2.68243		Ndufa7	14.0371					Tnfaip8l1	8.47859		Tnfaip8l1	8.47859		Tnfaip8l1	8.47859
Amdhd2	2.80976		Epb4.1l3	14.0921					Rab5a	8.44769		Rab5a	8.44769		Rab5a	8.44769
Rpp21	2.83128		Clic5	15.5219					Nfkbie	8.35187		Nfkbie	8.35187		Nfkbie	8.35187
Rps10	2.83851		Ddr1	16.3403					Pxt1	8.31915		Pxt1	8.31915		Pxt1	8.31915
Tbcc	2.83935		Lsm2	17.3832					Rhbdl1	8.31638		Rhbdl1	8.31638		Rhbdl1	8.31638
9130008F23Rik	2.8405		Sepx1	19.4961					Birc6	8.22171		Birc6	8.22171		Birc6	8.22171
Gtf2h5	2.87396		Bak1	20.2537					Pspn	8.10507		Pspn	8.10507		Pspn	8.10507
Dlk2	2.9084		Ptprs	20.9676					Cdsn	8.03436		Cdsn	8.03436		Cdsn	8.03436
Prepl	2.94805		Flywch2	24.5754					Gm88	8.01842		Gm88	8.01842		Gm88	8.01842
Pgp	2.9878		Efna5	33.985					Tap2	7.95355		Tap2	7.95355		Tap2	7.95355
Gtf2f1	3.03995		Mapk13	35.5185					Zfp51	7.9434		Zfp51	7.9434		Zfp51	7.9434
Cyp39a1	3.04817		Tubb4	40.346					Dpy30	7.90431		Dpy30	7.90431		Dpy30	7.90431
Epas1	3.05223		Ptk7	41.5693					Zfp54	7.68202		Zfp54	7.68202		Zfp54	7.68202
Itfg3	3.05855		Trem2	51.1333					Rpl7l1	7.63812		Rpl7l1	7.63812		Rpl7l1	7.63812
Pgk2	3.08236		Angptl4	57.1942					Stk19	7.58662		Stk19	7.58662		Stk19	7.58662
ORF19	3.08489		Ltbp1	93.159					Hsf2bp	7.25707		Hsf2bp	7.25707		Hsf2bp	7.25707
Clic1	3.10162		Mtch1	144.309					Fbxo11	7.1782		Fbxo11	7.1782		Fbxo11	7.1782
1110038B12Rik	3.17147		AI413582	168.209					Tcp11	7.149		Tcp11	7.149		Tcp11	7.149
Tiam2	3.28756		Msln	700.223					Cyp4f13	7.05477		Cyp4f13	7.05477		Cyp4f13	7.05477
Ergic1	3.32136								Polr1c	6.96077		Polr1c	6.96077		Polr1c	6.96077
Mcfd2	3.3458								Lnpep	6.8913		Lnpep	6.8913		Lnpep	6.8913
Mrps18b	3.36314								Treml4	6.68469		Treml4	6.68469		Treml4	6.68469
Ndufb10	3.451								Sytl3	6.64667		Sytl3	6.64667		Sytl3	6.64667
Cyp21a1	3.49091								H2-D1	6.47159		H2-D1	6.47159		H2-D1	6.47159
Pacsin1	3.63553								Rfx2	6.45944		Rfx2	6.45944		Rfx2	6.45944
Zfp57	3.68881								Slc25a27	6.3646		Slc25a27	6.3646		Slc25a27	6.3646
Cldn9	3.77359								Arid1b	6.35746		Arid1b	6.35746		Arid1b	6.35746
Tgif1	3.77525								Tjap1	6.20627		Tjap1	6.20627		Tjap1	6.20627
2900073G15Rik	3.79091								1700011E24Rik	6.01982		1700011E24Rik	6.01982		1700011E24Rik	6.01982
Lbh	3.80205								Dpp9	5.8991		Dpp9	5.8991		Dpp9	5.8991
Ebi3	3.80885								Clcn7	5.89162		Clcn7	5.89162		Clcn7	5.89162
Ticam1	3.8133								Rrp1b	5.71876		Rrp1b	5.71876		Rrp1b	5.71876
Enpp5	3.85875								Tcp1	5.69161		Tcp1	5.69161		Tcp1	5.69161
Tulp4	3.86092								Dnahc8	5.62125		Dnahc8	5.62125		Dnahc8	5.62125
Mapk14	3.95537								Wdr24	5.53117		Wdr24	5.53117		Wdr24	5.53117
Mdfi	3.96346								Zbtb22	5.45308		Zbtb22	5.45308		Zbtb22	5.45308
Clps	4.04467								Socs5	5.36931		Socs5	5.36931		Socs5	5.36931
Tubb5	4.1083								Nkx2-5	5.36908		Nkx2-5	5.36908		Nkx2-5	5.36908
Trip10	4.1251								Hagh	5.36537		Hagh	5.36537		Hagh	5.36537
Fez2	4.21251								1110020A21Rik	5.27975		1110020A21Rik	5.27975		1110020A21Rik	5.27975
Uhrf1bp1	4.24528								Pacrg	5.1001		Pacrg	5.1001		Pacrg	5.1001
Cd2ap	4.48246								Zfp81	5.01183		Zfp81	5.01183		Zfp81	5.01183
2900010M23Rik	4.50918								Flot1	4.96898		Flot1	4.96898
Mocs1	4.51987								Ptprm	4.86827		Ptprm	4.86827
Mrpl2	4.57889								4933433H22Rik	4.82312		4933433H22Rik	4.82312
Slc9a3r2	4.62905								Tmprss3	4.66499		Tmprss3	4.66499
Mog	4.6542								Hspa1l	4.62888		Hspa1l	4.62888
Nudt3	4.72149								Mrpl28	4.59404		Mrpl28	4.59404
Tceb2	4.80313								Capn11	4.53821		Capn11	4.53821
Zfp414	4.89478								Tmem8	4.52712		Tmem8	4.52712
Kank3	4.96399								Thumpd2	4.46831		Thumpd2	4.46831
Igf2r	4.98588								Slc8a1	4.4126		Slc8a1	4.4126
Ier3	5.02591								Ppm1b	4.39892		Ppm1b	4.39892
Hsp90ab1	5.06427								Cacna1h	4.36286		Cacna1h	4.36286
Uhrf1	5.22413								1700061G19Rik	4.25519		1700061G19Rik	4.25519
Zfand3	5.50316								Glp1r	4.21124		Glp1r	4.21124
Dci	5.63566								Igfals	4.15536		Igfals	4.15536
Rasgrp3	5.6458								Zfp563	4.09875		Zfp563	4.09875
Wiz	5.66784								6330416L07Rik	4.08257		6330416L07Rik	4.08257
Foxp4	5.7591								Dnase1l2	4.06694		Dnase1l2	4.06694
Ppp1r11	6.03337								Ager	4.01794		Ager	4.01794
Memo1	6.19355								Slc37a1	3.96359		Slc37a1	3.96359
Ddah2	6.22383								Zfp52	3.94409		Zfp52	3.94409
Mrpl14	6.37613								Zfp40	3.91328		Zfp40	3.91328
Neu1	6.43767								Enpp4	3.87973		Enpp4	3.87973
Fem1a	7.09092								Wdr27	3.82		Wdr27	3.82
Lmf1	7.38212								Dhx57	3.78181		Dhx57	3.78181
Ehmt2	7.43833								Ring1	3.76827		Ring1	3.76827
Lst1	7.51587								Mettl4	3.74957		Mettl4	3.74957
Vegfa	7.5937								Vav1	3.69663		Vav1	3.69663
Bat3	8.17092								C4b	3.61038		C4b	3.61038
Rab12	8.6983								Alk	3.59718		Alk	3.59718
Nfkbil1	8.73364								Wdr43	3.55717		Wdr43	3.55717
Tmem63b	9.1775								Mta3	3.53672		Mta3	3.53672
Rab11fip3	9.42371								B430306N03Rik	3.5168		B430306N03Rik	3.5168
Slc35b2	9.42791								Clpp	3.45027		Clpp	3.45027
Tnfrsf12a	9.69678								Kctd5	3.44031		Kctd5	3.44031
C3	9.80636								H2-K1	3.32167		H2-K1	3.32167
Zfp820	10.423								Khsrp	3.31548		Khsrp	3.31548
Tnxb	11.38								Cramp1l	3.31227		Cramp1l	3.31227
Fpr1	11.4725								Nubp2	3.27522		Nubp2	3.27522
Csnk2b	11.6621								Park2	3.26935		Park2	3.26935
Ppard	11.7792								Btbd9	3.21578		Btbd9	3.21578
H2-Q2	11.9068								Rnf8	3.20396		Rnf8	3.20396
Tmem146	12.0386								4930442P07Rik	3.19792		4930442P07Rik	3.19792
Chtf18	12.4299								Rnf5	3.17165		Rnf5	3.17165
Cd320	12.4375								Daam2	3.10934		Daam2	3.10934
Cuta	12.9297								2310061I04Rik	3.05776		2310061I04Rik	3.05776
Ndufa7	14.0371								4921529N20Rik	2.92984		4921529N20Rik	2.92984
Epb4.1l3	14.0921								Cryaa	2.87369		Cryaa	2.87369
Clic5	15.5219								Syngr3	2.82414		Syngr3	2.82414
Ddr1	16.3403								H2-Q10	2.8197		H2-Q10	2.8197
Lsm2	17.3832								Bat2	2.81755		Bat2	2.81755
Sepx1	19.4961								Pdcd2	2.80897		Pdcd2	2.80897
Bak1	20.2537								Fpr3	2.78021		Fpr3	2.78021
Ptprs	20.9676								Eml4	2.77461		Eml4	2.77461
Flywch2	24.5754								Vars2	2.77153		Vars2	2.77153
Efna5	33.985								AI314976	2.76219		AI314976	2.76219
Mapk13	35.5185								Dll1	2.74611		Dll1	2.74611
Tubb4	40.346								Tfb1m	2.72173		Tfb1m	2.72173
Ptk7	41.5693								Noxo1	2.71704		Noxo1	2.71704
Trem2	51.1333								Luc7l	2.7112		Luc7l	2.7112
Angptl4	57.1942								Mdc1	2.70912		Mdc1	2.70912
Ltbp1	93.159								Bnip1	2.65586		Bnip1	2.65586
Mtch1	144.309								Zfp318	2.63349		Zfp318	2.63349
AI413582	168.209								Nfya	2.59974		Nfya	2.59974
Msln	700.223								B3galt4	2.58274		B3galt4	2.58274
									Slc25a23	2.572		Slc25a23	2.572
									Znrd1	2.56888		Znrd1	2.56888
									Gfer	2.5588		Gfer	2.5588
									1600014C23Rik	2.55245		1600014C23Rik	2.55245
									Pram1	2.54828		Pram1	2.54828
									Pot1b	2.54666		Pot1b	2.54666
									Mrpl18	2.54301		Mrpl18	2.54301
									Tcf19	2.52776		Tcf19	2.52776
									Fgfr1op	2.52757		Fgfr1op	2.52757
									1600002H07Rik	2.51522		1600002H07Rik	2.51522
									Taf8	2.51168		Taf8	2.51168
									BC032203	2.44157		BC032203	2.44157
									Msh6	2.42229		Msh6	2.42229
									Pigf	2.41192		Pigf	2.41192
									Ppt2	2.40851		Ppt2	2.40851
									Crip3	2.39011		Crip3	2.39011
									Spdef	2.34628		Spdef	2.34628
									Cox7a2l	2.33898		Cox7a2l	2.33898
									Srd5a2	2.32499		Srd5a2	2.32499
									Pkd1	2.30827		Pkd1	2.30827
									Lta	2.30478		Lta	2.30478
									Glo1	2.29015		Glo1	2.29015
									Mpnd	2.28072		Mpnd	2.28072
									Morn2	2.24792		Morn2	2.24792
									Wfikkn1	2.23604		Wfikkn1	2.23604
									Clip4	2.1971		Clip4	2.1971
									1700010I14Rik	2.19522		1700010I14Rik	2.19522
									Fndc1	2.19372		Fndc1	2.19372
									Pdpk1	2.17421		Pdpk1	2.17421
									Mas1	2.13362		Mas1	2.13362
									Zfp36l2	2.08362		Zfp36l2	2.08362
									Map3k4	2.07967		Map3k4	2.07967
									Qk	2.06066		Qk	2.06066
									Dync2li1	2.05367		Dync2li1	2.05367
									Hs3st6	2.03381		Hs3st6	2.03381
									Rps2	2.01295		Rps2	2.01295
									Ttc27	2.00862		Ttc27	2.00862
									Rps18	2.00689		Rps18	2.00689
									Prkd3	2.00108		Prkd3	2.00108
									Vars	1.97542
									Znrf4	1.97173
									Gng13	1.9365
									Anks1	1.93374
									Guca1a	1.91772
									Pnldc1	1.91504
									Decr2	1.8948
									4930564C03Rik	1.86652
									Mut	1.86488
									5730437N04Rik	1.8505
									Fbxl16	1.82294
									Eme2	1.81854
									Tbl3	1.80743
									Tmem204	1.80593
									Tbp	1.77389
									2410091C18Rik	1.76955
									1700024P12Rik	1.74266
									Acsbg2	1.73709
									Hnrpll	1.71138
									Eif2ak2	1.70594
									0610007P22Rik	1.69625
									Crb3	1.67263
									Spast	1.66591
									Dusp1	1.66525
									Spsb3	1.65982
									Notch4	1.64368
									Brd4	1.64079
									U2af1	1.62528
									Ubxn6	1.62191
									Rbm16	1.61315
									Atp6v1g2	1.60617
									4732491K20Rik	1.60227
									Atp6v1e2	1.6015
									1700067P10Rik	1.59996
									Ndufv2	1.59337
									Arrdc5	1.57536
									Narfl	1.56019
									Dhx16	1.54979
									Emilin2	1.54818
									H2-Ke6	1.54061
									Prss22	1.53749
									Mrps18a	1.52399
									Pigq	1.51762
									1300003B13Rik	1.51221
									Metrn	1.50622
									Cyp4f39	1.50556
									Gtf2h4	1.49809
									Tulp1	1.48184
									Slc22a1	1.47646
									Abcf1	1.47165
									Def6	1.45428
									BC051142	1.44653
									Fbxl17	1.43242
									Pou5f1	1.43081
									Shd	1.42894
									Stub1	1.42466
									Rdbp	1.41939
									Srbd1	1.40283
									Tapbp	1.39242
									Klc4	1.38321
									Agpat4	1.3681
									Nrm	1.35446
									Rab40c	1.35098
									Telo2	1.34653
									Gemin6	1.33644
									Arhgap28	1.32929
									Tbc1d5	1.32097
									Fam173a	1.31867
									3110082D06Rik	1.28852
									Lonp1	1.28432
									Traf7	1.26865
									Rgs11	1.26862
									Aars2	1.24103
									Mad2l1bp	1.24036
									Xpo5	1.23302
									Ppp2r5d	1.21181
									Gpr116	1.20669
									Dus3l	1.1925
									Fkbp5	1.18744
									Hn1l	1.18143
									Tnfsf9	1.17698
									Snx9	1.1746
									Morc2b	1.15512
									Safb2	1.14083
									Ppp4r1	1.13818
									Taf11	1.12149
									Sema6b	1.1117
									Rhoq	1.0964
									Ppil1	1.07164
									Ttc7	1.0686
									Mapk8ip3	1.06684
									1600012H06Rik	1.0609
									Cbs	1.05954
									D17Wsu104e	1.04925
									Egfl8	1.01749
									Trem1	1.01565
									Tcte1	1.00633

## Sheet: TC5 vs basal cell
up>1(153)			up>2(77)			up>5(28)			down>1(429)			down>2(332)			down>5(201)			down>10(120)			up top5			down top5
S_up1	f_up1		S_up2	f_up2		S_up5	f_up5		S_down1	f_down1		S_down2	f_down2		S_down5	f_down5		S_down10	f_down10		Symbol	basal_cell		Symbol	basal_cell
Zfp523	1.00878		Mrpl2	2.0321		Kifc1	5.49429		Hspa1a	274.289		Hspa1a	274.289		Hspa1a	274.289		Hspa1a	274.289		Fpr1	24.5875		Hspa1a	274.289
Dus3l	1.01893		Clps	2.04856		Alkbh7	5.56721		Cdc5l	271.871		Cdc5l	271.871		Cdc5l	271.871		Cdc5l	271.871		Emilin2	27.6725		Cdc5l	271.871
Tnfrsf12a	1.02407		Nme4	2.10797		Chtf18	5.6905		D17H6S56E-5	161.658		D17H6S56E-5	161.658		D17H6S56E-5	161.658		D17H6S56E-5	161.658		Trem2	30.4454		D17H6S56E-5	161.658
Fkbp5	1.02416		Igf2r	2.12844		Mcfd2	6.02069		Ift140	153.279		Ift140	153.279		Ift140	153.279		Ift140	153.279		Mtch1	35.7849		Ift140	153.279
Epb4.1l3	1.04403		Rpp21	2.15327		Rab12	6.20053		Solh	111.957		Solh	111.957		Solh	111.957		Solh	111.957		Angptl4	41.853		Solh	111.957
Prepl	1.06005		Sh3gl1	2.20759		Def6	6.23231		Clip4	95.0503		Clip4	95.0503		Clip4	95.0503		Clip4	95.0503
Ttc7	1.06387		Tnxb	2.25037		Fance	6.60312		Ring1	92.2614		Ring1	92.2614		Ring1	92.2614		Ring1	92.2614
Scube3	1.06764		Klhdc3	2.25148		Pkmyt1	6.76592		H2-T24	88.7804		H2-T24	88.7804		H2-T24	88.7804		H2-T24	88.7804
H2-K1	1.0714		Tnfaip8l1	2.27206		Mdfi	6.89123		Ptprm	82.5959		Ptprm	82.5959		Ptprm	82.5959		Ptprm	82.5959
Riok2	1.0775		Lsm2	2.32315		1700122O11Rik	7.45551		Ppp2r1a	81.062		Ppp2r1a	81.062		Ppp2r1a	81.062		Ppp2r1a	81.062
1600012H06Rik	1.07904		Hsp90ab1	2.33695		AI413582	7.71688		Gm88	72.9965		Gm88	72.9965		Gm88	72.9965		Gm88	72.9965
3110082D06Rik	1.07922		Rps10	2.41124		Mrpl14	7.71745		Acat2	72.4459		Acat2	72.4459		Acat2	72.4459		Acat2	72.4459
Nkx2-5	1.09154		Pkd1	2.43452		Itpr3	8.42426		Galm	71.4775		Galm	71.4775		Galm	71.4775		Galm	71.4775
Prph2	1.09496		Ccnd3	2.44033		Tubb4	8.72019		Ankrd12	63.9231		Ankrd12	63.9231		Ankrd12	63.9231		Ankrd12	63.9231
Rps18	1.09713		Clic1	2.44917		Emr1	9.04604		C920016K16Rik	58.689		C920016K16Rik	58.689		C920016K16Rik	58.689		C920016K16Rik	58.689
Ube2i	1.09919		H2-Q2	2.47978		Msln	9.17924		Akap8	57.8142		Akap8	57.8142		Akap8	57.8142		Akap8	57.8142
Zfp36l2	1.12423		Memo1	2.48991		Nrtn	9.94899		Pacrg	57.109		Pacrg	57.109		Pacrg	57.109		Pacrg	57.109
Galnt14	1.14006		Ddah2	2.56247		Pacsin1	10.1231		Supt3h	49.5566		Supt3h	49.5566		Supt3h	49.5566		Supt3h	49.5566
Wdr46	1.17192		2900010M23Rik	2.56617		Ranbp3	10.2998		Lpin2	46.8041		Lpin2	46.8041		Lpin2	46.8041		Lpin2	46.8041
Prkd3	1.18278		Ppp1r11	2.68163		Neu1	10.3206		Tap1	46.3053		Tap1	46.3053		Tap1	46.3053		Tap1	46.3053
Hdgfrp2	1.19397		Sstr5	2.68866		Mog	10.4176		Rnps1	44.5744		Rnps1	44.5744		Rnps1	44.5744		Rnps1	44.5744
H2-Ab1	1.2025		Mrps10	2.69622		Gpsm3	11.8431		Fpr3	44.2262		Fpr3	44.2262		Fpr3	44.2262		Fpr3	44.2262
Thoc6	1.20502		Rgs11	2.9264		Ppard	15.8469		Ccdc94	42.0455		Ccdc94	42.0455		Ccdc94	42.0455		Ccdc94	42.0455
Uhrf1bp1	1.2144		Cd320	2.98674		Fpr1	24.5875		Psmb9	41.2657		Psmb9	41.2657		Psmb9	41.2657		Psmb9	41.2657
Lonp1	1.21534		Slc35b2	3.0008		Emilin2	27.6725		Slc25a23	40.3598		Slc25a23	40.3598		Slc25a23	40.3598		Slc25a23	40.3598
Fem1a	1.22032		Pgp	3.00674		Trem2	30.4454		BC003965	39.6232		BC003965	39.6232		BC003965	39.6232		BC003965	39.6232
Cnpy3	1.23215		Fez2	3.11176		Mtch1	35.7849		Cebpz	37.3518		Cebpz	37.3518		Cebpz	37.3518		Cebpz	37.3518
Rpl10a	1.26895		Mrps34	3.13289		Angptl4	41.853		Runx2	36.3148		Runx2	36.3148		Runx2	36.3148		Runx2	36.3148
Mapk8ip3	1.29496		Itfg3	3.22979					Bat5	35.9427		Bat5	35.9427		Bat5	35.9427		Bat5	35.9427
Ehmt2	1.3465		4930432O21Rik	3.24816					Pim1	34.5493		Pim1	34.5493		Pim1	34.5493		Pim1	34.5493
Tgif1	1.3493		Cuta	3.27834					Ddx11	34.0587		Ddx11	34.0587		Ddx11	34.0587		Ddx11	34.0587
Notch4	1.35151		Kank3	3.28562					Atl2	33.4494		Atl2	33.4494		Atl2	33.4494		Atl2	33.4494
Ubxn6	1.36205		Rhoq	3.36155					4930539E08Rik	32.7943		4930539E08Rik	32.7943		4930539E08Rik	32.7943		4930539E08Rik	32.7943
Yipf3	1.39491		Lemd2	3.48799					Srrm2	31.9079		Srrm2	31.9079		Srrm2	31.9079		Srrm2	31.9079
0610011F06Rik	1.39563		Wiz	3.56957					Prkce	31.36		Prkce	31.36		Prkce	31.36		Prkce	31.36
Daxx	1.40187		Trip10	3.66202					Treml1	31.1938		Treml1	31.1938		Treml1	31.1938		Treml1	31.1938
Cdsn	1.4029		2900073G15Rik	3.70311					Eif2ak2	30.6225		Eif2ak2	30.6225		Eif2ak2	30.6225		Eif2ak2	30.6225
Gtf2h5	1.40982		Ndufa7	3.80487					Stk38	28.7687		Stk38	28.7687		Stk38	28.7687		Stk38	28.7687
Kcnk12	1.42023		Slc29a1	3.85547					Ttbk1	28.7433		Ttbk1	28.7433		Ttbk1	28.7433		Ttbk1	28.7433
ORF19	1.4552		Man2a1	3.92098					3110052M02Rik	28.2395		3110052M02Rik	28.2395		3110052M02Rik	28.2395		3110052M02Rik	28.2395
Srbd1	1.47289		Bat3	4.00452					Pgc	27.6568		Pgc	27.6568		Pgc	27.6568		Pgc	27.6568
Fpr-rs3	1.47378		Tubb5	4.27571					Crip3	27.6437		Crip3	27.6437		Crip3	27.6437		Crip3	27.6437
Rab11fip3	1.49587		Sepx1	4.27934					Sema6b	25.8124		Sema6b	25.8124		Sema6b	25.8124		Sema6b	25.8124
Abcc10	1.53954		Ebi3	4.3056					Pknox1	25.7941		Pknox1	25.7941		Pknox1	25.7941		Pknox1	25.7941
Spsb3	1.54045		Zfand3	4.36941					Tsc2	25.7456		Tsc2	25.7456		Tsc2	25.7456		Tsc2	25.7456
Uhrf1	1.56371		Lmf1	4.43646					Axin1	25.1567		Axin1	25.1567		Axin1	25.1567		Axin1	25.1567
Mapk13	1.56901		H2-Q7	4.59277					Pgk2	24.1948		Pgk2	24.1948		Pgk2	24.1948		Pgk2	24.1948
Satb1	1.5953		Ltbp1	4.74637					Alk	24.1225		Alk	24.1225		Alk	24.1225		Alk	24.1225
Ptprs	1.63881		Traf7	4.75147					Mep1a	23.3106		Mep1a	23.3106		Mep1a	23.3106		Mep1a	23.3106
Clic5	1.6432		Kifc1	5.49429					Ypel5	23.2871		Ypel5	23.2871		Ypel5	23.2871		Ypel5	23.2871
Csnk2b	1.64763		Alkbh7	5.56721					Morn2	23.1157		Morn2	23.1157		Morn2	23.1157		Morn2	23.1157
Map4k3	1.66939		Chtf18	5.6905					Cyp39a1	23.0468		Cyp39a1	23.0468		Cyp39a1	23.0468		Cyp39a1	23.0468
Ppp4r1	1.68234		Mcfd2	6.02069					Slc30a6	22.8562		Slc30a6	22.8562		Slc30a6	22.8562		Slc30a6	22.8562
B3galt4	1.7285		Rab12	6.20053					Lta	21.5964		Lta	21.5964		Lta	21.5964		Lta	21.5964
Trim26	1.75298		Def6	6.23231					1700090G07Rik	20.9558		1700090G07Rik	20.9558		1700090G07Rik	20.9558		1700090G07Rik	20.9558
Bysl	1.77433		Fance	6.60312					Tff3	20.2469		Tff3	20.2469		Tff3	20.2469		Tff3	20.2469
Vav1	1.78455		Pkmyt1	6.76592					Polh	20.1737		Polh	20.1737		Polh	20.1737		Polh	20.1737
Pi16	1.78882		Mdfi	6.89123					Dlgap1	20.0392		Dlgap1	20.0392		Dlgap1	20.0392		Dlgap1	20.0392
Gtf2f1	1.80132		1700122O11Rik	7.45551					A630033E08Rik	20.0174		A630033E08Rik	20.0174		A630033E08Rik	20.0174		A630033E08Rik	20.0174
Mad2l1bp	1.80342		AI413582	7.71688					Gabbr1	19.7015		Gabbr1	19.7015		Gabbr1	19.7015		Gabbr1	19.7015
Tbcc	1.80943		Mrpl14	7.71745					Grm4	19.612		Grm4	19.612		Grm4	19.612		Grm4	19.612
Haghl	1.81412		Itpr3	8.42426					Ccr6	19.5859		Ccr6	19.5859		Ccr6	19.5859		Ccr6	19.5859
Tmem63b	1.81506		Tubb4	8.72019					Dll1	19.3408		Dll1	19.3408		Dll1	19.3408		Dll1	19.3408
Bat4	1.83276		Emr1	9.04604					Bat2	18.6534		Bat2	18.6534		Bat2	18.6534		Bat2	18.6534
Tnfsf9	1.85		Msln	9.17924					Dcpp3	18.5746		Dcpp3	18.5746		Dcpp3	18.5746		Dcpp3	18.5746
Rasgrp3	1.85031		Nrtn	9.94899					Znrf4	18.1765		Znrf4	18.1765		Znrf4	18.1765		Znrf4	18.1765
Syngr3	1.85458		Pacsin1	10.1231					H2-Oa	18.099		H2-Oa	18.099		H2-Oa	18.099		H2-Oa	18.099
Anks1	1.87405		Ranbp3	10.2998					Tcfeb	17.9286		Tcfeb	17.9286		Tcfeb	17.9286		Tcfeb	17.9286
Vars	1.87451		Neu1	10.3206					Dnase1l2	17.2812		Dnase1l2	17.2812		Dnase1l2	17.2812		Dnase1l2	17.2812
Tceb2	1.88929		Mog	10.4176					Nrxn1	17.2469		Nrxn1	17.2469		Nrxn1	17.2469		Nrxn1	17.2469
Capn11	1.91166		Gpsm3	11.8431					Rfx2	17.2047		Rfx2	17.2047		Rfx2	17.2047		Rfx2	17.2047
Tead3	1.91574		Ppard	15.8469					Dpy30	16.7813		Dpy30	16.7813		Dpy30	16.7813		Dpy30	16.7813
Atp6v0e	1.93831		Fpr1	24.5875					Khsrp	16.4846		Khsrp	16.4846		Khsrp	16.4846		Khsrp	16.4846
Mapk14	1.95756		Emilin2	27.6725					Rrp1b	16.1373		Rrp1b	16.1373		Rrp1b	16.1373		Rrp1b	16.1373
Foxp4	1.98575		Trem2	30.4454					AI314976	16.1339		AI314976	16.1339		AI314976	16.1339		AI314976	16.1339
Slc39a7	1.99122		Mtch1	35.7849					Lnpep	15.3219		Lnpep	15.3219		Lnpep	15.3219		Lnpep	15.3219
Mrpl2	2.0321		Angptl4	41.853					Cript	15.2177		Cript	15.2177		Cript	15.2177		Cript	15.2177
Clps	2.04856								Park2	15.1933		Park2	15.1933		Park2	15.1933		Park2	15.1933
Nme4	2.10797								Wdr27	15.1447		Wdr27	15.1447		Wdr27	15.1447		Wdr27	15.1447
Igf2r	2.12844								Fam120b	15.0216		Fam120b	15.0216		Fam120b	15.0216		Fam120b	15.0216
Rpp21	2.15327								Zfp161	14.7896		Zfp161	14.7896		Zfp161	14.7896		Zfp161	14.7896
Sh3gl1	2.20759								1700067P10Rik	14.255		1700067P10Rik	14.255		1700067P10Rik	14.255		1700067P10Rik	14.255
Tnxb	2.25037								Rps6ka2	14.2509		Rps6ka2	14.2509		Rps6ka2	14.2509		Rps6ka2	14.2509
Klhdc3	2.25148								Serac1	14.1103		Serac1	14.1103		Serac1	14.1103		Serac1	14.1103
Tnfaip8l1	2.27206								Rpl7l1	13.8935		Rpl7l1	13.8935		Rpl7l1	13.8935		Rpl7l1	13.8935
Lsm2	2.32315								Igfals	13.8863		Igfals	13.8863		Igfals	13.8863		Igfals	13.8863
Hsp90ab1	2.33695								Pex6	13.7102		Pex6	13.7102		Pex6	13.7102		Pex6	13.7102
Rps10	2.41124								Spdef	13.6997		Spdef	13.6997		Spdef	13.6997		Spdef	13.6997
Pkd1	2.43452								Tcp11	13.5846		Tcp11	13.5846		Tcp11	13.5846		Tcp11	13.5846
Ccnd3	2.44033								Treml4	13.449		Treml4	13.449		Treml4	13.449		Treml4	13.449
Clic1	2.44917								Strn	13.3789		Strn	13.3789		Strn	13.3789		Strn	13.3789
H2-Q2	2.47978								Hspa1l	13.2923		Hspa1l	13.2923		Hspa1l	13.2923		Hspa1l	13.2923
Memo1	2.48991								Gtpbp2	13.1319		Gtpbp2	13.1319		Gtpbp2	13.1319		Gtpbp2	13.1319
Ddah2	2.56247								Pspn	13.0898		Pspn	13.0898		Pspn	13.0898		Pspn	13.0898
2900010M23Rik	2.56617								Pot1b	12.9536		Pot1b	12.9536		Pot1b	12.9536		Pot1b	12.9536
Ppp1r11	2.68163								Cpne5	12.8835		Cpne5	12.8835		Cpne5	12.8835		Cpne5	12.8835
Sstr5	2.68866								Ndc80	12.5792		Ndc80	12.5792		Ndc80	12.5792		Ndc80	12.5792
Mrps10	2.69622								1700024P12Rik	12.4858		1700024P12Rik	12.4858		1700024P12Rik	12.4858		1700024P12Rik	12.4858
Rgs11	2.9264								Klraq1	12.2722		Klraq1	12.2722		Klraq1	12.2722		Klraq1	12.2722
Cd320	2.98674								Zfp563	12.2516		Zfp563	12.2516		Zfp563	12.2516		Zfp563	12.2516
Slc35b2	3.0008								Zfp13	12.19		Zfp13	12.19		Zfp13	12.19		Zfp13	12.19
Pgp	3.00674								Flot1	12.0335		Flot1	12.0335		Flot1	12.0335		Flot1	12.0335
Fez2	3.11176								Shd	11.7642		Shd	11.7642		Shd	11.7642		Shd	11.7642
Mrps34	3.13289								Polr1c	11.7072		Polr1c	11.7072		Polr1c	11.7072		Polr1c	11.7072
Itfg3	3.22979								Tcp1	11.4404		Tcp1	11.4404		Tcp1	11.4404		Tcp1	11.4404
4930432O21Rik	3.24816								Slc22a1	11.2798		Slc22a1	11.2798		Slc22a1	11.2798		Slc22a1	11.2798
Cuta	3.27834								Rnf5	11.2147		Rnf5	11.2147		Rnf5	11.2147		Rnf5	11.2147
Kank3	3.28562								Dync2li1	11.0297		Dync2li1	11.0297		Dync2li1	11.0297		Dync2li1	11.0297
Rhoq	3.36155								Foxn2	11.0172		Foxn2	11.0172		Foxn2	11.0172		Foxn2	11.0172
Lemd2	3.48799								Fahd1	10.8747		Fahd1	10.8747		Fahd1	10.8747		Fahd1	10.8747
Wiz	3.56957								4930515G13Rik	10.8677		4930515G13Rik	10.8677		4930515G13Rik	10.8677		4930515G13Rik	10.8677
Trip10	3.66202								C030034I22Rik	10.775		C030034I22Rik	10.775		C030034I22Rik	10.775		C030034I22Rik	10.775
2900073G15Rik	3.70311								Zscan10	10.7708		Zscan10	10.7708		Zscan10	10.7708		Zscan10	10.7708
Ndufa7	3.80487								Sft2d1	10.6319		Sft2d1	10.6319		Sft2d1	10.6319		Sft2d1	10.6319
Slc29a1	3.85547								Sytl3	10.5844		Sytl3	10.5844		Sytl3	10.5844		Sytl3	10.5844
Man2a1	3.92098								Slc22a7	10.5321		Slc22a7	10.5321		Slc22a7	10.5321		Slc22a7	10.5321
Bat3	4.00452								Trim39	10.4807		Trim39	10.4807		Trim39	10.4807		Trim39	10.4807
Tubb5	4.27571								H2-M3	10.4621		H2-M3	10.4621		H2-M3	10.4621		H2-M3	10.4621
Sepx1	4.27934								Ttc27	10.2613		Ttc27	10.2613		Ttc27	10.2613		Ttc27	10.2613
Ebi3	4.3056								Crb3	10.0829		Crb3	10.0829		Crb3	10.0829		Crb3	10.0829
Zfand3	4.36941								BC032203	9.83289		BC032203	9.83289		BC032203	9.83289
Lmf1	4.43646								Zdhhc14	9.72545		Zdhhc14	9.72545		Zdhhc14	9.72545
H2-Q7	4.59277								Slc8a1	9.61873		Slc8a1	9.61873		Slc8a1	9.61873
Ltbp1	4.74637								Apom	9.60921		Apom	9.60921		Apom	9.60921
Traf7	4.75147								Myom1	9.4394		Myom1	9.4394		Myom1	9.4394
Kifc1	5.49429								Gfer	9.42739		Gfer	9.42739		Gfer	9.42739
Alkbh7	5.56721								Daam2	9.3024		Daam2	9.3024		Daam2	9.3024
Chtf18	5.6905								1600014C23Rik	9.28686		1600014C23Rik	9.28686		1600014C23Rik	9.28686
Mcfd2	6.02069								Atp6v1e2	9.24433		Atp6v1e2	9.24433		Atp6v1e2	9.24433
Rab12	6.20053								Kat2b	9.21721		Kat2b	9.21721		Kat2b	9.21721
Def6	6.23231								Pdia2	9.06167		Pdia2	9.06167		Pdia2	9.06167
Fance	6.60312								Gnmt	9.04756		Gnmt	9.04756		Gnmt	9.04756
Pkmyt1	6.76592								D17Wsu104e	8.99131		D17Wsu104e	8.99131		D17Wsu104e	8.99131
Mdfi	6.89123								Zbtb22	8.84706		Zbtb22	8.84706		Zbtb22	8.84706
1700122O11Rik	7.45551								2310014H01Rik	8.78477		2310014H01Rik	8.78477		2310014H01Rik	8.78477
AI413582	7.71688								Arid1b	8.50412		Arid1b	8.50412		Arid1b	8.50412
Mrpl14	7.71745								Twsg1	8.48501		Twsg1	8.48501		Twsg1	8.48501
Itpr3	8.42426								Psors1c2	8.45735		Psors1c2	8.45735		Psors1c2	8.45735
Tubb4	8.72019								Cryaa	8.45591		Cryaa	8.45591		Cryaa	8.45591
Emr1	9.04604								Dom3z	8.43549		Dom3z	8.43549		Dom3z	8.43549
Msln	9.17924								Tmprss3	8.43162		Tmprss3	8.43162		Tmprss3	8.43162
Nrtn	9.94899								Msh5	8.13702		Msh5	8.13702		Msh5	8.13702
Pacsin1	10.1231								Zfp598	8.07906		Zfp598	8.07906		Zfp598	8.07906
Ranbp3	10.2998								1600002H07Rik	8.05869		1600002H07Rik	8.05869		1600002H07Rik	8.05869
Neu1	10.3206								Clpp	8.03107		Clpp	8.03107		Clpp	8.03107
Mog	10.4176								Dlk2	7.97751		Dlk2	7.97751		Dlk2	7.97751
Gpsm3	11.8431								1700011E24Rik	7.90995		1700011E24Rik	7.90995		1700011E24Rik	7.90995
Ppard	15.8469								Six3	7.88944		Six3	7.88944		Six3	7.88944
Fpr1	24.5875								Guca1a	7.84816		Guca1a	7.84816		Guca1a	7.84816
Emilin2	27.6725								Mettl4	7.81302		Mettl4	7.81302		Mettl4	7.81302
Trem2	30.4454								Hsf2bp	7.72863		Hsf2bp	7.72863		Hsf2bp	7.72863
Mtch1	35.7849								Dusp1	7.67152		Dusp1	7.67152		Dusp1	7.67152
Angptl4	41.853								5430411C19Rik	7.60832		5430411C19Rik	7.60832		5430411C19Rik	7.60832
									Wdr90	7.59207		Wdr90	7.59207		Wdr90	7.59207
									Cyp4f39	7.445		Cyp4f39	7.445		Cyp4f39	7.445
									Nfya	7.39441		Nfya	7.39441		Nfya	7.39441
									Prdm9	7.3656		Prdm9	7.3656		Prdm9	7.3656
									Hagh	7.22876		Hagh	7.22876		Hagh	7.22876
									Rpl3l	7.2162		Rpl3l	7.2162		Rpl3l	7.2162
									Vars2	7.10627		Vars2	7.10627		Vars2	7.10627
									Fbxo11	6.97379		Fbxo11	6.97379		Fbxo11	6.97379
									Epas1	6.90404		Epas1	6.90404		Epas1	6.90404
									Stk19	6.89798		Stk19	6.89798		Stk19	6.89798
									4732491K20Rik	6.8806		4732491K20Rik	6.8806		4732491K20Rik	6.8806
									Ier3	6.79864		Ier3	6.79864		Ier3	6.79864
									4930528F23Rik	6.62586		4930528F23Rik	6.62586		4930528F23Rik	6.62586
									4930564C03Rik	6.61881		4930564C03Rik	6.61881		4930564C03Rik	6.61881
									Cchcr1	6.6178		Cchcr1	6.6178		Cchcr1	6.6178
									Tnf	6.58425		Tnf	6.58425		Tnf	6.58425
									Srf	6.57384		Srf	6.57384		Srf	6.57384
									Zfp101	6.55554		Zfp101	6.55554		Zfp101	6.55554
									Egfl8	6.47932		Egfl8	6.47932		Egfl8	6.47932
									5730437N04Rik	6.40047		5730437N04Rik	6.40047		5730437N04Rik	6.40047
									Rnf8	6.37642		Rnf8	6.37642		Rnf8	6.37642
									2310061I04Rik	6.3596		2310061I04Rik	6.3596		2310061I04Rik	6.3596
									Tapbp	6.31136		Tapbp	6.31136		Tapbp	6.31136
									4930442P07Rik	6.29633		4930442P07Rik	6.29633		4930442P07Rik	6.29633
									BC048355	6.2759		BC048355	6.2759		BC048355	6.2759
									Srpk1	6.24518		Srpk1	6.24518		Srpk1	6.24518
									Ly6g6c	6.21816		Ly6g6c	6.21816		Ly6g6c	6.21816
									Xdh	6.2021		Xdh	6.2021		Xdh	6.2021
									Mas1	6.16978		Mas1	6.16978		Mas1	6.16978
									Tmem204	6.13784		Tmem204	6.13784		Tmem204	6.13784
									Decr2	6.11774		Decr2	6.11774		Decr2	6.11774
									Fgd2	6.03801		Fgd2	6.03801		Fgd2	6.03801
									Srd5a2	5.92379		Srd5a2	5.92379		Srd5a2	5.92379
									Pbx2	5.87613		Pbx2	5.87613		Pbx2	5.87613
									Cyp4f13	5.82814		Cyp4f13	5.82814		Cyp4f13	5.82814
									Birc6	5.55598		Birc6	5.55598		Birc6	5.55598
									Bnip1	5.488		Bnip1	5.488		Bnip1	5.488
									Thumpd2	5.38721		Thumpd2	5.38721		Thumpd2	5.38721
									Rpusd1	5.23406		Rpusd1	5.23406		Rpusd1	5.23406
									Wfikkn1	5.22665		Wfikkn1	5.22665		Wfikkn1	5.22665
									Prss32	5.20328		Prss32	5.20328		Prss32	5.20328
									Nrm	5.19411		Nrm	5.19411		Nrm	5.19411
									Wtap	5.14272		Wtap	5.14272		Wtap	5.14272
									Fert2	5.13209		Fert2	5.13209		Fert2	5.13209
									Prss22	5.12274		Prss22	5.12274		Prss22	5.12274
									Zfp81	5.03459		Zfp81	5.03459		Zfp81	5.03459
									Zfp760	5.02447		Zfp760	5.02447		Zfp760	5.02447
									H2-DMa	5.0141		H2-DMa	5.0141		H2-DMa	5.0141
									Clcn7	4.96603		Clcn7	4.96603
									Ppil1	4.94354		Ppil1	4.94354
									Aars2	4.92995		Aars2	4.92995
									Phf1	4.90393		Phf1	4.90393
									Telo2	4.89926		Telo2	4.89926
									4921529N20Rik	4.89045		4921529N20Rik	4.89045
									Rgl2	4.84933		Rgl2	4.84933
									Cyp4f16	4.82064		Cyp4f16	4.82064
									Gpr108	4.80148		Gpr108	4.80148
									Cox7a2l	4.79803		Cox7a2l	4.79803
									Gnptg	4.78869		Gnptg	4.78869
									Cenpq	4.76081		Cenpq	4.76081
									Gng13	4.73768		Gng13	4.73768
									1110012J17Rik	4.70127		1110012J17Rik	4.70127
									Akap8l	4.68483		Akap8l	4.68483
									Ergic1	4.45777		Ergic1	4.45777
									Pde9a	4.44598		Pde9a	4.44598
									Skiv2l	4.41334		Skiv2l	4.41334
									Fgfr1op	4.39378		Fgfr1op	4.39378
									Taf8	4.39052		Taf8	4.39052
									Wdr43	4.38293		Wdr43	4.38293
									Hn1l	4.36751		Hn1l	4.36751
									Glo1	4.36738		Glo1	4.36738
									Hs3st6	4.34405		Hs3st6	4.34405
									Zfp318	4.29646		Zfp318	4.29646
									Tfb1m	4.26433		Tfb1m	4.26433
									Zfp758	4.20103		Zfp758	4.20103
									Haao	4.19153		Haao	4.19153
									Rdbp	4.18974		Rdbp	4.18974
									Slc25a27	4.15213		Slc25a27	4.15213
									Mdc1	4.06682		Mdc1	4.06682
									Cdkn1a	4.01276		Cdkn1a	4.01276
									H2-Ke6	4.01004		H2-Ke6	4.01004
									Dpp9	3.95718		Dpp9	3.95718
									Gpr116	3.90081		Gpr116	3.90081
									1110020A21Rik	3.90017		1110020A21Rik	3.90017
									Wdr24	3.89104		Wdr24	3.89104
									Tmem8	3.86901		Tmem8	3.86901
									Psmb8	3.86243		Psmb8	3.86243
									2310039H08Rik	3.82974		2310039H08Rik	3.82974
									Fbxl17	3.78615		Fbxl17	3.78615
									Taf11	3.74378		Taf11	3.74378
									Stub1	3.69609		Stub1	3.69609
									1700010I14Rik	3.64209		1700010I14Rik	3.64209
									Stap2	3.62537		Stap2	3.62537
									1110021J02Rik	3.56923		1110021J02Rik	3.56923
									Rab31	3.51525		Rab31	3.51525
									Klc4	3.50587		Klc4	3.50587
									Mrps18a	3.50221		Mrps18a	3.50221
									Tcte1	3.4912		Tcte1	3.4912
									Rab5a	3.47522		Rab5a	3.47522
									Zfp53	3.45522		Zfp53	3.45522
									Abcf1	3.45255		Abcf1	3.45255
									Prr3	3.44795		Prr3	3.44795
									Vegfa	3.43088		Vegfa	3.43088
									Prss28	3.4176		Prss28	3.4176
									Msh6	3.41303		Msh6	3.41303
									Rgmb	3.38997		Rgmb	3.38997
									Noxo1	3.3752		Noxo1	3.3752
									2410091C18Rik	3.36405		2410091C18Rik	3.36405
									Luc7l	3.32062		Luc7l	3.32062
									Mrpl18	3.28992		Mrpl18	3.28992
									6330416L07Rik	3.27781		6330416L07Rik	3.27781
									Zfp820	3.20856		Zfp820	3.20856
									BC051142	3.18382		BC051142	3.18382
									Synj2	3.1768		Synj2	3.1768
									Morc2b	3.15872		Morc2b	3.15872
									Nthl1	3.15098		Nthl1	3.15098
									Acsbg2	3.11235		Acsbg2	3.11235
									Lrpprc	3.10275		Lrpprc	3.10275
									E4f1	3.05263		E4f1	3.05263
									Spast	3.0405		Spast	3.0405
									Kctd5	3.03058		Kctd5	3.03058
									Tulp1	3.02247		Tulp1	3.02247
									Mocs1	3.01684		Mocs1	3.01684
									Zfp160	2.96398		Zfp160	2.96398
									Slc9a3r2	2.95785		Slc9a3r2	2.95785
									4933433H22Rik	2.89738		4933433H22Rik	2.89738
									Tcf19	2.88966		Tcf19	2.88966
									Tjap1	2.86891		Tjap1	2.86891
									Pdcd2	2.83234		Pdcd2	2.83234
									Brd4	2.82749		Brd4	2.82749
									Cd2ap	2.80164		Cd2ap	2.80164
									Ppm1b	2.78285		Ppm1b	2.78285
									Eme2	2.77738		Eme2	2.77738
									Trim10	2.77621		Trim10	2.77621
									Socs5	2.76724		Socs5	2.76724
									C3	2.76673		C3	2.76673
									Mrps18b	2.74747		Mrps18b	2.74747
									Ticam1	2.73328		Ticam1	2.73328
									Gemin6	2.7205		Gemin6	2.7205
									Btbd9	2.71975		Btbd9	2.71975
									Rhbdl1	2.71037		Rhbdl1	2.71037
									Snx9	2.71025		Snx9	2.71025
									Thbs2	2.62072		Thbs2	2.62072
									Enpp4	2.60873		Enpp4	2.60873
									Mpnd	2.60569		Mpnd	2.60569
									Dci	2.59548		Dci	2.59548
									Trem1	2.55137		Trem1	2.55137
									D17Wsu92e	2.54411		D17Wsu92e	2.54411
									Agpat1	2.5422		Agpat1	2.5422
									Thada	2.49428		Thada	2.49428
									H2-Q8	2.4698		H2-Q8	2.4698
									Zfp472	2.4638		Zfp472	2.4638
									2410015M20Rik	2.46206		2410015M20Rik	2.46206
									Lrg1	2.45809		Lrg1	2.45809
									Txndc2	2.41601		Txndc2	2.41601
									Prrt1	2.3894		Prrt1	2.3894
									Cbs	2.38658		Cbs	2.38658
									Atp6v1g2	2.38069		Atp6v1g2	2.38069
									Ndufv2	2.37561		Ndufv2	2.37561
									Mta3	2.34758		Mta3	2.34758
									Nubp2	2.33648		Nubp2	2.33648
									Zfp677	2.32268		Zfp677	2.32268
									Eml4	2.32098		Eml4	2.32098
									Zfp57	2.29026		Zfp57	2.29026
									Mrpl28	2.26244		Mrpl28	2.26244
									1110038B12Rik	2.24956		1110038B12Rik	2.24956
									Guca1b	2.23124		Guca1b	2.23124
									Trim40	2.22085		Trim40	2.22085
									Sgol1	2.22046		Sgol1	2.22046
									Gtf2h4	2.1818		Gtf2h4	2.1818
									Tbl3	2.1623		Tbl3	2.1623
									Pram1	2.14959		Pram1	2.14959
									Ndufb10	2.12279		Ndufb10	2.12279
									Pigf	2.10879		Pigf	2.10879
									Plcl2	2.10452		Plcl2	2.10452
									Tbc1d5	2.08839		Tbc1d5	2.08839
									Yipf4	2.05613		Yipf4	2.05613
									Cacna1h	2.02791		Cacna1h	2.02791
									Safb2	2.01563		Safb2	2.01563
									Rxrb	1.99441
									C4b	1.99238
									Agpat4	1.97751
									Lbh	1.96864
									Pxt1	1.93722
									Mut	1.93576
									Cul7	1.93503
									Rnf151	1.91876
									Zfp54	1.90274
									Pnldc1	1.89251
									Cramp1l	1.88859
									Znrd1	1.88142
									Pigq	1.87865
									Tbp	1.87206
									Pou5f1	1.84188
									Zfp51	1.81884
									Dhx57	1.78095
									Zfp40	1.76096
									Efna5	1.74546
									Fndc1	1.73529
									Safb	1.71734
									Zfp213	1.70553
									Map3k4	1.69918
									Tbc1d22b	1.6967
									C2	1.69228
									Enpp5	1.68216
									Lst1	1.63839
									Rbm16	1.62027
									Hcfc1r1	1.61812
									Ralbp1	1.59403
									U2af1	1.58505
									Sod2	1.55264
									Glp1r	1.54575
									Nudt3	1.5413
									1300003B13Rik	1.53874
									1700061G19Rik	1.53574
									Bak1	1.52839
									Slc37a1	1.52506
									Pja2	1.51753
									BC011426	1.49774
									Tap2	1.48598
									1700106N22Rik	1.47281
									H2-D1	1.4643
									Pdpk1	1.46118
									Rab40c	1.4603
									Qk	1.43813
									H2-Q10	1.42427
									Zfp52	1.42018
									Metrn	1.41727
									Ly6g6d	1.41662
									Kctd20	1.39037
									Fbxl16	1.37061
									Arrdc5	1.36588
									Col11a2	1.35246
									Brd2	1.35133
									Kcnh8	1.33765
									Fam173a	1.33549
									Mea1	1.33264
									Vapa	1.33025
									Zfp414	1.32403
									Ndufa11	1.32221
									Ppp2r5d	1.31173
									Ager	1.30815
									Tiam2	1.30432
									Flywch2	1.29511
									Smchd1	1.28711
									Amdhd2	1.2779
									0610007P22Rik	1.27506
									Heatr5b	1.27322
									Arhgap28	1.25832
									Xpo5	1.2562
									Dnahc8	1.23718
									Dhx16	1.23334
									Ddr1	1.21561
									Nfkbil1	1.21402
									Ppt2	1.21196
									Wdr4	1.20328
									Bat1a	1.1943
									Nfkbie	1.19037
									Narfl	1.18031
									Rps2	1.15854
									Rab11b	1.15069
									Calm2	1.14762
									Tmem146	1.13351
									B430306N03Rik	1.10064
									Phf10	1.08906
									Cyp21a1	1.08423
									BC004004	1.05892
									Tulp4	1.0565
									Fkbpl	1.05515
									Cldn9	1.03555
									Ptk7	1.03502
									9130008F23Rik	1.03257
									Psmb1	1.02566
									Ccnf	1.02361
									Rhot2	1.00717
									Hnrpll	1.00065

## Sheet: TC5 vs duct cell
up>1(192)			up>2(100)			up>5(36)			down>1(390)			down>2(288)			down>5(169)			down>10(98)			up top5			down top5
S_up1	f_up1		S_up2	f_up2		S_up5	f_up5		S_down1	f_down1		S_down2	f_down2		S_down5	f_down5		S_down10	f_down10		Symbol	duct_cell		Symbol	duct_cell
Dnahc8	1.00193		Tmem63b	2.00322		Nrtn	5.0662		Hspa1a	486.776		Hspa1a	486.776		Hspa1a	486.776		Hspa1a	486.776		Fance	18.5484		Hspa1a	486.776
Lbh	1.00219		Bat4	2.00711		Lrg1	5.083		Cdc5l	238.681		Cdc5l	238.681		Cdc5l	238.681		Cdc5l	238.681		Mtch1	27.2557		Cdc5l	238.681
Sgol1	1.02248		Hsp90ab1	2.00767		Man2a1	5.14118		D17H6S56E-5	183.51		D17H6S56E-5	183.51		D17H6S56E-5	183.51		D17H6S56E-5	183.51		Angptl4	38.2683		D17H6S56E-5	183.51
Cacna1h	1.02564		Mapk8ip3	2.01805		Ccnd3	5.29443		Dcpp3	160.62		Dcpp3	160.62		Dcpp3	160.62		Dcpp3	160.62		Trem2	44.3773		Dcpp3	160.62
Dhx16	1.02907		Ehmt2	2.02656		Slc35b2	5.39319		Ift140	128.775		Ift140	128.775		Ift140	128.775		Ift140	128.775		Fpr1	85.207		Ift140	128.775
Psmb1	1.03339		Ppt2	2.04742		Def6	5.45143		H2-T24	89.6552		H2-T24	89.6552		H2-T24	89.6552		H2-T24	89.6552
Rbm16	1.03462		Epb4.1l3	2.05316		Haghl	5.4619		Pim1	88.6334		Pim1	88.6334		Pim1	88.6334		Pim1	88.6334
Zfp53	1.04244		Slc39a7	2.05877		Zfand3	5.4775		Acat2	87.2726		Acat2	87.2726		Acat2	87.2726		Acat2	87.2726
Mea1	1.04592		1300003B13Rik	2.06297		Lmf1	5.7113		Solh	76.1197		Solh	76.1197		Solh	76.1197		Solh	76.1197
Mas1	1.05028		Kcnk12	2.09373		Ltbp1	5.80927		Ring1	73.8129		Ring1	73.8129		Ring1	73.8129		Ring1	73.8129
Thoc6	1.05875		Rab11fip3	2.11733		Traf7	5.93028		Ppp2r1a	70.9639		Ppp2r1a	70.9639		Ppp2r1a	70.9639		Ppp2r1a	70.9639
Rps18	1.06268		Abcc10	2.14218		Sstr5	6.14747		Ndc80	67.553		Ndc80	67.553		Ndc80	67.553		Ndc80	67.553
Syngr3	1.08353		Vav1	2.17112		Msln	6.291		Ankrd12	54.1473		Ankrd12	54.1473		Ankrd12	54.1473		Ankrd12	54.1473
Cul7	1.09305		Morc2b	2.17304		Emr1	6.45931		Akap8	53.4356		Akap8	53.4356		Akap8	53.4356		Akap8	53.4356
Bak1	1.10887		Arhgap28	2.17754		Capn11	6.5609		Rnps1	47.9913		Rnps1	47.9913		Rnps1	47.9913		Rnps1	47.9913
Fpr3	1.11125		Satb1	2.21825		Slc29a1	6.93197		Cebpz	44.7751		Cebpz	44.7751		Cebpz	44.7751		Cebpz	44.7751
Lonp1	1.11935		Ppp1r11	2.23678		Emilin2	7.13774		C920016K16Rik	39.5775		C920016K16Rik	39.5775		C920016K16Rik	39.5775		C920016K16Rik	39.5775
Plcl2	1.12625		Cd320	2.25685		Mrpl14	7.82297		Lpin2	38.1654		Lpin2	38.1654		Lpin2	38.1654		Lpin2	38.1654
Cnpy3	1.13005		Zfp414	2.31106		H2-Q2	8.37495		Galm	37.128		Galm	37.128		Galm	37.128		Galm	37.128
Rab40c	1.1474		Mrps10	2.36332		Itpr3	8.53486		Ptprm	36.6952		Ptprm	36.6952		Ptprm	36.6952		Ptprm	36.6952
H2-Q10	1.14813		Chtf18	2.38606		Rab12	8.6287		Clip4	36.6619		Clip4	36.6619		Clip4	36.6619		Clip4	36.6619
Nfkbil1	1.1499		Mog	2.43239		1700122O11Rik	9.16339		Tap1	36.1903		Tap1	36.1903		Tap1	36.1903		Tap1	36.1903
1700106N22Rik	1.15324		Rps10	2.46012		Neu1	9.99241		Atl2	32.7359		Atl2	32.7359		Atl2	32.7359		Atl2	32.7359
Tmem204	1.17792		Rpp21	2.61941		Ranbp3	11.7049		Slc25a23	32.4631		Slc25a23	32.4631		Slc25a23	32.4631		Slc25a23	32.4631
Fkbp5	1.17896		Mapk14	2.62574		4930432O21Rik	11.7548		H2-Oa	32.3834		H2-Oa	32.3834		H2-Oa	32.3834		H2-Oa	32.3834
Notch4	1.1882		Tubb4	2.65535		Pacsin1	11.8874		Runx2	31.8227		Runx2	31.8227		Runx2	31.8227		Runx2	31.8227
Rpl10a	1.19082		Mrps34	2.66429		Rgs11	13.3004		Cyp4f39	29.3809		Cyp4f39	29.3809		Cyp4f39	29.3809		Cyp4f39	29.3809
Csnk2b	1.19528		Tead3	2.69986		Ddah2	13.7717		Fndc1	28.1869		Fndc1	28.1869		Fndc1	28.1869		Fndc1	28.1869
Ube2i	1.20407		Nkx2-5	2.82891		AI413582	13.9753		Supt3h	27.9844		Supt3h	27.9844		Supt3h	27.9844		Supt3h	27.9844
Rhot2	1.2215		Klhdc3	2.85304		H2-Q7	14.2098		Gm88	27.984		Gm88	27.984		Gm88	27.984		Gm88	27.984
Scube3	1.22891		Mad2l1bp	2.85688		Gpsm3	14.7358		Alk	26.6293		Alk	26.6293		Alk	26.6293		Alk	26.6293
Tbc1d22b	1.25292		Lst1	2.85821		Fance	18.5484		BC003965	25.2988		BC003965	25.2988		BC003965	25.2988		BC003965	25.2988
Rab11b	1.25671		Mdfi	2.868		Mtch1	27.2557		4930539E08Rik	24.5414		4930539E08Rik	24.5414		4930539E08Rik	24.5414		4930539E08Rik	24.5414
Cldn9	1.28859		Srbd1	2.90443		Angptl4	38.2683		Crip3	24.5237		Crip3	24.5237		Crip3	24.5237		Crip3	24.5237
Anks1	1.2962		Galnt14	2.90826		Trem2	44.3773		Pknox1	24.2411		Pknox1	24.2411		Pknox1	24.2411		Pknox1	24.2411
Gtf2f1	1.30914		Mapk13	3.01555		Fpr1	85.207		Ccdc94	23.7149		Ccdc94	23.7149		Ccdc94	23.7149		Ccdc94	23.7149
Fem1a	1.31466		Ebi3	3.02305					Pacrg	23.5746		Pacrg	23.5746		Pacrg	23.5746		Pacrg	23.5746
Bysl	1.33693		Igf2r	3.09822					Ypel5	22.3796		Ypel5	22.3796		Ypel5	22.3796		Ypel5	22.3796
Ppp4r1	1.35382		Mrpl2	3.10415					Slc30a6	21.6552		Slc30a6	21.6552		Slc30a6	21.6552		Slc30a6	21.6552
Uhrf1bp1	1.35431		Trip10	3.2388					Axin1	21.092		Axin1	21.092		Axin1	21.092		Axin1	21.092
Clps	1.37036		Bat3	3.2654					Treml1	20.8985		Treml1	20.8985		Treml1	20.8985		Treml1	20.8985
BC004004	1.37472		Zfp523	3.27184					Ddx11	20.7688		Ddx11	20.7688		Ddx11	20.7688		Ddx11	20.7688
Tnfsf9	1.3928		1700061G19Rik	3.28059					Cyp39a1	19.9436		Cyp39a1	19.9436		Cyp39a1	19.9436		Cyp39a1	19.9436
Gtf2h5	1.411		Lemd2	3.32173					Srrm2	19.6758		Srrm2	19.6758		Srrm2	19.6758		Srrm2	19.6758
Gpr116	1.43403		Tubb5	3.33124					Polh	18.859		Polh	18.859		Polh	18.859		Polh	18.859
Ttc7	1.43654		Rhoq	3.34425					Bat5	18.6556		Bat5	18.6556		Bat5	18.6556		Bat5	18.6556
Zfp36l2	1.44682		Sh3gl1	3.3908					Prss32	18.153		Prss32	18.153		Prss32	18.153		Prss32	18.153
Metrn	1.4509		2900073G15Rik	3.44545					Foxn2	18.0834		Foxn2	18.0834		Foxn2	18.0834		Foxn2	18.0834
Zfp51	1.4607		Fez2	3.49098					Bat2	18.0645		Bat2	18.0645		Bat2	18.0645		Bat2	18.0645
Cdsn	1.48811		Kank3	3.4985					Prkce	18.0508		Prkce	18.0508		Prkce	18.0508		Prkce	18.0508
Pou5f1	1.4928		Itfg3	3.51511					Dll1	18.0343		Dll1	18.0343		Dll1	18.0343		Dll1	18.0343
Shd	1.50668		Pkmyt1	3.52137					Ttbk1	18.0016		Ttbk1	18.0016		Ttbk1	18.0016		Ttbk1	18.0016
Pkd1	1.51456		Alkbh7	3.58501					Pot1b	17.7617		Pot1b	17.7617		Pot1b	17.7617		Pot1b	17.7617
Narfl	1.51857		Sepx1	3.76523					Ly6g6c	17.5543		Ly6g6c	17.5543		Ly6g6c	17.5543		Ly6g6c	17.5543
H2-K1	1.51927		Wiz	3.82559					Tsc2	17.2492		Tsc2	17.2492		Tsc2	17.2492		Tsc2	17.2492
Dus3l	1.52662		Lsm2	3.92312					Psmb9	16.0516		Psmb9	16.0516		Psmb9	16.0516		Psmb9	16.0516
Tulp4	1.53074		Tnxb	4.07096					Txndc2	16.0309		Txndc2	16.0309		Txndc2	16.0309		Txndc2	16.0309
Pnldc1	1.53231		Mcfd2	4.25777					Dpy30	15.2107		Dpy30	15.2107		Dpy30	15.2107		Dpy30	15.2107
Slc37a1	1.5341		Ndufa7	4.45851					Pgc	15.1839		Pgc	15.1839		Pgc	15.1839		Pgc	15.1839
Zfp820	1.56452		Kifc1	4.51812					Treml4	15.1356		Treml4	15.1356		Treml4	15.1356		Treml4	15.1356
Tiam2	1.56976		Cuta	4.53963					Rps6ka2	14.9943		Rps6ka2	14.9943		Rps6ka2	14.9943		Rps6ka2	14.9943
Foxp4	1.58037		Ppard	4.5621					Mep1a	14.9878		Mep1a	14.9878		Mep1a	14.9878		Mep1a	14.9878
Nme4	1.59366		Trim26	4.68385					Cript	14.89		Cript	14.89		Cript	14.89		Cript	14.89
Tmem146	1.59493		Pgp	4.71293					5430411C19Rik	14.763		5430411C19Rik	14.763		5430411C19Rik	14.763		5430411C19Rik	14.763
Atp6v0e	1.60646		Nrtn	5.0662					Igfals	14.7306		Igfals	14.7306		Igfals	14.7306		Igfals	14.7306
Zfp52	1.61905		Lrg1	5.083					Znrf4	14.6751		Znrf4	14.6751		Znrf4	14.6751		Znrf4	14.6751
Memo1	1.62609		Man2a1	5.14118					Hsf2bp	14.5201		Hsf2bp	14.5201		Hsf2bp	14.5201		Hsf2bp	14.5201
Hdgfrp2	1.62611		Ccnd3	5.29443					Dlgap1	14.4646		Dlgap1	14.4646		Dlgap1	14.4646		Dlgap1	14.4646
Fbxl16	1.63197		Slc35b2	5.39319					Tcp1	14.4202		Tcp1	14.4202		Tcp1	14.4202		Tcp1	14.4202
Daxx	1.65244		Def6	5.45143					Rrp1b	14.2341		Rrp1b	14.2341		Rrp1b	14.2341		Rrp1b	14.2341
Prph2	1.65323		Haghl	5.4619					Ccr6	13.7854		Ccr6	13.7854		Ccr6	13.7854		Ccr6	13.7854
Zfp760	1.65522		Zfand3	5.4775					Hagh	13.7294		Hagh	13.7294		Hagh	13.7294		Hagh	13.7294
Trem1	1.68215		Lmf1	5.7113					Eif2ak2	13.5339		Eif2ak2	13.5339		Eif2ak2	13.5339		Eif2ak2	13.5339
Yipf3	1.72719		Ltbp1	5.80927					Rfx2	13.336		Rfx2	13.336		Rfx2	13.336		Rfx2	13.336
1600012H06Rik	1.74242		Traf7	5.93028					Khsrp	13.0702		Khsrp	13.0702		Khsrp	13.0702		Khsrp	13.0702
Pram1	1.76283		Sstr5	6.14747					Pspn	12.9135		Pspn	12.9135		Pspn	12.9135		Pspn	12.9135
Rasgrp3	1.76587		Msln	6.291					Nrxn1	12.8256		Nrxn1	12.8256		Nrxn1	12.8256		Nrxn1	12.8256
Tceb2	1.76608		Emr1	6.45931					Ttc27	12.3835		Ttc27	12.3835		Ttc27	12.3835		Ttc27	12.3835
B430306N03Rik	1.77659		Capn11	6.5609					Rpl7l1	12.3785		Rpl7l1	12.3785		Rpl7l1	12.3785		Rpl7l1	12.3785
ORF19	1.78973		Slc29a1	6.93197					Gabbr1	12.1934		Gabbr1	12.1934		Gabbr1	12.1934		Gabbr1	12.1934
3110082D06Rik	1.82105		Emilin2	7.13774					3110052M02Rik	12.1567		3110052M02Rik	12.1567		3110052M02Rik	12.1567		3110052M02Rik	12.1567
0610011F06Rik	1.83805		Mrpl14	7.82297					Stk38	12.0847		Stk38	12.0847		Stk38	12.0847		Stk38	12.0847
Tbcc	1.8718		H2-Q2	8.37495					2310014H01Rik	12.0528		2310014H01Rik	12.0528		2310014H01Rik	12.0528		2310014H01Rik	12.0528
Map4k3	1.88998		Itpr3	8.53486					Crb3	12.0277		Crb3	12.0277		Crb3	12.0277		Crb3	12.0277
Prkd3	1.89856		Rab12	8.6287					Cpne5	11.7826		Cpne5	11.7826		Cpne5	11.7826		Cpne5	11.7826
Ptprs	1.91119		1700122O11Rik	9.16339					Apom	11.5143		Apom	11.5143		Apom	11.5143		Apom	11.5143
Prepl	1.91335		Neu1	9.99241					Sema6b	11.332		Sema6b	11.332		Sema6b	11.332		Sema6b	11.332
Clic1	1.9413		Ranbp3	11.7049					Fam120b	11.1482		Fam120b	11.1482		Fam120b	11.1482		Fam120b	11.1482
Ubxn6	1.96107		4930432O21Rik	11.7548					Slc22a1	11.0603		Slc22a1	11.0603		Slc22a1	11.0603		Slc22a1	11.0603
Clic5	1.96278		Pacsin1	11.8874					Nrm	10.9375		Nrm	10.9375		Nrm	10.9375		Nrm	10.9375
2900010M23Rik	1.98354		Rgs11	13.3004					Slc22a7	10.7618		Slc22a7	10.7618		Slc22a7	10.7618		Slc22a7	10.7618
Spsb3	1.98747		Ddah2	13.7717					Tcfeb	10.75		Tcfeb	10.75		Tcfeb	10.75		Tcfeb	10.75
Tmem63b	2.00322		AI413582	13.9753					AI314976	10.7214		AI314976	10.7214		AI314976	10.7214		AI314976	10.7214
Bat4	2.00711		H2-Q7	14.2098					Zdhhc14	10.549		Zdhhc14	10.549		Zdhhc14	10.549		Zdhhc14	10.549
Hsp90ab1	2.00767		Gpsm3	14.7358					Prdm9	10.5243		Prdm9	10.5243		Prdm9	10.5243		Prdm9	10.5243
Mapk8ip3	2.01805		Fance	18.5484					Strn	10.34		Strn	10.34		Strn	10.34		Strn	10.34
Ehmt2	2.02656		Mtch1	27.2557					Pex6	10.1163		Pex6	10.1163		Pex6	10.1163		Pex6	10.1163
Ppt2	2.04742		Angptl4	38.2683					Myom1	10.0573		Myom1	10.0573		Myom1	10.0573		Myom1	10.0573
Epb4.1l3	2.05316		Trem2	44.3773					Polr1c	9.90743		Polr1c	9.90743		Polr1c	9.90743
Slc39a7	2.05877		Fpr1	85.207					Tmprss3	9.8828		Tmprss3	9.8828		Tmprss3	9.8828
1300003B13Rik	2.06297								Pgk2	9.72318		Pgk2	9.72318		Pgk2	9.72318
Kcnk12	2.09373								Lnpep	9.45733		Lnpep	9.45733		Lnpep	9.45733
Rab11fip3	2.11733								Rpl3l	9.29093		Rpl3l	9.29093		Rpl3l	9.29093
Abcc10	2.14218								Fahd1	9.28715		Fahd1	9.28715		Fahd1	9.28715
Vav1	2.17112								4930515G13Rik	9.22044		4930515G13Rik	9.22044		4930515G13Rik	9.22044
Morc2b	2.17304								Lta	9.08458		Lta	9.08458		Lta	9.08458
Arhgap28	2.17754								Pdia2	9.06244		Pdia2	9.06244		Pdia2	9.06244
Satb1	2.21825								Slc8a1	9.01807		Slc8a1	9.01807		Slc8a1	9.01807
Ppp1r11	2.23678								Cdkn1a	8.98095		Cdkn1a	8.98095		Cdkn1a	8.98095
Cd320	2.25685								Rnf5	8.94271		Rnf5	8.94271		Rnf5	8.94271
Zfp414	2.31106								Morn2	8.88819		Morn2	8.88819		Morn2	8.88819
Mrps10	2.36332								Tff3	8.68197		Tff3	8.68197		Tff3	8.68197
Chtf18	2.38606								Gtpbp2	8.5963		Gtpbp2	8.5963		Gtpbp2	8.5963
Mog	2.43239								Nfya	8.39023		Nfya	8.39023		Nfya	8.39023
Rps10	2.46012								Rnf151	8.34713		Rnf151	8.34713		Rnf151	8.34713
Rpp21	2.61941								Flot1	8.30128		Flot1	8.30128		Flot1	8.30128
Mapk14	2.62574								D17Wsu104e	8.28119		D17Wsu104e	8.28119		D17Wsu104e	8.28119
Tubb4	2.65535								Spdef	8.25582		Spdef	8.25582		Spdef	8.25582
Mrps34	2.66429								Klraq1	8.22778		Klraq1	8.22778		Klraq1	8.22778
Tead3	2.69986								Psors1c2	8.08338		Psors1c2	8.08338		Psors1c2	8.08338
Nkx2-5	2.82891								Acsbg2	7.98655		Acsbg2	7.98655		Acsbg2	7.98655
Klhdc3	2.85304								Gng13	7.97655		Gng13	7.97655		Gng13	7.97655
Mad2l1bp	2.85688								Fbxo11	7.96575		Fbxo11	7.96575		Fbxo11	7.96575
Lst1	2.85821								Clpp	7.74683		Clpp	7.74683		Clpp	7.74683
Mdfi	2.868								Zfp598	7.73491		Zfp598	7.73491		Zfp598	7.73491
Srbd1	2.90443								Park2	7.71685		Park2	7.71685		Park2	7.71685
Galnt14	2.90826								Hn1l	7.6869		Hn1l	7.6869		Hn1l	7.6869
Mapk13	3.01555								Trim39	7.61033		Trim39	7.61033		Trim39	7.61033
Ebi3	3.02305								1600002H07Rik	7.60405		1600002H07Rik	7.60405		1600002H07Rik	7.60405
Igf2r	3.09822								BC048355	7.57824		BC048355	7.57824		BC048355	7.57824
Mrpl2	3.10415								Arid1b	7.28152		Arid1b	7.28152		Arid1b	7.28152
Trip10	3.2388								Ier3	7.12973		Ier3	7.12973		Ier3	7.12973
Bat3	3.2654								1700090G07Rik	7.11469		1700090G07Rik	7.11469		1700090G07Rik	7.11469
Zfp523	3.27184								1600014C23Rik	7.04373		1600014C23Rik	7.04373		1600014C23Rik	7.04373
1700061G19Rik	3.28059								Gfer	6.8699		Gfer	6.8699		Gfer	6.8699
Lemd2	3.32173								Trim10	6.84385		Trim10	6.84385		Trim10	6.84385
Tubb5	3.33124								Xdh	6.82127		Xdh	6.82127		Xdh	6.82127
Rhoq	3.34425								Ager	6.78194		Ager	6.78194		Ager	6.78194
Sh3gl1	3.3908								Sft2d1	6.77463		Sft2d1	6.77463		Sft2d1	6.77463
2900073G15Rik	3.44545								2310061I04Rik	6.74424		2310061I04Rik	6.74424		2310061I04Rik	6.74424
Fez2	3.49098								Six3	6.71094		Six3	6.71094		Six3	6.71094
Kank3	3.4985								Srf	6.70745		Srf	6.70745		Srf	6.70745
Itfg3	3.51511								Msh5	6.70552		Msh5	6.70552		Msh5	6.70552
Pkmyt1	3.52137								A630033E08Rik	6.66851		A630033E08Rik	6.66851		A630033E08Rik	6.66851
Alkbh7	3.58501								Cchcr1	6.65574		Cchcr1	6.65574		Cchcr1	6.65574
Sepx1	3.76523								Cenpq	6.63341		Cenpq	6.63341		Cenpq	6.63341
Wiz	3.82559								Zbtb22	6.5236		Zbtb22	6.5236		Zbtb22	6.5236
Lsm2	3.92312								Wdr90	6.45203		Wdr90	6.45203		Wdr90	6.45203
Tnxb	4.07096								Serac1	6.39032		Serac1	6.39032		Serac1	6.39032
Mcfd2	4.25777								Wfikkn1	6.37462		Wfikkn1	6.37462		Wfikkn1	6.37462
Ndufa7	4.45851								Zfp563	6.18846		Zfp563	6.18846		Zfp563	6.18846
Kifc1	4.51812								Glo1	6.11621		Glo1	6.11621		Glo1	6.11621
Cuta	4.53963								H2-M3	6.11451		H2-M3	6.11451		H2-M3	6.11451
Ppard	4.5621								Wdr43	6.0949		Wdr43	6.0949		Wdr43	6.0949
Trim26	4.68385								Pde9a	5.98058		Pde9a	5.98058		Pde9a	5.98058
Pgp	4.71293								Fert2	5.96019		Fert2	5.96019		Fert2	5.96019
Nrtn	5.0662								Grm4	5.8766		Grm4	5.8766		Grm4	5.8766
Lrg1	5.083								Dlk2	5.82459		Dlk2	5.82459		Dlk2	5.82459
Man2a1	5.14118								Srpk1	5.69406		Srpk1	5.69406		Srpk1	5.69406
Ccnd3	5.29443								Ticam1	5.65122		Ticam1	5.65122		Ticam1	5.65122
Slc35b2	5.39319								Guca1a	5.62202		Guca1a	5.62202		Guca1a	5.62202
Def6	5.45143								Fgd2	5.62147		Fgd2	5.62147		Fgd2	5.62147
Haghl	5.4619								Sytl3	5.56322		Sytl3	5.56322		Sytl3	5.56322
Zfand3	5.4775								Dusp1	5.5292		Dusp1	5.5292		Dusp1	5.5292
Lmf1	5.7113								Dync2li1	5.41841		Dync2li1	5.41841		Dync2li1	5.41841
Ltbp1	5.80927								Atp6v1e2	5.37732		Atp6v1e2	5.37732		Atp6v1e2	5.37732
Traf7	5.93028								Twsg1	5.36455		Twsg1	5.36455		Twsg1	5.36455
Sstr5	6.14747								C030034I22Rik	5.34875		C030034I22Rik	5.34875		C030034I22Rik	5.34875
Msln	6.291								Dom3z	5.10835		Dom3z	5.10835		Dom3z	5.10835
Emr1	6.45931								Hspa1l	4.99879		Hspa1l	4.99879
Capn11	6.5609								Mettl4	4.95101		Mettl4	4.95101
Slc29a1	6.93197								Zfp161	4.90319		Zfp161	4.90319
Emilin2	7.13774								Daam2	4.87753		Daam2	4.87753
Mrpl14	7.82297								BC032203	4.85891		BC032203	4.85891
H2-Q2	8.37495								Rpusd1	4.81506		Rpusd1	4.81506
Itpr3	8.53486								Wdr24	4.78686		Wdr24	4.78686
Rab12	8.6287								Arrdc5	4.73103		Arrdc5	4.73103
1700122O11Rik	9.16339								Cryaa	4.65577		Cryaa	4.65577
Neu1	9.99241								Tnfaip8l1	4.60881		Tnfaip8l1	4.60881
Ranbp3	11.7049								Hs3st6	4.55429		Hs3st6	4.55429
4930432O21Rik	11.7548								Epas1	4.54876		Epas1	4.54876
Pacsin1	11.8874								Gnmt	4.50687		Gnmt	4.50687
Rgs11	13.3004								Birc6	4.45805		Birc6	4.45805
Ddah2	13.7717								Zfp81	4.44746		Zfp81	4.44746
AI413582	13.9753								Rnf8	4.42303		Rnf8	4.42303
H2-Q7	14.2098								Dnase1l2	4.37883		Dnase1l2	4.37883
Gpsm3	14.7358								Tapbp	4.37305		Tapbp	4.37305
Fance	18.5484								C2	4.37021		C2	4.37021
Mtch1	27.2557								Kat2b	4.28831		Kat2b	4.28831
Angptl4	38.2683								Wtap	4.2829		Wtap	4.2829
Trem2	44.3773								Zscan10	4.25151		Zscan10	4.25151
Fpr1	85.207								Stk19	4.18259		Stk19	4.18259
									Egfl8	4.13768		Egfl8	4.13768
									Gpr108	4.09547		Gpr108	4.09547
									Srd5a2	4.08432		Srd5a2	4.08432
									1700024P12Rik	4.0723		1700024P12Rik	4.0723
									Noxo1	4.02201		Noxo1	4.02201
									Rhbdl1	3.99839		Rhbdl1	3.99839
									Mrps18b	3.97658		Mrps18b	3.97658
									Vars2	3.94915		Vars2	3.94915
									Cox7a2l	3.9115		Cox7a2l	3.9115
									4921529N20Rik	3.90869		4921529N20Rik	3.90869
									Tcp11	3.85011		Tcp11	3.85011
									Telo2	3.83687		Telo2	3.83687
									Cyp4f13	3.81078		Cyp4f13	3.81078
									Fgfr1op	3.74585		Fgfr1op	3.74585
									Abcf1	3.68629		Abcf1	3.68629
									Rab5a	3.64344		Rab5a	3.64344
									Clcn7	3.61363		Clcn7	3.61363
									Rdbp	3.61035		Rdbp	3.61035
									Col11a2	3.59916		Col11a2	3.59916
									Decr2	3.52802		Decr2	3.52802
									Cbs	3.50357		Cbs	3.50357
									Tnf	3.47765		Tnf	3.47765
									Phf1	3.4566		Phf1	3.4566
									Taf11	3.44519		Taf11	3.44519
									Gemin6	3.42847		Gemin6	3.42847
									Cyp4f16	3.40851		Cyp4f16	3.40851
									Pbx2	3.37075		Pbx2	3.37075
									Spast	3.34712		Spast	3.34712
									1700011E24Rik	3.31912		1700011E24Rik	3.31912
									Skiv2l	3.28273		Skiv2l	3.28273
									Ppil1	3.22313		Ppil1	3.22313
									Akap8l	3.20978		Akap8l	3.20978
									Brd4	3.18461		Brd4	3.18461
									Ergic1	3.17231		Ergic1	3.17231
									Atp6v1g2	3.16698		Atp6v1g2	3.16698
									Ppm1b	3.14822		Ppm1b	3.14822
									Mpnd	3.11917		Mpnd	3.11917
									H2-DMa	3.09317		H2-DMa	3.09317
									BC011426	3.09		BC011426	3.09
									Mrps18a	3.08431		Mrps18a	3.08431
									D17Wsu92e	3.04628		D17Wsu92e	3.04628
									1110038B12Rik	3.03955		1110038B12Rik	3.03955
									Prss22	2.94968		Prss22	2.94968
									Tcf19	2.89211		Tcf19	2.89211
									H2-Ke6	2.87509		H2-Ke6	2.87509
									Synj2	2.87126		Synj2	2.87126
									Stap2	2.8649		Stap2	2.8649
									Luc7l	2.84693		Luc7l	2.84693
									Bnip1	2.81429		Bnip1	2.81429
									Aars2	2.80404		Aars2	2.80404
									Gnptg	2.80282		Gnptg	2.80282
									Haao	2.75358		Haao	2.75358
									Rgmb	2.75056		Rgmb	2.75056
									E4f1	2.74007		E4f1	2.74007
									5730437N04Rik	2.7321		5730437N04Rik	2.7321
									Stub1	2.70861		Stub1	2.70861
									Tcte1	2.7083		Tcte1	2.7083
									C4b	2.70557		C4b	2.70557
									Tmem8	2.70092		Tmem8	2.70092
									Mocs1	2.68789		Mocs1	2.68789
									Thumpd2	2.68283		Thumpd2	2.68283
									Zfp160	2.6694		Zfp160	2.6694
									4732491K20Rik	2.64744		4732491K20Rik	2.64744
									Glp1r	2.60618		Glp1r	2.60618
									Dpp9	2.59		Dpp9	2.59
									Mrpl18	2.57398		Mrpl18	2.57398
									Mrpl28	2.55931		Mrpl28	2.55931
									Gtf2h4	2.52787		Gtf2h4	2.52787
									Tulp1	2.51761		Tulp1	2.51761
									Zfp101	2.51214		Zfp101	2.51214
									Lrpprc	2.50905		Lrpprc	2.50905
									Rab31	2.49508		Rab31	2.49508
									4930528F23Rik	2.48013		4930528F23Rik	2.48013
									Eml4	2.45219		Eml4	2.45219
									2310039H08Rik	2.43869		2310039H08Rik	2.43869
									Msh6	2.4367		Msh6	2.4367
									Mdc1	2.42248		Mdc1	2.42248
									1110020A21Rik	2.40119		1110020A21Rik	2.40119
									Zfp318	2.39042		Zfp318	2.39042
									Thada	2.35106		Thada	2.35106
									Zfp758	2.33971		Zfp758	2.33971
									Ndufb10	2.28908		Ndufb10	2.28908
									Taf8	2.27771		Taf8	2.27771
									Psmb8	2.26929		Psmb8	2.26929
									Slc25a27	2.2519		Slc25a27	2.2519
									Tjap1	2.22294		Tjap1	2.22294
									U2af1	2.22069		U2af1	2.22069
									Kctd5	2.20308		Kctd5	2.20308
									Pxt1	2.1521		Pxt1	2.1521
									Klc4	2.1471		Klc4	2.1471
									B3galt4	2.14012		B3galt4	2.14012
									Eme2	2.09965		Eme2	2.09965
									Pdcd2	2.09402		Pdcd2	2.09402
									Pigf	2.0581		Pigf	2.0581
									Ndufv2	2.01762		Ndufv2	2.01762
									Cd2ap	2.01712		Cd2ap	2.01712
									Slc9a3r2	1.99668
									BC051142	1.99573
									Mut	1.99297
									Fbxl17	1.97019
									Prr3	1.96056
									Tfb1m	1.95589
									9130008F23Rik	1.921
									Nubp2	1.91749
									Fpr-rs3	1.91558
									1110021J02Rik	1.86157
									2410091C18Rik	1.84263
									H2-Q8	1.82492
									2410015M20Rik	1.82114
									Wdr27	1.8037
									Vegfa	1.78612
									Yipf4	1.75411
									Zfp13	1.75407
									Thbs2	1.74054
									Pdpk1	1.73835
									Btbd9	1.72772
									Zfp57	1.72714
									H2-Ab1	1.69823
									Pigq	1.69088
									Trim40	1.67741
									1700067P10Rik	1.66846
									Agpat1	1.66408
									Tbl3	1.66283
									Vars	1.64646
									Cramp1l	1.62016
									Tnfrsf12a	1.61314
									Znrd1	1.60811
									Zfp472	1.58786
									Enpp4	1.58743
									Ndufa11	1.55941
									6330416L07Rik	1.55693
									Amdhd2	1.55491
									Snx9	1.55481
									Ly6g6d	1.53464
									Socs5	1.50335
									Rgl2	1.50039
									Dci	1.49923
									Ppp2r5d	1.49548
									Cyp21a1	1.48603
									Qk	1.48187
									Safb2	1.47694
									Zfp54	1.46885
									Hcfc1r1	1.44547
									Brd2	1.44337
									Prrt1	1.41126
									Kcnh8	1.40065
									Safb	1.38966
									Ccnf	1.3634
									Nudt3	1.34166
									Ralbp1	1.33774
									Prss28	1.33559
									Wdr46	1.33177
									Vapa	1.31407
									Sod2	1.29675
									1700010I14Rik	1.28893
									Dhx57	1.27685
									H2-D1	1.27199
									Mta3	1.26711
									4933433H22Rik	1.26577
									Calm2	1.24782
									Flywch2	1.23579
									Bat1a	1.20762
									Rxrb	1.19773
									Fam173a	1.19316
									Xpo5	1.19148
									Phf10	1.18958
									Heatr5b	1.18065
									Fkbpl	1.17895
									Pi16	1.17609
									Rps2	1.17071
									Tgif1	1.16521
									Enpp5	1.15823
									Ptk7	1.14859
									Zfp40	1.14811
									Hnrpll	1.14376
									Agpat4	1.14301
									Riok2	1.14276
									Efna5	1.13728
									4930564C03Rik	1.13714
									4930442P07Rik	1.13583
									Tbc1d5	1.12536
									Pja2	1.12388
									Zfp213	1.11491
									Uhrf1	1.10245
									Zfp677	1.10212
									Wdr4	1.10147
									Kctd20	1.09727
									Nfkbie	1.09523
									Tbp	1.0945
									Map3k4	1.0632
									C3	1.05173
									Ddr1	1.03533
									Guca1b	1.02461
									Nthl1	1.01585
									1110012J17Rik	1.01527
									Tap2	1.01434
									0610007P22Rik	1.01174
									Smchd1	1.00782

## Sheet: TC10 vs fib
up>1(245)			up>2(95)			up>5(36)			down>1(337)			down>2(124)			down>5(22)			down>10(4)			up top5			down top5
S_up1	f_up1		S_up2	f_up2		S_up5	f_up5		S_down1	f_down1		S_down2	f_down2		S_down5	f_down5		S_down10	f_down10		Symbol	fibroblast		Symbol	fibroblast
Axin1	1.00029		Tnfrsf12a	2.01338		Ppil1	5.52222		Cdsn	232.832		Cdsn	232.832		Cdsn	232.832		Cdsn	232.832		Rasgrp3	79.8024		Cdsn	232.832
Ttc7	1.00148		Pspn	2.03477		Arhgap28	5.64821		Fbxl16	27.0015		Fbxl16	27.0015		Fbxl16	27.0015		Fbxl16	27.0015		H2-Ab1	111.112		Fbxl16	27.0015
Slc22a7	1.00377		Tbcc	2.04059		Hcfc1r1	6.00899		Mog	12.2832		Mog	12.2832		Mog	12.2832		Mog	12.2832		Vav1	120.886		Mog	12.2832
Tceb2	1.00505		Spdef	2.05411		Myom1	6.28688		Slc25a27	10.1532		Slc25a27	10.1532		Slc25a27	10.1532		Slc25a27	10.1532		Epb4.1l3	127.665		Slc25a27	10.1532
Gemin6	1.00585		Gng13	2.06657		Eme2	6.80682		Tfb1m	9.98817		Tfb1m	9.98817		Tfb1m	9.98817					Fpr1	269.055		Tfb1m	9.98817
Ppt2	1.00773		Atp6v0e	2.10013		Sepx1	7.19791		C2	8.91258		C2	8.91258		C2	8.91258
Stub1	1.01049		Znrf4	2.10771		C4b	7.49181		Zfp820	8.58462		Zfp820	8.58462		Zfp820	8.58462
Dlk2	1.0137		Zfp13	2.12352		Satb1	7.86827		Lonp1	7.76766		Lonp1	7.76766		Lonp1	7.76766
Dcpp3	1.01517		Mrpl28	2.16724		Agpat4	7.95944		Dnahc8	7.12905		Dnahc8	7.12905		Dnahc8	7.12905
Mapk14	1.02216		Srf	2.17041		Slc9a3r2	8.04665		Gtf2h5	6.9591		Gtf2h5	6.9591		Gtf2h5	6.9591
Mcfd2	1.02801		Tsc2	2.17721		Prkd3	8.06516		Epas1	6.76414		Epas1	6.76414		Epas1	6.76414
Rab11fip3	1.02911		Ccdc94	2.1781		Lbh	8.20647		Fkbp5	6.68046		Fkbp5	6.68046		Fkbp5	6.68046
Ehmt2	1.0313		Hs3st6	2.23865		Tnf	10.4938		Lrg1	6.27874		Lrg1	6.27874		Lrg1	6.27874
Mad2l1bp	1.03136		Aars2	2.24523		Haghl	11.8665		1110012J17Rik	6.13738		1110012J17Rik	6.13738		1110012J17Rik	6.13738
Klc4	1.03404		1700010I14Rik	2.24959		Tmem204	12.0589		C030034I22Rik	6.01584		C030034I22Rik	6.01584		C030034I22Rik	6.01584
4933433H22Rik	1.03534		Clic1	2.2607		Ptk7	12.8412		Psors1c2	5.80719		Psors1c2	5.80719		Psors1c2	5.80719
H2-Q7	1.03538		Ager	2.28847		Dusp1	14.0983		Phf10	5.60147		Phf10	5.60147		Phf10	5.60147
Slc30a6	1.04418		5730437N04Rik	2.29971		Hspa1a	14.3977		Zfp760	5.53784		Zfp760	5.53784		Zfp760	5.53784
Slc39a7	1.04628		Tulp4	2.30999		Clic5	14.4085		Clps	5.37857		Clps	5.37857		Clps	5.37857
1700024P12Rik	1.05022		Lpin2	2.32039		Ddah2	15.5664		3110082D06Rik	5.31664		3110082D06Rik	5.31664		3110082D06Rik	5.31664
Ticam1	1.05369		Ccnd3	2.33316		Ier3	15.8685		Morn2	5.31321		Morn2	5.31321		Morn2	5.31321
Strn	1.05382		Tead3	2.36711		Zdhhc14	16.763		Enpp4	5.2396		Enpp4	5.2396		Enpp4	5.2396
Acsbg2	1.05388		Kifc1	2.42029		Notch4	21.2566		Hsf2bp	4.88808		Hsf2bp	4.88808
Slc35b2	1.055		Eif2ak2	2.44203		Mapk13	21.2962		Rgs11	4.87842		Rgs11	4.87842
Nudt3	1.05864		Pdia2	2.53405		Gpr116	27.6707		Rfx2	4.86959		Rfx2	4.86959
Mta3	1.05953		Tubb5	2.55445		Mdfi	32.0363		Hn1l	4.64292		Hn1l	4.64292
Thbs2	1.06242		Ptprm	2.6188		Emr1	34.3448		Glo1	4.59671		Glo1	4.59671
Rpl7l1	1.06278		2310014H01Rik	2.6437		Ebi3	60.2952		Tbc1d22b	4.37715		Tbc1d22b	4.37715
Rps2	1.06652		Kctd5	2.68478		C3	61.2466		Gtpbp2	4.36056		Gtpbp2	4.36056
Sod2	1.08248		Amdhd2	2.73814		H2-D1	64.3441		Plcl2	4.35977		Plcl2	4.35977
Fbxl17	1.09513		AI413582	2.77491		Trem2	76.7981		Sstr5	4.31046		Sstr5	4.31046
Pram1	1.09659		Clcn7	2.8281		Rasgrp3	79.8024		Cenpq	4.27553		Cenpq	4.27553
Pigf	1.09812		Lst1	2.83083		H2-Ab1	111.112		Tff3	4.24324		Tff3	4.24324
Csnk2b	1.11404		Dll1	2.85557		Vav1	120.886		Zfp101	4.23649		Zfp101	4.23649
Hspa1l	1.11409		Fez2	2.86381		Epb4.1l3	127.665		Cript	4.03511		Cript	4.03511
Memo1	1.11563		Lta	2.87757		Fpr1	269.055		1600014C23Rik	3.97075		1600014C23Rik	3.97075
Grm4	1.11828		Pi16	2.90075					Pkmyt1	3.90823		Pkmyt1	3.90823
4930564C03Rik	1.12298		Bat5	2.91066					Vegfa	3.86007		Vegfa	3.86007
Psmb1	1.1235		Scube3	2.92291					Vars	3.80616		Vars	3.80616
Sh3gl1	1.12453		Cdkn1a	3.02616					BC048355	3.76042		BC048355	3.76042
Crb3	1.12879		Nme4	3.05387					1700122O11Rik	3.75386		1700122O11Rik	3.75386
Msh5	1.1319		Fkbpl	3.05504					Gfer	3.73818		Gfer	3.73818
1600002H07Rik	1.13407		Tubb4	3.16126					Abcc10	3.70598		Abcc10	3.70598
Clip4	1.13441		Daam2	3.30735					Shd	3.69036		Shd	3.69036
Hdgfrp2	1.13774		Pim1	3.35286					Emilin2	3.63089		Emilin2	3.63089
Slc8a1	1.14727		H2-Q10	3.38045					Psmb9	3.61028		Psmb9	3.61028
Arrdc5	1.1559		Nrxn1	3.54473					Pacsin1	3.56634		Pacsin1	3.56634
Itfg3	1.1606		Socs5	3.58703					Serac1	3.53194		Serac1	3.53194
D17Wsu92e	1.16775		Kank3	3.61822					Slc29a1	3.48179		Slc29a1	3.48179
Prss22	1.17519		Fndc1	3.64859					Sgol1	3.47156		Sgol1	3.47156
Gtf2h4	1.17974		Treml1	3.71103					Zfp81	3.45935		Zfp81	3.45935
Man2a1	1.18304		Agpat1	3.74195					Tmem146	3.41617		Tmem146	3.41617
Zfp36l2	1.18588		Rps6ka2	3.889					Ptprs	3.41314		Ptprs	3.41314
Cyp21a1	1.19468		Treml4	3.90043					6330416L07Rik	3.38574		6330416L07Rik	3.38574
BC004004	1.19808		B3galt4	4.10683					Mut	3.37818		Mut	3.37818
Prr3	1.19851		H2-Q8	4.1435					Fgfr1op	3.25842		Fgfr1op	3.25842
Pgp	1.20096		Nfkbie	4.88783					Fahd1	3.25691		Fahd1	3.25691
Acat2	1.20451		Msln	4.89039					Nrm	3.21167		Nrm	3.21167
Neu1	1.2054		Flywch2	4.92545					4930432O21Rik	3.16788		4930432O21Rik	3.16788
Polh	1.20828		Ppil1	5.52222					A630033E08Rik	3.15286		A630033E08Rik	3.15286
Ppp2r5d	1.21044		Arhgap28	5.64821					Haao	3.14929		Haao	3.14929
Nfya	1.21173		Hcfc1r1	6.00899					Enpp5	3.13261		Enpp5	3.13261
Cpne5	1.2147		Myom1	6.28688					Metrn	3.08346		Metrn	3.08346
Akap8	1.2235		Eme2	6.80682					Mrps18a	3.03128		Mrps18a	3.03128
Trem1	1.2343		Sepx1	7.19791					Mas1	3.00876		Mas1	3.00876
Sft2d1	1.23467		C4b	7.49181					Lmf1	2.97065		Lmf1	2.97065
Rgl2	1.23761		Satb1	7.86827					BC003965	2.96746		BC003965	2.96746
Birc6	1.2432		Agpat4	7.95944					Cyp39a1	2.95475		Cyp39a1	2.95475
Zfand3	1.25619		Slc9a3r2	8.04665					Kcnk12	2.93905		Kcnk12	2.93905
Ttbk1	1.27035		Prkd3	8.06516					Xpo5	2.93142		Xpo5	2.93142
Bnip1	1.28992		Lbh	8.20647					Tmprss3	2.92627		Tmprss3	2.92627
Yipf3	1.30003		Tnf	10.4938					Prph2	2.9128		Prph2	2.9128
Prss28	1.31175		Haghl	11.8665					Morc2b	2.90472		Morc2b	2.90472
Tmem63b	1.32009		Tmem204	12.0589					1700106N22Rik	2.90222		1700106N22Rik	2.90222
Thoc6	1.32249		Ptk7	12.8412					Wdr90	2.89641		Wdr90	2.89641
Klraq1	1.32334		Dusp1	14.0983					Trim39	2.85949		Trim39	2.85949
Pou5f1	1.32417		Hspa1a	14.3977					Rhoq	2.85446		Rhoq	2.85446
Ccr6	1.33345		Clic5	14.4085					Lsm2	2.85389		Lsm2	2.85389
Dhx57	1.33601		Ddah2	15.5664					Cldn9	2.83665		Cldn9	2.83665
Ddx11	1.3513		Ier3	15.8685					Wtap	2.83264		Wtap	2.83264
Bat4	1.35289		Zdhhc14	16.763					2310039H08Rik	2.78376		2310039H08Rik	2.78376
Rab12	1.36413		Notch4	21.2566					Def6	2.75098		Def6	2.75098
Zfp57	1.36535		Mapk13	21.2962					Lrpprc	2.6804		Lrpprc	2.6804
Zbtb22	1.3696		Gpr116	27.6707					Rps18	2.59633		Rps18	2.59633
Fert2	1.37601		Mdfi	32.0363					Sema6b	2.58036		Sema6b	2.58036
Brd4	1.38136		Emr1	34.3448					Uhrf1	2.51682		Uhrf1	2.51682
Ppp1r11	1.39104		Ebi3	60.2952					Uhrf1bp1	2.47372		Uhrf1bp1	2.47372
Cramp1l	1.39159		C3	61.2466					Prrt1	2.42972		Prrt1	2.42972
Fam173a	1.41705		H2-D1	64.3441					Rxrb	2.42896		Rxrb	2.42896
Tcp11	1.42062		Trem2	76.7981					Tmem8	2.42684		Tmem8	2.42684
Xdh	1.42738		Rasgrp3	79.8024					Pdpk1	2.36158		Pdpk1	2.36158
Txndc2	1.43232		H2-Ab1	111.112					AI314976	2.34511		AI314976	2.34511
Ube2i	1.44242		Vav1	120.886					Foxn2	2.31533		Foxn2	2.31533
Prdm9	1.4456		Epb4.1l3	127.665					Fgd2	2.26938		Fgd2	2.26938
Cacna1h	1.44759		Fpr1	269.055					Noxo1	2.26904		Noxo1	2.26904
Pacrg	1.45793								Ndufv2	2.26662		Ndufv2	2.26662
Traf7	1.46147								Guca1b	2.26421		Guca1b	2.26421
4930515G13Rik	1.46737								Cebpz	2.25412		Cebpz	2.25412
Zfp414	1.46984								Dpy30	2.22624		Dpy30	2.22624
Spsb3	1.48807								Rpl3l	2.22454		Rpl3l	2.22454
Kctd20	1.49179								Tcf19	2.2074		Tcf19	2.2074
Six3	1.51092								Zfp40	2.18278		Zfp40	2.18278
Gtf2f1	1.51151								Polr1c	2.18176		Polr1c	2.18176
Igf2r	1.51849								Cox7a2l	2.1812		Cox7a2l	2.1812
Ly6g6d	1.52599								Rpp21	2.17348		Rpp21	2.17348
Rnf151	1.53101								Tap1	2.15322		Tap1	2.15322
Cyp4f16	1.54869								Zfp677	2.15063		Zfp677	2.15063
Bysl	1.55649								5430411C19Rik	2.14843		5430411C19Rik	2.14843
4921529N20Rik	1.55657								Zfp472	2.11784		Zfp472	2.11784
Bat2	1.58342								Efna5	2.1172		Efna5	2.1172
Tbl3	1.58494								U2af1	2.11653		U2af1	2.11653
Pde9a	1.58754								Ttc27	2.11409		Ttc27	2.11409
1600012H06Rik	1.58927								Zfp213	2.11234		Zfp213	2.11234
Dlgap1	1.60147								Zfp160	2.10146		Zfp160	2.10146
Slc37a1	1.60696								Egfl8	2.09823		Egfl8	2.09823
Prepl	1.61369								Mrps18b	2.09779		Mrps18b	2.09779
Trip10	1.61601								Cd2ap	2.0807		Cd2ap	2.0807
Mtch1	1.62604								H2-Oa	2.0641		H2-Oa	2.0641
Ltbp1	1.64002								Zfp51	2.05759		Zfp51	2.05759
Ergic1	1.64381								D17H6S56E-5	2.05417		D17H6S56E-5	2.05417
Stap2	1.65267								H2-K1	2.0464		H2-K1	2.0464
Cul7	1.65421								Cd320	2.02527		Cd320	2.02527
Rab40c	1.65677								Mep1a	2.02059		Mep1a	2.02059
Brd2	1.66384								Zfp563	2.00143		Zfp563	2.00143
Fem1a	1.66649								Slc22a1	1.99875
Guca1a	1.68053								Tnfsf9	1.99564
Zfp52	1.68425								Pdcd2	1.98444
1700061G19Rik	1.74422								H2-M3	1.96498
Mrps34	1.75516								Capn11	1.9641
Spast	1.76386								Dom3z	1.90835
Runx2	1.79074								Pex6	1.90804
Akap8l	1.79552								Tap2	1.90342
Ddr1	1.80222								1110038B12Rik	1.90177
B430306N03Rik	1.81036								1700011E24Rik	1.90136
Lnpep	1.82955								Cbs	1.89971
Gpsm3	1.83735								Mrpl2	1.88383
Dnase1l2	1.84633								Ndufa7	1.873
Chtf18	1.85599								Zfp54	1.8604
H2-DMa	1.85963								Atl2	1.84059
Bak1	1.86185								Rnps1	1.83257
2900073G15Rik	1.87123								Msh6	1.82268
Stk19	1.92446								2310061I04Rik	1.80223
Dync2li1	1.93563								Safb	1.79803
Synj2	1.94608								Ndufb10	1.7947
Wfikkn1	1.95613								Fance	1.79337
Tnfaip8l1	1.96218								Cyp4f13	1.79164
Snx9	1.96652								Zfp161	1.7579
9130008F23Rik	1.96873								Angptl4	1.75056
Pbx2	1.99683								Btbd9	1.74518
1110021J02Rik	1.99731								2410015M20Rik	1.73211
Tnfrsf12a	2.01338								Cnpy3	1.72652
Pspn	2.03477								Khsrp	1.72403
Tbcc	2.04059								Mdc1	1.72126
Spdef	2.05411								Srbd1	1.70698
Gng13	2.06657								Cdc5l	1.69394
Atp6v0e	2.10013								Telo2	1.69261
Znrf4	2.10771								Fam120b	1.69169
Zfp13	2.12352								4930539E08Rik	1.68978
Mrpl28	2.16724								Mettl4	1.67035
Srf	2.17041								Rhbdl1	1.66702
Tsc2	2.17721								Itpr3	1.65936
Ccdc94	2.1781								Decr2	1.65518
Hs3st6	2.23865								Srpk1	1.6549
Aars2	2.24523								4930528F23Rik	1.64962
1700010I14Rik	2.24959								Prkce	1.64002
Clic1	2.2607								Znrd1	1.63776
Ager	2.28847								Dpp9	1.63171
5730437N04Rik	2.29971								Cchcr1	1.63107
Tulp4	2.30999								E4f1	1.62644
Lpin2	2.32039								Thumpd2	1.6245
Ccnd3	2.33316								H2-Ke6	1.62421
Tead3	2.36711								Cyp4f39	1.62333
Kifc1	2.42029								Eml4	1.61442
Eif2ak2	2.44203								Alk	1.61287
Pdia2	2.53405								Dhx16	1.61174
Tubb5	2.55445								BC051142	1.6042
Ptprm	2.6188								Zfp523	1.60088
2310014H01Rik	2.6437								Wiz	1.58885
Kctd5	2.68478								Kat2b	1.57798
Amdhd2	2.73814								Smchd1	1.55386
AI413582	2.77491								Rps10	1.55381
Clcn7	2.8281								Rdbp	1.55012
Lst1	2.83083								Zscan10	1.5454
Dll1	2.85557								Tcp1	1.54305
Fez2	2.86381								Mrpl18	1.54182
Lta	2.87757								Psmb8	1.5396
Pi16	2.90075								Srrm2	1.53762
Bat5	2.91066								Zfp318	1.53711
Scube3	2.92291								Cuta	1.52928
Cdkn1a	3.02616								Tnxb	1.52307
Nme4	3.05387								Fpr3	1.52214
Fkbpl	3.05504								Supt3h	1.52089
Tubb4	3.16126								Ankrd12	1.51905
Daam2	3.30735								Yipf4	1.51721
Pim1	3.35286								1300003B13Rik	1.50539
H2-Q10	3.38045								Mpnd	1.50325
Nrxn1	3.54473								1110020A21Rik	1.50323
Socs5	3.58703								Mrpl14	1.49905
Kank3	3.61822								Zfp53	1.49669
Fndc1	3.64859								Taf8	1.49613
Treml1	3.71103								Abcf1	1.49054
Agpat1	3.74195								Rpl10a	1.48931
Rps6ka2	3.889								Foxp4	1.48101
Treml4	3.90043								Tiam2	1.48091
B3galt4	4.10683								Rnf8	1.48002
H2-Q8	4.1435								Riok2	1.47923
Nfkbie	4.88783								Vapa	1.46887
Msln	4.89039								Wdr4	1.46307
Flywch2	4.92545								Fbxo11	1.46114
Ppil1	5.52222								Wdr24	1.45392
Arhgap28	5.64821								C920016K16Rik	1.45371
Hcfc1r1	6.00899								Tbp	1.45105
Myom1	6.28688								Slc25a23	1.4501
Eme2	6.80682								Pxt1	1.4421
Sepx1	7.19791								Atp6v1g2	1.44198
C4b	7.49181								Wdr43	1.43876
Satb1	7.86827								H2-Q2	1.43623
Agpat4	7.95944								Stk38	1.43497
Slc9a3r2	8.04665								4732491K20Rik	1.42752
Prkd3	8.06516								Prss32	1.42633
Lbh	8.20647								Rab5a	1.41988
Tnf	10.4938								Rgmb	1.41696
Haghl	11.8665								Mea1	1.41609
Tmem204	12.0589								Apom	1.41599
Ptk7	12.8412								Tjap1	1.41085
Dusp1	14.0983								Igfals	1.39628
Hspa1a	14.3977								Rrp1b	1.39244
Clic5	14.4085								3110052M02Rik	1.38041
Ddah2	15.5664								Vars2	1.3748
Ier3	15.8685								Srd5a2	1.37263
Zdhhc14	16.763								Cryaa	1.36106
Notch4	21.2566								Zfp758	1.35988
Mapk13	21.2962								Galm	1.35708
Gpr116	27.6707								Taf11	1.35407
Mdfi	32.0363								Ring1	1.35322
Emr1	34.3448								Twsg1	1.3418
Ebi3	60.2952								Pigq	1.3378
C3	61.2466								Gabbr1	1.33597
H2-D1	64.3441								Nfkbil1	1.33025
Trem2	76.7981								Skiv2l	1.32912
Rasgrp3	79.8024								BC011426	1.32243
H2-Ab1	111.112								D17Wsu104e	1.32221
Vav1	120.886								1700067P10Rik	1.31759
Epb4.1l3	127.665								Rab31	1.31472
Fpr1	269.055								Nrtn	1.31169
									Rnf5	1.31028
									Fpr-rs3	1.30325
									Syngr3	1.2992
									Ypel5	1.28664
									Tgif1	1.28463
									Sytl3	1.28397
									Bat1a	1.27775
									Mocs1	1.2698
									Klhdc3	1.26895
									Ppm1b	1.26548
									Dus3l	1.25781
									2900010M23Rik	1.2568
									Wdr46	1.25609
									Nubp2	1.25538
									Dci	1.24656
									ORF19	1.24472
									Nkx2-5	1.24098
									0610007P22Rik	1.24035
									Ndc80	1.23211
									Gnptg	1.22984
									Alkbh7	1.22881
									Mrps10	1.22557
									Gnmt	1.22142
									Zfp598	1.21938
									2410091C18Rik	1.21764
									Solh	1.21673
									1700090G07Rik	1.21346
									Thada	1.21064
									Gpr108	1.20747
									Ralbp1	1.20351
									Tulp1	1.19444
									Pot1b	1.1904
									Qk	1.18274
									Safb2	1.17624
									Pknox1	1.17403
									Phf1	1.16968
									Trim26	1.16883
									Atp6v1e2	1.16883
									Ift140	1.16165
									Tbc1d5	1.16073
									Ly6g6c	1.16011
									Calm2	1.15645
									Wdr27	1.15428
									Hnrpll	1.14083
									Col11a2	1.1391
									Narfl	1.13353
									Park2	1.12603
									Nthl1	1.12494
									Pgc	1.12407
									Map3k4	1.12396
									Tcte1	1.11541
									Arid1b	1.11181
									Luc7l	1.10159
									Ppp2r1a	1.09989
									Rab11b	1.08386
									Trim10	1.07616
									Ndufa11	1.07613
									Bat3	1.07547
									Map4k3	1.07525
									Ppard	1.06975
									Rpusd1	1.06934
									Tcfeb	1.06341
									Glp1r	1.06249
									Trim40	1.06205
									Clpp	1.06055
									Flot1	1.05705
									Ppp4r1	1.05703
									4930442P07Rik	1.05569
									H2-T24	1.05476
									Pnldc1	1.04976
									0610011F06Rik	1.04694
									Galnt14	1.04414
									BC032203	1.04342
									Pgk2	1.04141
									Rbm16	1.041
									Crip3	1.03982
									Pkd1	1.03745
									Pja2	1.03552
									Tapbp	1.03534
									Daxx	1.03459
									Lemd2	1.02986
									Mapk8ip3	1.02954
									Rhot2	1.02727
									Gm88	1.02181
									Kcnh8	1.01716
									Ccnf	1.01208
									Ubxn6	1.01061
									Anks1	1.00888
									Heatr5b	1.00481
									Hsp90ab1	1.00241
									Ranbp3	1.00118
									Hagh	1.00047

## Sheet: TC10 vs stem
up>1(226)			up>2(90)			up>5(25)			down>1(356)			down>2(132)			down>5(25)			down>10(6)			up top5			down top5
S_up1	f_up1		S_up2	f_up2		S_up5	f_up5		S_down1	f_down1		S_down2	f_down2		S_down5	f_down5		S_down10	f_down10		Symbol	stem		Symbol	stem
Mrpl18	1.00192		Rpp21	2.02647		Stap2	5.65097		Cdsn	158.877		Cdsn	158.877		Cdsn	158.877		Cdsn	158.877		H2-Ab1	42.8854		Nkx2-5	54.8623
Klraq1	1.00199		H2-Q8	2.10171		Mdfi	5.7449		Nkx2-5	54.8623		Nkx2-5	54.8623		Nkx2-5	54.8623		Nkx2-5	54.8623		Ebi3	54.0927		Zfp760	15.6863
Yipf3	1.0053		Runx2	2.11336		C2	5.78357		Zfp760	15.6863		Zfp760	15.6863		Zfp760	15.6863		Zfp760	15.6863		Vav1	133.27		Thbs2	15.6669
Brd4	1.00589		Ticam1	2.12693		Aars2	6.14041		Thbs2	15.6669		Thbs2	15.6669		Thbs2	15.6669		Thbs2	15.6669		Trem2	184.56		Phf10	13.0087
1700024P12Rik	1.00636		Mrpl28	2.13056		Emilin2	6.15285		Phf10	13.0087		Phf10	13.0087		Phf10	13.0087		Phf10	13.0087		Fpr1	279.136		Mog	11.4959
Ift140	1.00944		1600012H06Rik	2.13199		Clic5	6.8348		Mog	11.4959		Mog	11.4959		Mog	11.4959		Mog	11.4959
Fgd2	1.00981		Klc4	2.16225		Sepx1	7.61912		1110012J17Rik	9.12211		1110012J17Rik	9.12211		1110012J17Rik	9.12211
Traf7	1.00987		Acsbg2	2.21091		H2-D1	7.80294		Six3	8.9944		Six3	8.9944		Six3	8.9944
Dync2li1	1.0198		Nrxn1	2.21898		Zdhhc14	8.20325		Vegfa	8.67839		Vegfa	8.67839		Vegfa	8.67839
Prkce	1.02216		Ccnd3	2.22039		Notch4	8.43077		Slc25a27	8.0566		Slc25a27	8.0566		Slc25a27	8.0566
1110020A21Rik	1.02669		Pdia2	2.251		Cdkn1a	9.25307		Epb4.1l3	7.772		Epb4.1l3	7.772		Epb4.1l3	7.772
Slc30a6	1.02767		Col11a2	2.2703		Satb1	10.5818		Dnahc8	7.75732		Dnahc8	7.75732		Dnahc8	7.75732
Grm4	1.03187		H2-Oa	2.27117		Hspa1a	10.7992		Prkd3	6.87926		Prkd3	6.87926		Prkd3	6.87926
Prdm9	1.03206		Rab12	2.28359		Tnf	11.8217		Zfp57	6.79441		Zfp57	6.79441		Zfp57	6.79441
H2-Q2	1.03289		Cyp4f16	2.29983		Tmem204	14.3671		Clps	6.47201		Clps	6.47201		Clps	6.47201
Igfals	1.03652		Znrf4	2.33382		Gpr116	18.4456		Fbxl16	6.30041		Fbxl16	6.30041		Fbxl16	6.30041
AI314976	1.04454		Tsc2	2.35297		Gpsm3	22.8563		Eml4	6.27332		Eml4	6.27332		Eml4	6.27332
Kcnh8	1.04693		Rps6ka2	2.35641		Plcl2	34.4246		BC048355	6.15219		BC048355	6.15219		BC048355	6.15219
Tnfsf9	1.04731		Ptprm	2.43999		Emr1	34.8245		Prss22	6.14318		Prss22	6.14318		Prss22	6.14318
Gtf2f1	1.04866		Amdhd2	2.44823		Rasgrp3	39.442		Vars	6.05613		Vars	6.05613		Vars	6.05613
Acat2	1.06669		Tff3	2.4654		H2-Ab1	42.8854		Gtf2h5	5.96521		Gtf2h5	5.96521		Gtf2h5	5.96521
Gng13	1.0767		Ddr1	2.46681		Ebi3	54.0927		Ptprs	5.9146		Ptprs	5.9146		Ptprs	5.9146
Pxt1	1.08151		H2-Q10	2.47982		Vav1	133.27		Xpo5	5.74472		Xpo5	5.74472		Xpo5	5.74472
5730437N04Rik	1.08645		Hs3st6	2.54915		Trem2	184.56		Epas1	5.65563		Epas1	5.65563		Epas1	5.65563
Glp1r	1.08802		Psmb8	2.58226		Fpr1	279.136		Fgfr1op	5.05291		Fgfr1op	5.05291		Fgfr1op	5.05291
Cnpy3	1.08925		H2-DMa	2.59557					3110082D06Rik	4.99329		3110082D06Rik	4.99329
Pkmyt1	1.09101		1700061G19Rik	2.61329					Sgol1	4.83346		Sgol1	4.83346
Mrps10	1.09392		Atp6v0e	2.63843					Sstr5	4.43319		Sstr5	4.43319
Ier3	1.09535		H2-Q7	2.6479					Srpk1	4.31019		Srpk1	4.31019
Dus3l	1.09722		Ly6g6d	2.65405					Hn1l	4.24483		Hn1l	4.24483
Slc39a7	1.09752		Lnpep	2.66759					Tbc1d22b	4.23756		Tbc1d22b	4.23756
Mapk14	1.11017		4930515G13Rik	2.69917					Zfp81	4.23713		Zfp81	4.23713
Shd	1.11121		Dnase1l2	2.73854					Gabbr1	4.22948		Gabbr1	4.22948
Lbh	1.11563		Tmem8	2.76286					Lonp1	4.20656		Lonp1	4.20656
Pigq	1.11754		AI413582	2.79339					Serac1	4.16965		Serac1	4.16965
Chtf18	1.11939		Tnxb	2.8264					1110038B12Rik	4.16015		1110038B12Rik	4.16015
Narfl	1.12184		Zfp213	2.84209					Eif2ak2	4.12554		Eif2ak2	4.12554
Tnfaip8l1	1.12405		Strn	2.85917					Egfl8	4.10111		Egfl8	4.10111
Cuta	1.1258		1110021J02Rik	2.86431					Pi16	4.08527		Pi16	4.08527
Tulp1	1.12699		Tcp11	2.87327					Uhrf1bp1	4.08444		Uhrf1bp1	4.08444
Galnt14	1.12926		Gnptg	2.88511					Nfkbie	4.02268		Nfkbie	4.02268
Mrps34	1.13006		Fkbpl	2.8864					Wdr43	4.00295		Wdr43	4.00295
D17Wsu92e	1.13316		Scube3	3.00174					1700122O11Rik	3.97979		1700122O11Rik	3.97979
Tubb5	1.13465		Daam2	3.05092					Foxn2	3.88233		Foxn2	3.88233
Brd2	1.14762		Dusp1	3.07069					Mapk8ip3	3.8601		Mapk8ip3	3.8601
Ttc7	1.15238		Enpp5	3.30589					Cript	3.62076		Cript	3.62076
Polh	1.15322		Pspn	3.32434					Srbd1	3.56501		Srbd1	3.56501
Igf2r	1.16039		Galm	3.37267					Cenpq	3.50712		Cenpq	3.50712
2900073G15Rik	1.17099		Mapk13	3.40323					Gfer	3.37103		Gfer	3.37103
Mut	1.17273		Lpin2	3.41392					Nthl1	3.36588		Nthl1	3.36588
Hspa1l	1.17898		1700106N22Rik	3.42641					Pdcd2	3.35541		Pdcd2	3.35541
Pja2	1.18712		Clcn7	3.45361					Tbp	3.33154		Tbp	3.33154
Kifc1	1.1914		Agpat1	3.50964					Kat2b	3.29195		Kat2b	3.29195
Prss28	1.19631		Flywch2	3.53229					C3	3.28249		C3	3.28249
Rab11b	1.19925		Sema6b	3.58093					H2-M3	3.27084		H2-M3	3.27084
Rps2	1.20213		Angptl4	3.58158					Kcnk12	3.24213		Kcnk12	3.24213
Mtch1	1.20337		Zfp13	3.61628					Metrn	3.19602		Metrn	3.19602
Eme2	1.20366		Bat5	3.85227					C030034I22Rik	3.18386		C030034I22Rik	3.18386
C920016K16Rik	1.20789		Fndc1	3.88844					Pnldc1	3.15767		Pnldc1	3.15767
Zfand3	1.20975		4921529N20Rik	3.9382					Pacsin1	3.14496		Pacsin1	3.14496
Sft2d1	1.21759		Treml4	4.13124					Nrtn	3.13284		Nrtn	3.13284
Rgl2	1.23197		Slc9a3r2	4.1669					Atl2	3.1016		Atl2	3.1016
Slc22a7	1.23615		Zfp40	4.5497					Crip3	3.07868		Crip3	3.07868
Fahd1	1.23928		Treml1	4.72119					Morc2b	3.05553		Morc2b	3.05553
Prepl	1.23979		Zfp52	4.93013					Ddah2	3.04984		Ddah2	3.04984
Stub1	1.24102		Stap2	5.65097					Wiz	3.03859		Wiz	3.03859
Alkbh7	1.24126		Mdfi	5.7449					Msh6	3.0013		Msh6	3.0013
Cyp39a1	1.24296		C2	5.78357					Ttc27	2.98437		Ttc27	2.98437
Trem1	1.24618		Aars2	6.14041					Fbxo11	2.95071		Fbxo11	2.95071
Arrdc5	1.25682		Emilin2	6.15285					Vars2	2.8723		Vars2	2.8723
Tubb4	1.26671		Clic5	6.8348					Mas1	2.85069		Mas1	2.85069
4732491K20Rik	1.2717		Sepx1	7.61912					Lemd2	2.85014		Lemd2	2.85014
Sh3gl1	1.28767		H2-D1	7.80294					Gtpbp2	2.84972		Gtpbp2	2.84972
Decr2	1.29401		Zdhhc14	8.20325					Tjap1	2.81776		Tjap1	2.81776
Clic1	1.30325		Notch4	8.43077					Xdh	2.81646		Xdh	2.81646
Tnfrsf12a	1.30797		Cdkn1a	9.25307					Zfp318	2.77039		Zfp318	2.77039
Wfikkn1	1.31		Satb1	10.5818					Sod2	2.76494		Sod2	2.76494
Pou5f1	1.31041		Hspa1a	10.7992					Rxrb	2.73183		Rxrb	2.73183
Ankrd12	1.31406		Tnf	11.8217					0610011F06Rik	2.71147		0610011F06Rik	2.71147
Lta	1.31471		Tmem204	14.3671					Kctd5	2.6997		Kctd5	2.6997
Cpne5	1.32423		Gpr116	18.4456					Cd2ap	2.68436		Cd2ap	2.68436
Cyp21a1	1.34762		Gpsm3	22.8563					0610007P22Rik	2.65712		0610007P22Rik	2.65712
Tmem63b	1.34771		Plcl2	34.4246					Tmem146	2.64824		Tmem146	2.64824
Dom3z	1.36219		Emr1	34.8245					Cd320	2.63915		Cd320	2.63915
Mcfd2	1.36553		Rasgrp3	39.442					Smchd1	2.61625		Smchd1	2.61625
Zbtb22	1.38975		H2-Ab1	42.8854					Abcc10	2.55592		Abcc10	2.55592
4933433H22Rik	1.39887		Ebi3	54.0927					BC032203	2.54928		BC032203	2.54928
Spsb3	1.4014		Vav1	133.27					Prss32	2.54164		Prss32	2.54164
Mad2l1bp	1.40488		Trem2	184.56					Nrm	2.52107		Nrm	2.52107
Morn2	1.4066		Fpr1	279.136					Cebpz	2.51088		Cebpz	2.51088
Zfp758	1.41758								U2af1	2.49334		U2af1	2.49334
Srf	1.4205								Luc7l	2.45879		Luc7l	2.45879
Nubp2	1.42721								Zfp598	2.45402		Zfp598	2.45402
H2-T24	1.42794								Zfp51	2.44317		Zfp51	2.44317
Enpp4	1.4338								Trim39	2.42879		Trim39	2.42879
Birc6	1.43918								Srrm2	2.42389		Srrm2	2.42389
Txndc2	1.44113								Tcp1	2.42067		Tcp1	2.42067
Ccdc94	1.44465								Wdr46	2.41981		Wdr46	2.41981
Hagh	1.44803								Fance	2.4088		Fance	2.4088
Ndc80	1.48382								Atp6v1g2	2.35642		Atp6v1g2	2.35642
B3galt4	1.48547								6330416L07Rik	2.32417		6330416L07Rik	2.32417
Pram1	1.52797								Ltbp1	2.28097		Ltbp1	2.28097
Tbcc	1.5284								Nme4	2.27715		Nme4	2.27715
Fem1a	1.56099								Mdc1	2.26283		Mdc1	2.26283
Bak1	1.56176								Lrpprc	2.24881		Lrpprc	2.24881
Crb3	1.56376								Tgif1	2.23593		Tgif1	2.23593
Kank3	1.5716								Hnrpll	2.2151		Hnrpll	2.2151
Ndufa11	1.57531								Rps18	2.21386		Rps18	2.21386
Ttbk1	1.60386								Rab11fip3	2.19224		Rab11fip3	2.19224
Pgp	1.6452								Rnf8	2.18263		Rnf8	2.18263
2310014H01Rik	1.64572								Riok2	2.17702		Riok2	2.17702
Ager	1.65305								Wdr90	2.17514		Wdr90	2.17514
Park2	1.65631								Itpr3	2.16981		Itpr3	2.16981
1700010I14Rik	1.66041								E4f1	2.15826		E4f1	2.15826
Mep1a	1.68832								Ccnf	2.13308		Ccnf	2.13308
Fez2	1.70729								Telo2	2.12921		Telo2	2.12921
Pde9a	1.70797								Supt3h	2.11982		Supt3h	2.11982
Pacrg	1.71004								Wdr24	2.11853		Wdr24	2.11853
B430306N03Rik	1.71962								Flot1	2.1165		Flot1	2.1165
Lst1	1.74267								Thada	2.08008		Thada	2.08008
Stk19	1.74359								Cdc5l	2.07861		Cdc5l	2.07861
Ccr6	1.74915								Psmb1	2.06697		Psmb1	2.06697
Bnip1	1.75013								Mpnd	2.05852		Mpnd	2.05852
Lrg1	1.75376								Spast	2.0577		Spast	2.0577
Ppt2	1.77683								Rgs11	2.05427		Rgs11	2.05427
Tead3	1.77723								Bat1a	2.05409		Bat1a	2.05409
Cacna1h	1.81022								Rnps1	2.05048		Rnps1	2.05048
Tcfeb	1.82661								Phf1	2.03845		Phf1	2.03845
BC004004	1.83275								Noxo1	2.0369		Noxo1	2.0369
Ppil1	1.83632								Tfb1m	2.02866		Tfb1m	2.02866
Rpl3l	1.84749								Foxp4	2.02675		Foxp4	2.02675
Itfg3	1.85659								Gemin6	2.01053		Gemin6	2.01053
Neu1	1.93837								Polr1c	1.9967
Kctd20	1.98065								Twsg1	1.99597
Ypel5	1.98261								Pdpk1	1.99163
Slc37a1	1.99999								Fert2	1.97611
Rpp21	2.02647								Ndufv2	1.96083
H2-Q8	2.10171								Fbxl17	1.95904
Runx2	2.11336								Rrp1b	1.95369
Ticam1	2.12693								Glo1	1.93043
Mrpl28	2.13056								BC003965	1.92693
1600012H06Rik	2.13199								Zfp53	1.91703
Klc4	2.16225								Lsm2	1.91164
Acsbg2	2.21091								Taf8	1.89924
Nrxn1	2.21898								Prr3	1.89708
Ccnd3	2.22039								Rdbp	1.87673
Pdia2	2.251								Man2a1	1.86941
Col11a2	2.2703								1300003B13Rik	1.86805
H2-Oa	2.27117								Cox7a2l	1.86646
Rab12	2.28359								Cchcr1	1.86135
Cyp4f16	2.29983								Capn11	1.85532
Znrf4	2.33382								Taf11	1.82817
Tsc2	2.35297								Rhoq	1.82489
Rps6ka2	2.35641								Zfp160	1.80904
Ptprm	2.43999								Rpl10a	1.80888
Amdhd2	2.44823								Slc25a23	1.79162
Tff3	2.4654								Abcf1	1.78472
Ddr1	2.46681								Dpy30	1.78393
H2-Q10	2.47982								Dci	1.7827
Hs3st6	2.54915								1600014C23Rik	1.78184
Psmb8	2.58226								Psmb9	1.77217
H2-DMa	2.59557								Zfp161	1.76703
1700061G19Rik	2.61329								Dpp9	1.76093
Atp6v0e	2.63843								Slc22a1	1.75606
H2-Q7	2.6479								Syngr3	1.75517
Ly6g6d	2.65405								Rab5a	1.75399
Lnpep	2.66759								Mrps18a	1.75352
4930515G13Rik	2.69917								Mettl4	1.75044
Dnase1l2	2.73854								Pknox1	1.74826
Tmem8	2.76286								D17H6S56E-5	1.73332
AI413582	2.79339								Rpl7l1	1.72924
Tnxb	2.8264								Bat4	1.72787
Zfp213	2.84209								Tbc1d5	1.71791
Strn	2.85917								2310039H08Rik	1.7122
1110021J02Rik	2.86431								Tiam2	1.70614
Tcp11	2.87327								Cldn9	1.70023
Gnptg	2.88511								Alk	1.69934
Fkbpl	2.8864								Mrpl14	1.69777
Scube3	3.00174								Dlgap1	1.69459
Daam2	3.05092								Tcf19	1.68358
Dusp1	3.07069								Trim26	1.67862
Enpp5	3.30589								Rps10	1.67513
Pspn	3.32434								ORF19	1.67456
Galm	3.37267								Prrt1	1.67111
Mapk13	3.40323								Ndufa7	1.67078
Lpin2	3.41392								BC051142	1.6704
1700106N22Rik	3.42641								Rnf151	1.66645
Clcn7	3.45361								Cul7	1.66472
Agpat1	3.50964								Zfp677	1.66338
Flywch2	3.53229								Nfya	1.65443
Sema6b	3.58093								Fpr3	1.64811
Angptl4	3.58158								Synj2	1.64696
Zfp13	3.61628								Rfx2	1.64252
Bat5	3.85227								Clpp	1.64052
Fndc1	3.88844								Snx9	1.6343
4921529N20Rik	3.9382								Efna5	1.63168
Treml4	4.13124								Slc29a1	1.63098
Slc9a3r2	4.1669								Ppard	1.6274
Zfp40	4.5497								Ppp2r1a	1.62388
Treml1	4.72119								Hdgfrp2	1.62027
Zfp52	4.93013								Zfp54	1.61283
Stap2	5.65097								Fkbp5	1.6054
Mdfi	5.7449								Heatr5b	1.60535
C2	5.78357								Ppp4r1	1.59741
Aars2	6.14041								Ranbp3	1.588
Emilin2	6.15285								Yipf4	1.58332
Clic5	6.8348								Axin1	1.5672
Sepx1	7.61912								Clip4	1.5644
H2-D1	7.80294								BC011426	1.56173
Zdhhc14	8.20325								Zfp101	1.55991
Notch4	8.43077								Khsrp	1.55317
Cdkn1a	9.25307								Ube2i	1.54804
Satb1	10.5818								Safb	1.53905
Hspa1a	10.7992								Gtf2h4	1.5384
Tnf	11.8217								Rhbdl1	1.53218
Tmem204	14.3671								Haghl	1.51791
Gpr116	18.4456								Lmf1	1.51533
Gpsm3	22.8563								2410015M20Rik	1.51218
Plcl2	34.4246								Pigf	1.50562
Emr1	34.8245								Pkd1	1.50485
Rasgrp3	39.442								Hsf2bp	1.50418
H2-Ab1	42.8854								Vapa	1.49555
Ebi3	54.0927								Dlk2	1.49302
Vav1	133.27								Mta3	1.48938
Trem2	184.56								Arid1b	1.48806
Fpr1	279.136								Pim1	1.48606
									2310061I04Rik	1.48557
									Znrd1	1.48552
									Tmprss3	1.48331
									Map3k4	1.47297
									A630033E08Rik	1.46423
									Klhdc3	1.46142
									Guca1b	1.4601
									Tap2	1.44754
									Cbs	1.44735
									Skiv2l	1.43818
									Srd5a2	1.43253
									2900010M23Rik	1.42052
									Mrpl2	1.42036
									Gm88	1.41317
									Rab31	1.4014
									Arhgap28	1.3967
									Spdef	1.39363
									Hcfc1r1	1.39301
									4930432O21Rik	1.38976
									Bat3	1.3831
									Ehmt2	1.38242
									Mea1	1.37837
									Dhx57	1.37161
									Tbl3	1.36374
									Memo1	1.35428
									Thumpd2	1.34581
									Hsp90ab1	1.34021
									Zfp472	1.33549
									Slc8a1	1.33346
									Rpusd1	1.33078
									Wdr4	1.33036
									Msln	1.32636
									Tcte1	1.32443
									Cramp1l	1.32355
									Mocs1	1.32273
									Trim40	1.3213
									Tap1	1.32123
									Zfp414	1.31783
									Rbm16	1.31767
									Tapbp	1.29946
									Def6	1.29749
									Nudt3	1.29467
									4930539E08Rik	1.29354
									Akap8l	1.28869
									Fam173a	1.28712
									3110052M02Rik	1.28584
									Zfp563	1.28547
									Dll1	1.28495
									1600002H07Rik	1.28104
									9130008F23Rik	1.27091
									Atp6v1e2	1.27012
									Ddx11	1.26681
									Map4k3	1.26592
									Qk	1.26511
									Bysl	1.24839
									Calm2	1.24756
									2410091C18Rik	1.24476
									Solh	1.24297
									Wtap	1.24258
									Myom1	1.24055
									Ptk7	1.23513
									Uhrf1	1.23388
									Haao	1.23206
									Rnf5	1.22864
									Zscan10	1.22122
									Akap8	1.21967
									Nfkbil1	1.216
									Dhx16	1.20456
									Thoc6	1.19979
									Bat2	1.19477
									Pbx2	1.19316
									Sytl3	1.19163
									Zfp36l2	1.19103
									Btbd9	1.18884
									Prph2	1.18639
									Cryaa	1.18331
									Csnk2b	1.17873
									Mrps18b	1.17872
									Pot1b	1.1763
									Fam120b	1.17284
									1700011E24Rik	1.14973
									Ppm1b	1.148
									Trip10	1.14559
									Ergic1	1.13887
									Anks1	1.13796
									Daxx	1.13673
									1700090G07Rik	1.13604
									Cyp4f39	1.13251
									Slc35b2	1.13225
									Wdr27	1.13203
									Psors1c2	1.13088
									Tceb2	1.12732
									Dcpp3	1.12703
									Rgmb	1.12549
									4930442P07Rik	1.12455
									Safb2	1.12038
									Gpr108	1.11777
									Pex6	1.11614
									Ring1	1.11261
									Ly6g6c	1.11061
									Ppp2r5d	1.10923
									D17Wsu104e	1.10738
									H2-Ke6	1.10011
									Zfp820	1.09757
									Gnmt	1.0903
									4930528F23Rik	1.08369
									Socs5	1.07888
									Rhot2	1.07548
									Ubxn6	1.07543
									Guca1a	1.0734
									Trim10	1.06459
									5430411C19Rik	1.05425
									Fpr-rs3	1.05383
									Rab40c	1.04363
									Msh5	1.03303
									Zfp523	1.03299
									Ppp1r11	1.03236
									Tulp4	1.027
									H2-K1	1.02488
									4930564C03Rik	1.02486
									C4b	1.0245
									1700067P10Rik	1.02374
									Pgk2	1.02137
									Pgc	1.01966
									Ralbp1	1.01876
									Agpat4	1.01388
									Apom	1.0133
									Cyp4f13	1.01292
									Ndufb10	1.01248
									Stk38	1.00329

[truncated: 12 more sheets: TC10 vs ATII, TC10 vs CD8BL, TC10 vs CD8LL, TC10 vs basal cell, TC10 vs duct cell, TCs vs fibro, TCs vs stem, TCs vs ATII, TCs vs CD8BL, TCs vs CD8LL, TCs vs basal cell, TCs vs duct cell]
