# Supplementary material for: Global analyses of Chromosome 17 and 18 genes of lung telocytes compared with mesenchymal stem cells, fibroblasts, alveolar type II cells, airway epithelial cells, and lymphocytes
Source: Biol Direct. 2015 Mar 11;10:9. doi: 10.1186/s13062-015-0042-0 (PMC4355521; doi:10.1186/s13062-015-0042-0)
Supplement: Additional file 4: — Details of up-regulated and down-regulated gene expression variations in chromosome 18. [file 13062_2015_42_MOESM4_ESM.xlsx]

## Sheet: table
	TC5 vs stem	TC10 vs stem	TCs vs stem			TC5 vs fibroblast	TC10 vs fibroblast	TCs vs fibroblast			TC5 vs ATII	TC10 vs ATII	TCs vs ATII
up>1	190	152	143		up>1	173	140	130		up>1	73	58	52
up>2	83	49	42		up>2	81	46	44		up>2	35	25	22
up>5	18	15	9		up>5	17	11	10		up>5	14	12	11
down>1	77	115	68		down>1	94	127	84		down>1	194	209	188
down>2	21	31	17		down>2	31	45	24		down>2	148	165	146
down>5	0	4	0		down>5	1	5	0		down>5	77	99	73
down>10	0	1	0		down>10	1	1	0		down>10	43	56	41
SUM	104	80	59		SUM	112	91	68		SUM	183	190	168
	TC5 vs CD8BL	TC10 vs CD8BL	TCs vs CD8BL			TC5 vs CD8LL	TC10 vs CD8LL	TCs vs CD8LL			TC5 vs basal cell	TC10 vs basal cell	TCs vs basal cell
up>1	92	69	66		up>1	85	74	69		up>1	54	44	41
up>2	50	42	36		up>2	59	39	37		up>2	31	23	19
up>5	27	20	18		up>5	23	18	17		up>5	10	9	8
down>1	175	198	172		down>1	182	193	177		down>1	213	223	210
down>2	133	153	131		down>2	142	160	138		down>2	178	194	175
down>5	84	94	80		down>5	94	104	90		down>5	116	140	112
down>10	49	59	47		down>10	46	63	45		down>10	66	84	63
SUM	183	195	167		SUM	201	199	175		SUM	209	217	194
	TC5 vs duct cell	TC10 vs duct cell	TCs vs duct cell
up>1	58	49	48
up>2	37	27	22
up>5	11	11	9
down>1	209	218	208
down>2	167	186	164
down>5	106	126	102
down>10	54	70	52
SUM	204	213	186

## Sheet: TC10 vs fib
up>1(140)			up>2(46)			up>5(11)			down>1(127)			down>2(45)			down>5(5)			down>10(1)			up top5			down top5
S_up1	f_up1		S_up2	f_up2		S_up5	f_up5		S_down1	f_down1		S_down2	f_down2		S_down5	f_down5		S_down10	f_down10		Symbol	fibroblast		Symbol	fibroblast
Proc	1.00027		Rbm27	2.02727		Taf7	5.07381		Aqp4	10.8025		Aqp4	10.8025		Aqp4	10.8025		Aqp4	10.8025		Cdh2	180.2		Aqp4	10.8025
Rnmt	1.01144		Tcf4	2.0552		Cyb5	5.30615		Camk2a	8.77018		Camk2a	8.77018		Camk2a	8.77018					Dpysl3	161.654		Camk2a	8.77018
Pstpip2	1.02261		Ccdc112	2.06094		D0H4S114	6.04172		Myoz3	6.86394		Myoz3	6.86394		Myoz3	6.86394					Csf1r	146.034		Myoz3	6.86394
Ndufa2	1.02351		Zfp532	2.09155		D18Ertd653e	7.77237		Nars	5.54801		Nars	5.54801		Nars	5.54801					Cdo1	89.6724		Nars	5.54801
9430020K01Rik	1.02353		Pcdhb22	2.13007		Rab27b	9.562		Pcdhb7	5.17649		Pcdhb7	5.17649		Pcdhb7	5.17649					Cd14	62.1725		Pcdhb7	5.17649
D030074E01Rik	1.02383		Rell2	2.25128		Hbegf	33.2273		Cd74	4.80982		Cd74	4.80982
Slc6a7	1.02618		BC031181	2.33909		Cd14	62.1725		Impa2	4.103		Impa2	4.103
Dsg2	1.02642		Fzd8	2.34104		Cdo1	89.6724		Isoc1	4.03858		Isoc1	4.03858
4732423E21Rik	1.03353		Egr1	2.35947		Csf1r	146.034		Pcdhb16	3.90042		Pcdhb16	3.90042
Diap1	1.03559		Pfdn1	2.40893		Dpysl3	161.654		Slc26a2	3.83043		Slc26a2	3.83043
Yipf5	1.03601		Lims2	2.41985		Cdh2	180.2		Mc5r	3.78849		Mc5r	3.78849
Dctn4	1.04049		Gypc	2.52224					Hspa9	3.56848		Hspa9	3.56848
Zfp236	1.0406		Sft2d3	2.56251					Zfp397	3.45635		Zfp397	3.45635
Svil	1.04969		8030462N17Rik	2.66252					Matr3	3.29896		Matr3	3.29896
Cetn1	1.05453		Colec12	2.73474					Gnpda1	3.14034		Gnpda1	3.14034
Pdgfrb	1.06194		Sra1	2.77035					Scgb3a2	3.13857		Scgb3a2	3.13857
Nol4	1.06426		Kif20a	2.79443					Onecut2	2.98611		Onecut2	2.98611
Osbpl1a	1.0686		Fam13b	2.81673					Iws1	2.97879		Iws1	2.97879
Ndfip1	1.07548		Ercc3	2.82794					Fgf1	2.92293		Fgf1	2.92293
Elp2	1.077		1110032A13Rik	2.83173					Brd8	2.81779		Brd8	2.81779
Zfp407	1.08099		Mib1	2.85923					Rttn	2.77089		Rttn	2.77089
Napg	1.09853		Crem	2.93308					Lars	2.7553		Lars	2.7553
Gramd3	1.11444		Hdhd2	3.02447					Thoc1	2.74343		Thoc1	2.74343
Pcdhb1	1.12541		Kctd1	3.06744					Ino80c	2.61932		Ino80c	2.61932
Elac1	1.12967		Ablim3	3.10592					1700034H14Rik	2.588		1700034H14Rik	2.588
Zfp191	1.15146		Sil1	3.14723					Pcdh1	2.44993		Pcdh1	2.44993
Cabyr	1.15606		Sema6a	3.16874					Nme5	2.43901		Nme5	2.43901
Plac8l1	1.16772		Npc1	3.51206					Atp5a1	2.35668		Atp5a1	2.35668
Pcdhb6	1.16977		Bin1	3.5533					Seh1l	2.34798		Seh1l	2.34798
Ik	1.18865		Aldh7a1	3.55383					Pcdhb21	2.27641		Pcdhb21	2.27641
2700062C07Rik	1.19677		Tubb6	3.69807					4930503L19Rik	2.25548		4930503L19Rik	2.25548
Hsd17b4	1.22578		Galnt1	3.81187					Cxxc1	2.24633		Cxxc1	2.24633
Impact	1.23187		Slc25a46	4.05024					Nr3c1	2.22342		Nr3c1	2.22342
Apc	1.24761		Rnf165	4.08962					Acaa2	2.19606		Acaa2	2.19606
Ccbe1	1.258		Mocos	4.13183					Pcdhb10	2.19498		Pcdhb10	2.19498
Slc39a6	1.26055		Taf7	5.07381					Psmg2	2.17247		Psmg2	2.17247
Polr2d	1.26102		Cyb5	5.30615					5730494M16Rik	2.1688		5730494M16Rik	2.1688
E230025N22Rik	1.26121		D0H4S114	6.04172					0610009O20Rik	2.16269		0610009O20Rik	2.16269
Zmat2	1.26389		D18Ertd653e	7.77237					1500015A07Rik	2.14835		1500015A07Rik	2.14835
Wdr33	1.28257		Rab27b	9.562					Rpl17	2.11237		Rpl17	2.11237
St8sia5	1.28319		Hbegf	33.2273					5430411K18Rik	2.09407		5430411K18Rik	2.09407
Lama3	1.29543		Cd14	62.1725					Pcdhb8	2.05991		Pcdhb8	2.05991
Hars	1.3203		Cdo1	89.6724					Pcdhb14	2.05527		Pcdhb14	2.05527
Synpo	1.33783		Csf1r	146.034					Ptpn2	2.05159		Ptpn2	2.05159
Pcdhb3	1.37649		Dpysl3	161.654					Cul2	2.04127		Cul2	2.04127
Riok3	1.37721		Cdh2	180.2					Snx24	1.96193
Pcdhb17	1.37915								Tmed7	1.86441
Fech	1.38767								Rps14	1.84791
Rab18	1.39062								Snx2	1.84625
Gm672	1.40268								Stard6	1.83161
Usp14	1.40431								Afg3l2	1.8074
Snrpd1	1.41029								Cdx1	1.77224
1700066B19Rik	1.41083								Pcdhb15	1.77152
Slc35a4	1.41116								Nfatc1	1.72768
C330018D20Rik	1.41312								Slc14a2	1.71838
Dnd1	1.41492								Txnl1	1.70664
Apbb3	1.41848								Ccdc11	1.70459
1700034E13Rik	1.43593								Nedd4l	1.69929
Kcng2	1.44073								Zfp608	1.6866
Tmco6	1.45096								Ndst1	1.68611
Txnl4a	1.45762								Ppic	1.66413
Chmp1b	1.49406								Gfra3	1.62443
Fbn2	1.51398								Ythdc2	1.60907
Me2	1.51489								Arhgap12	1.57606
Map3k8	1.52099								Poli	1.57197
Spink3	1.53944								2210409D07Rik	1.53706
Fbxo38	1.54917								Pcdhb4	1.50825
Dym	1.56086								Mcc	1.5017
Hdac3	1.59448								Gm1614	1.48342
Wdr55	1.61927								Map3k2	1.47312
Reep5	1.62029								4933403F05Rik	1.46104
Pik3c3	1.63167								Eif1a	1.45181
Fem1c	1.63722								6030446N20Rik	1.43117
Ube2d2	1.66051								Srfbp1	1.42297
Ier3ip1	1.66856								Ankhd1	1.42272
Mbd1	1.66999								Mapre2	1.41571
Pqlc1	1.68597								Cplx4	1.41077
Spire1	1.6919								Hars2	1.41069
Mppe1	1.71027								Stk32a	1.39432
Etf1	1.72844								Cep120	1.36754
Ss18	1.74283								Fchsd1	1.36286
Phax	1.75352								2010001M09Rik	1.35435
Afap1l1	1.76499								Pcdhb20	1.34003
Cbln2	1.81709								Slmo1	1.3317
Rock1	1.82823								Slc4a9	1.32761
Lmnb1	1.85995								Commd10	1.32668
Tnfaip8	1.86808								Rnf138	1.32665
Atg12	1.87201								Socs6	1.30621
Ctdp1	1.89762								Pcdhb18	1.30217
Ctnna1	1.90756								Epb4.1l4a	1.30082
2010002N04Rik	1.93305								Mbd2	1.27947
Tshz1	1.9361								Prrc1	1.27249
Adrb2	1.95132								Zfp35	1.26231
Ammecr1l	1.98974								Tcerg1	1.25428
Rbm27	2.02727								Slc12a2	1.24566
Tcf4	2.0552								Rbbp8	1.23076
Ccdc112	2.06094								Lman1	1.22625
Zfp532	2.09155								Wdr36	1.22577
Pcdhb22	2.13007								Pias2	1.21336
Rell2	2.25128								Esco1	1.20474
BC031181	2.33909								Zadh2	1.19488
Fzd8	2.34104								Dcp2	1.18558
Egr1	2.35947								Arsi	1.18391
Pfdn1	2.40893								Neto1	1.1794
Lims2	2.41985								Rbm22	1.17926
Gypc	2.52224								Mex3c	1.17806
Sft2d3	2.56251								Arhgap26	1.17015
8030462N17Rik	2.66252								Rprd1a	1.16516
Colec12	2.73474								Mapk4	1.15542
Sra1	2.77035								Tcof1	1.14439
Kif20a	2.79443								Paip2	1.1438
Fam13b	2.81673								Cxxc5	1.1412
Ercc3	2.82794								Grpel2	1.10342
1110032A13Rik	2.83173								Smad2	1.10305
Mib1	2.85923								Sec11c	1.10221
Crem	2.93308								Csnk1g3	1.09295
Hdhd2	3.02447								Pggt1b	1.087
Kctd1	3.06744								Ftmt	1.08617
Ablim3	3.10592								Epc1	1.07847
Sil1	3.14723								Srp19	1.07079
Sema6a	3.16874								Rnf14	1.06479
Npc1	3.51206								Sap130	1.05899
Bin1	3.5533								Hrh4	1.05538
Aldh7a1	3.55383								Gnal	1.05166
Tubb6	3.69807								Csnk1a1	1.02555
Galnt1	3.81187								Cndp2	1.01882
Slc25a46	4.05024								Mro	1.00227
Rnf165	4.08962
Mocos	4.13183
Taf7	5.07381
Cyb5	5.30615
D0H4S114	6.04172
D18Ertd653e	7.77237
Rab27b	9.562
Hbegf	33.2273
Cd14	62.1725
Cdo1	89.6724
Csf1r	146.034
Dpysl3	161.654
Cdh2	180.2

## Sheet: TC10 vs stem
up>1(152)			up>2(49)			up>5(15)			down>1(115)			down>2(31)			down>5(4)			down>10(1)			up top5			down top5
S_up1	f_up1		S_up2	f_up2		S_up5	f_up5		S_down1	f_down1		S_down2	f_down2		S_down5	f_down5		S_down10	f_down10		Symbol	stem		Symbol	stem
Prrc1	1.00372		Napg	2.01765		Cndp2	5.18003		Camk2a	10.4588		Camk2a	10.4588		Camk2a	10.4588		Camk2a	10.4588		Csf1r	108.678		Camk2a	10.4588
Ftmt	1.00606		Tcf4	2.02641		Sec11c	5.71059		Aqp4	8.25565		Aqp4	8.25565		Aqp4	8.25565					Psmg2	63.5127		Aqp4	8.25565
Cetn1	1.01535		Slc35a4	2.05331		Reep5	5.73881		Nars	6.82082		Nars	6.82082		Nars	6.82082					Cdo1	50.9882		Nars	6.82082
Pstpip2	1.02201		Ercc3	2.09149		Npc1	6.18329		Myoz3	6.41255		Myoz3	6.41255		Myoz3	6.41255					Lims2	32.4594		Myoz3	6.41255
Cxxc1	1.03898		Dcp2	2.11783		D18Ertd653e	6.18331		Arhgap12	4.54965		Arhgap12	4.54965								4930503L19Rik	13.6362		Arhgap12	4.54965
Ankhd1	1.04497		Slc14a2	2.11867		Rab27b	6.23683		Mc5r	4.00839		Mc5r	4.00839
Zfp191	1.04855		Spink3	2.1397		Pqlc1	7.02172		Pcdhb21	3.85129		Pcdhb21	3.85129
Cbln2	1.04886		Pik3c3	2.17072		Mocos	7.17794		Zfp397	3.71403		Zfp397	3.71403
Nr3c1	1.06078		Mbd1	2.1723		Afap1l1	10.592		Cdx1	3.28933		Cdx1	3.28933
2700062C07Rik	1.07419		Plac8l1	2.19594		Cd74	11.029		Gypc	3.25972		Gypc	3.25972
Map3k8	1.07951		Colec12	2.40491		4930503L19Rik	13.6362		Brd8	3.17794		Brd8	3.17794
Rab18	1.09306		Impact	2.40603		Lims2	32.4594		Scgb3a2	3.1726		Scgb3a2	3.1726
Diap1	1.09354		Fam13b	2.4934		Cdo1	50.9882		Lars	2.93688		Lars	2.93688
Atp5a1	1.09522		Rbm27	2.58737		Psmg2	63.5127		Onecut2	2.86883		Onecut2	2.86883
Ppic	1.14867		Ammecr1l	2.60851		Csf1r	108.678		Isoc1	2.78335		Isoc1	2.78335
Ctdp1	1.16558		Sft2d3	2.69399					Hspa9	2.7038		Hspa9	2.7038
Aldh7a1	1.17495		Tubb6	2.72531					Pcdhb15	2.65233		Pcdhb15	2.65233
Sil1	1.18083		Ablim3	2.72749					Tcerg1	2.62005		Tcerg1	2.62005
Fzd8	1.18532		Galnt1	2.76524					Pcdhb20	2.60478		Pcdhb20	2.60478
Grpel2	1.19261		Mppe1	2.81619					Slmo1	2.54873		Slmo1	2.54873
Ik	1.19392		Rnf165	2.89042					Ccdc112	2.49591		Ccdc112	2.49591
Txnl4a	1.21395		Cd14	2.96948					Ptpn2	2.37122		Ptpn2	2.37122
Nedd4l	1.2284		Fgf1	2.97382					Map3k2	2.34246		Map3k2	2.34246
Mbd2	1.22974		Me2	3.26443					Rnf138	2.33766		Rnf138	2.33766
Zmat2	1.23087		D0H4S114	3.44286					Tmco6	2.29939		Tmco6	2.29939
Ndst1	1.23112		Dpysl3	3.47304					Srfbp1	2.29046		Srfbp1	2.29046
Osbpl1a	1.23347		Slc25a46	3.51046					Slc12a2	2.28491		Slc12a2	2.28491
Nol4	1.23387		C330018D20Rik	3.53141					Seh1l	2.20979		Seh1l	2.20979
Dctn4	1.23654		1110032A13Rik	3.69637					Egr1	2.13302		Egr1	2.13302
Pcdhb4	1.24626		Hbegf	3.7477					Rttn	2.03356		Rttn	2.03356
Proc	1.24899		Cyb5	4.06961					1500015A07Rik	2.00672		1500015A07Rik	2.00672
Pcdhb6	1.2615		Cxxc5	4.18755					Iws1	1.999
Bin1	1.27598		Sema6a	4.22895					Pcdhb17	1.96183
4933403F05Rik	1.28325		BC031181	4.93043					Rpl17	1.90084
Ythdc2	1.28472		Cndp2	5.18003					Matr3	1.8888
Eif1a	1.28618		Sec11c	5.71059					Kctd1	1.86831
Elac1	1.29228		Reep5	5.73881					Pcdhb18	1.8676
Ss18	1.29304		Npc1	6.18329					Pcdhb22	1.86609
Usp14	1.29348		D18Ertd653e	6.18331					Pcdhb16	1.83425
1700034E13Rik	1.30141		Rab27b	6.23683					Pcdhb10	1.76916
Ndufa2	1.30755		Pqlc1	7.02172					Pias2	1.74597
2010001M09Rik	1.3141		Mocos	7.17794					Pggt1b	1.72131
Rnf14	1.34089		Afap1l1	10.592					Ccdc11	1.7198
Pcdh1	1.34315		Cd74	11.029					Zfp608	1.71297
Synpo	1.34372		4930503L19Rik	13.6362					Wdr33	1.67099
Pcdhb1	1.34517		Lims2	32.4594					Zfp35	1.66554
E230025N22Rik	1.34758		Cdo1	50.9882					Epc1	1.65613
Sra1	1.35292		Psmg2	63.5127					Wdr36	1.59497
Slc39a6	1.3536		Csf1r	108.678					Elp2	1.57941
Gnal	1.35699								Zfp532	1.57432
Pfdn1	1.36176								Stk32a	1.57197
Apc	1.36318								Cul2	1.56182
Hars2	1.36915								2210409D07Rik	1.54787
Mcc	1.37583								Paip2	1.54236
Slc6a7	1.39343								Arhgap26	1.5403
Snx2	1.40226								Socs6	1.5221
Spire1	1.40587								Zadh2	1.48921
Polr2d	1.42211								Rprd1a	1.47727
Ino80c	1.42414								Gfra3	1.46432
Gramd3	1.43467								1700034H14Rik	1.45714
0610009O20Rik	1.45759								Hars	1.45065
Phax	1.45809								Cplx4	1.41341
Chmp1b	1.46572								Rnmt	1.40709
Atg12	1.46645								Apbb3	1.40566
Tshz1	1.48832								Rps14	1.39404
Lama3	1.49115								Impa2	1.39296
Acaa2	1.4912								Etf1	1.38142
Pcdhb14	1.49275								Kif20a	1.37619
Riok3	1.49734								Csnk1a1	1.37479
Dnd1	1.51065								Slc4a9	1.3634
Txnl1	1.5376								5430411K18Rik	1.35616
Ndfip1	1.54501								Rell2	1.35584
Smad2	1.56955								Srp19	1.3383
Commd10	1.5749								Pcdhb8	1.33336
Gnpda1	1.57759								Slc26a2	1.32324
Sap130	1.58677								Tmed7	1.30053
Ube2d2	1.58839								Cabyr	1.27534
Thoc1	1.59291								Fbxo38	1.27188
Mro	1.61568								Mex3c	1.26369
9430020K01Rik	1.64024								Arsi	1.26109
Ctnna1	1.65022								Afg3l2	1.2463
Cdh2	1.66761								4732423E21Rik	1.23117
Hdhd2	1.70273								Hdac3	1.22993
Nme5	1.71917								Csnk1g3	1.22729
Adrb2	1.73979								Epb4.1l4a	1.21589
Pcdhb3	1.75651								Tnfaip8	1.21088
Mib1	1.77921								Cep120	1.20513
Dym	1.78078								Wdr55	1.17421
Pdgfrb	1.78296								Zfp236	1.16142
1700066B19Rik	1.79177								Gm1614	1.15997
St8sia5	1.79476								D030074E01Rik	1.15901
Zfp407	1.80717								2010002N04Rik	1.14777
8030462N17Rik	1.80859								Mapk4	1.1279
Esco1	1.81092								Lman1	1.11255
Gm672	1.83027								Rbbp8	1.11058
Kcng2	1.834								Nfatc1	1.10613
Fech	1.86825								Rbm22	1.09644
Taf7	1.87182								Mapre2	1.08257
Ier3ip1	1.88445								Snrpd1	1.08187
Poli	1.91018								Fbn2	1.08148
Yipf5	1.957								Dsg2	1.0704
Hsd17b4	1.96542								Svil	1.06579
Lmnb1	1.97539								Pcdhb7	1.06234
Napg	2.01765								6030446N20Rik	1.06232
Tcf4	2.02641								Fem1c	1.05801
Slc35a4	2.05331								Stard6	1.05315
Ercc3	2.09149								Ccbe1	1.04827
Dcp2	2.11783								Fchsd1	1.04823
Slc14a2	2.11867								Snx24	1.04447
Spink3	2.1397								Crem	1.02342
Pik3c3	2.17072								5730494M16Rik	1.01889
Mbd1	2.1723								Neto1	1.01776
Plac8l1	2.19594								Rock1	1.01551
Colec12	2.40491								Tcof1	1.01496
Impact	2.40603								Hrh4	1.0138
Fam13b	2.4934
Rbm27	2.58737
Ammecr1l	2.60851
Sft2d3	2.69399
Tubb6	2.72531
Ablim3	2.72749
Galnt1	2.76524
Mppe1	2.81619
Rnf165	2.89042
Cd14	2.96948
Fgf1	2.97382
Me2	3.26443
D0H4S114	3.44286
Dpysl3	3.47304
Slc25a46	3.51046
C330018D20Rik	3.53141
1110032A13Rik	3.69637
Hbegf	3.7477
Cyb5	4.06961
Cxxc5	4.18755
Sema6a	4.22895
BC031181	4.93043
Cndp2	5.18003
Sec11c	5.71059
Reep5	5.73881
Npc1	6.18329
D18Ertd653e	6.18331
Rab27b	6.23683
Pqlc1	7.02172
Mocos	7.17794
Afap1l1	10.592
Cd74	11.029
4930503L19Rik	13.6362
Lims2	32.4594
Cdo1	50.9882
Psmg2	63.5127
Csf1r	108.678

## Sheet: TC10 vs ATII
up>1(58)			up>2(25)			up>5(12)			down>1(209)			down>2(165)			down>5(99)			down>10(56)			up top5			down top5
S_up1	f_up1		S_up2	f_up2		S_up5	f_up5		S_down1	f_down1		S_down2	f_down2		S_down5	f_down5		S_down10	f_down10		Symbol	ATII		Symbol	ATII
Commd10	1.06461		Nr3c1	2.03507		Impact	6.36494		Scgb3a2	5996.47		Scgb3a2	5996.47		Scgb3a2	5996.47		Scgb3a2	5996.47		Cdh2	92.297		Scgb3a2	5996.47
Pcdh1	1.1296		Pcdhb14	2.26832		Lims2	6.77377		Apc	125.498		Apc	125.498		Apc	125.498		Apc	125.498		Me2	36.7291		Apc	125.498
Gnpda1	1.15607		Ier3ip1	2.27244		4732423E21Rik	7.59142		Snx24	124.434		Snx24	124.434		Snx24	124.434		Snx24	124.434		Pdgfrb	35.1292		Snx24	124.434
Ablim3	1.21437		Cdx1	2.2855		Mcc	8.3029		Cd74	107.766		Cd74	107.766		Cd74	107.766		Cd74	107.766		Dpysl3	25.3818		Cd74	107.766
Mbd1	1.21987		Eif1a	2.37868		Bin1	8.44048		Adrb2	100.317		Adrb2	100.317		Adrb2	100.317		Adrb2	100.317		Tubb6	17.619		Adrb2	100.317
Spire1	1.22568		Tcf4	2.83107		Kif20a	10.6444		D030074E01Rik	98.4319		D030074E01Rik	98.4319		D030074E01Rik	98.4319		D030074E01Rik	98.4319
Pcdhb16	1.26771		Gypc	2.98584		Rpl17	16.5243		Epb4.1l4a	82.0827		Epb4.1l4a	82.0827		Epb4.1l4a	82.0827		Epb4.1l4a	82.0827
Ik	1.27047		Gm672	3.18827		Tubb6	17.619		Txnl1	79.4136		Txnl1	79.4136		Txnl1	79.4136		Txnl1	79.4136
Tshz1	1.27612		Myoz3	3.61225		Dpysl3	25.3818		Mppe1	64.8799		Mppe1	64.8799		Mppe1	64.8799		Mppe1	64.8799
9430020K01Rik	1.302		Onecut2	3.73915		Pdgfrb	35.1292		Diap1	58.4886		Diap1	58.4886		Diap1	58.4886		Diap1	58.4886
Dctn4	1.31539		Afg3l2	3.94857		Me2	36.7291		Ccdc11	56.8368		Ccdc11	56.8368		Ccdc11	56.8368		Ccdc11	56.8368
Rab18	1.3245		Cdo1	4.01221		Cdh2	92.297		Afap1l1	54.9387		Afap1l1	54.9387		Afap1l1	54.9387		Afap1l1	54.9387
Pcdhb18	1.34123		Slc39a6	4.43627					Fgf1	48.9737		Fgf1	48.9737		Fgf1	48.9737		Fgf1	48.9737
Hars2	1.3417		Impact	6.36494					Pggt1b	44.727		Pggt1b	44.727		Pggt1b	44.727		Pggt1b	44.727
Tcof1	1.35243		Lims2	6.77377					Slc26a2	43.3065		Slc26a2	43.3065		Slc26a2	43.3065		Slc26a2	43.3065
Lman1	1.37356		4732423E21Rik	7.59142					Grpel2	42.3406		Grpel2	42.3406		Grpel2	42.3406		Grpel2	42.3406
Cplx4	1.38204		Mcc	8.3029					Egr1	42.135		Egr1	42.135		Egr1	42.135		Egr1	42.135
Txnl4a	1.38639		Bin1	8.44048					Dcp2	41.9618		Dcp2	41.9618		Dcp2	41.9618		Dcp2	41.9618
Rbbp8	1.40653		Kif20a	10.6444					Kctd1	32.4981		Kctd1	32.4981		Kctd1	32.4981		Kctd1	32.4981
Pcdhb22	1.423		Rpl17	16.5243					Brd8	31.5012		Brd8	31.5012		Brd8	31.5012		Brd8	31.5012
Rnf14	1.46011		Tubb6	17.619					Npc1	31.1473		Npc1	31.1473		Npc1	31.1473		Npc1	31.1473
Csf1r	1.48081		Dpysl3	25.3818					Tmed7	30.9647		Tmed7	30.9647		Tmed7	30.9647		Tmed7	30.9647
Fech	1.48139		Pdgfrb	35.1292					2010001M09Rik	30.6654		2010001M09Rik	30.6654		2010001M09Rik	30.6654		2010001M09Rik	30.6654
Pcdhb21	1.50496		Me2	36.7291					Pik3c3	30.0791		Pik3c3	30.0791		Pik3c3	30.0791		Pik3c3	30.0791
Pcdhb17	1.52577		Cdh2	92.297					Arsi	28.2639		Arsi	28.2639		Arsi	28.2639		Arsi	28.2639
Yipf5	1.5671								Gramd3	26.8561		Gramd3	26.8561		Gramd3	26.8561		Gramd3	26.8561
D18Ertd653e	1.59057								Svil	24.8255		Svil	24.8255		Svil	24.8255		Svil	24.8255
Camk2a	1.60717								Dsg2	24.4949		Dsg2	24.4949		Dsg2	24.4949		Dsg2	24.4949
Colec12	1.63928								Rbm22	23.4338		Rbm22	23.4338		Rbm22	23.4338		Rbm22	23.4338
Usp14	1.71613								Cndp2	22.6712		Cndp2	22.6712		Cndp2	22.6712		Cndp2	22.6712
Rprd1a	1.91436								Osbpl1a	22.4216		Osbpl1a	22.4216		Osbpl1a	22.4216		Osbpl1a	22.4216
4930503L19Rik	1.93753								Nme5	21.7908		Nme5	21.7908		Nme5	21.7908		Nme5	21.7908
Atg12	1.99739								Fzd8	21.1301		Fzd8	21.1301		Fzd8	21.1301		Fzd8	21.1301
Nr3c1	2.03507								Galnt1	20.7009		Galnt1	20.7009		Galnt1	20.7009		Galnt1	20.7009
Pcdhb14	2.26832								Rab27b	18.4417		Rab27b	18.4417		Rab27b	18.4417		Rab27b	18.4417
Ier3ip1	2.27244								Zfp608	18.4245		Zfp608	18.4245		Zfp608	18.4245		Zfp608	18.4245
Cdx1	2.2855								D0H4S114	18.4045		D0H4S114	18.4045		D0H4S114	18.4045		D0H4S114	18.4045
Eif1a	2.37868								Phax	17.5238		Phax	17.5238		Phax	17.5238		Phax	17.5238
Tcf4	2.83107								1110032A13Rik	15.2706		1110032A13Rik	15.2706		1110032A13Rik	15.2706		1110032A13Rik	15.2706
Gypc	2.98584								Slc12a2	14.8801		Slc12a2	14.8801		Slc12a2	14.8801		Slc12a2	14.8801
Gm672	3.18827								Thoc1	13.9652		Thoc1	13.9652		Thoc1	13.9652		Thoc1	13.9652
Myoz3	3.61225								Nars	13.5617		Nars	13.5617		Nars	13.5617		Nars	13.5617
Onecut2	3.73915								Matr3	13.4724		Matr3	13.4724		Matr3	13.4724		Matr3	13.4724
Afg3l2	3.94857								Rock1	13.3186		Rock1	13.3186		Rock1	13.3186		Rock1	13.3186
Cdo1	4.01221								St8sia5	12.9121		St8sia5	12.9121		St8sia5	12.9121		St8sia5	12.9121
Slc39a6	4.43627								Reep5	12.6524		Reep5	12.6524		Reep5	12.6524		Reep5	12.6524
Impact	6.36494								Hbegf	12.422		Hbegf	12.422		Hbegf	12.422		Hbegf	12.422
Lims2	6.77377								Rbm27	12.4046		Rbm27	12.4046		Rbm27	12.4046		Rbm27	12.4046
4732423E21Rik	7.59142								Ndst1	12.3894		Ndst1	12.3894		Ndst1	12.3894		Ndst1	12.3894
Mcc	8.3029								Zfp532	12.2402		Zfp532	12.2402		Zfp532	12.2402		Zfp532	12.2402
Bin1	8.44048								Ino80c	12.0112		Ino80c	12.0112		Ino80c	12.0112		Ino80c	12.0112
Kif20a	10.6444								Fbn2	11.4528		Fbn2	11.4528		Fbn2	11.4528		Fbn2	11.4528
Rpl17	16.5243								Nfatc1	11.3504		Nfatc1	11.3504		Nfatc1	11.3504		Nfatc1	11.3504
Tubb6	17.619								BC031181	10.5996		BC031181	10.5996		BC031181	10.5996		BC031181	10.5996
Dpysl3	25.3818								Socs6	10.2883		Socs6	10.2883		Socs6	10.2883		Socs6	10.2883
Pdgfrb	35.1292								Cep120	10.256		Cep120	10.256		Cep120	10.256		Cep120	10.256
Me2	36.7291								Zadh2	9.89398		Zadh2	9.89398		Zadh2	9.89398
Cdh2	92.297								Epc1	9.84656		Epc1	9.84656		Epc1	9.84656
									Kcng2	9.77975		Kcng2	9.77975		Kcng2	9.77975
									Pstpip2	9.3465		Pstpip2	9.3465		Pstpip2	9.3465
									Arhgap26	9.05977		Arhgap26	9.05977		Arhgap26	9.05977
									Prrc1	8.77852		Prrc1	8.77852		Prrc1	8.77852
									4933403F05Rik	8.48681		4933403F05Rik	8.48681		4933403F05Rik	8.48681
									Stk32a	8.47495		Stk32a	8.47495		Stk32a	8.47495
									Ankhd1	8.24364		Ankhd1	8.24364		Ankhd1	8.24364
									Nol4	8.20013		Nol4	8.20013		Nol4	8.20013
									Fem1c	7.93337		Fem1c	7.93337		Fem1c	7.93337
									5730494M16Rik	7.88007		5730494M16Rik	7.88007		5730494M16Rik	7.88007
									Aqp4	7.78955		Aqp4	7.78955		Aqp4	7.78955
									Proc	7.64867		Proc	7.64867		Proc	7.64867
									Pcdhb3	7.4111		Pcdhb3	7.4111		Pcdhb3	7.4111
									Ptpn2	7.34991		Ptpn2	7.34991		Ptpn2	7.34991
									Crem	7.26993		Crem	7.26993		Crem	7.26993
									Srp19	7.209		Srp19	7.209		Srp19	7.209
									1500015A07Rik	6.96624		1500015A07Rik	6.96624		1500015A07Rik	6.96624
									Tmco6	6.66248		Tmco6	6.66248		Tmco6	6.66248
									Slc6a7	6.64655		Slc6a7	6.64655		Slc6a7	6.64655
									Stard6	6.54381		Stard6	6.54381		Stard6	6.54381
									1700034E13Rik	6.47162		1700034E13Rik	6.47162		1700034E13Rik	6.47162
									Pcdhb10	6.40551		Pcdhb10	6.40551		Pcdhb10	6.40551
									Slc14a2	6.35371		Slc14a2	6.35371		Slc14a2	6.35371
									Hdhd2	6.34771		Hdhd2	6.34771		Hdhd2	6.34771
									Rnf165	6.34635		Rnf165	6.34635		Rnf165	6.34635
									2210409D07Rik	6.30602		2210409D07Rik	6.30602		2210409D07Rik	6.30602
									Esco1	6.29358		Esco1	6.29358		Esco1	6.29358
									Tcerg1	5.9981		Tcerg1	5.9981		Tcerg1	5.9981
									Smad2	5.96445		Smad2	5.96445		Smad2	5.96445
									Pfdn1	5.92223		Pfdn1	5.92223		Pfdn1	5.92223
									Lama3	5.8316		Lama3	5.8316		Lama3	5.8316
									Cxxc1	5.59786		Cxxc1	5.59786		Cxxc1	5.59786
									Hars	5.54336		Hars	5.54336		Hars	5.54336
									Etf1	5.41402		Etf1	5.41402		Etf1	5.41402
									Rttn	5.30283		Rttn	5.30283		Rttn	5.30283
									Dym	5.2831		Dym	5.2831		Dym	5.2831
									Zfp236	5.14327		Zfp236	5.14327		Zfp236	5.14327
									Iws1	5.10546		Iws1	5.10546		Iws1	5.10546
									Fam13b	5.06835		Fam13b	5.06835		Fam13b	5.06835
									Slc35a4	5.05421		Slc35a4	5.05421		Slc35a4	5.05421
									2700062C07Rik	5.03681		2700062C07Rik	5.03681		2700062C07Rik	5.03681
									Acaa2	4.99152		Acaa2	4.99152
									Mapk4	4.88912		Mapk4	4.88912
									Rnmt	4.85081		Rnmt	4.85081
									Cetn1	4.72145		Cetn1	4.72145
									Pcdhb6	4.64247		Pcdhb6	4.64247
									Ccbe1	4.57653		Ccbe1	4.57653
									Mapre2	4.57003		Mapre2	4.57003
									Gnal	4.55383		Gnal	4.55383
									Gfra3	4.33581		Gfra3	4.33581
									Ftmt	4.30831		Ftmt	4.30831
									Paip2	4.29637		Paip2	4.29637
									Sec11c	4.19294		Sec11c	4.19294
									Hdac3	4.18067		Hdac3	4.18067
									Ccdc112	4.17549		Ccdc112	4.17549
									Nedd4l	4.15895		Nedd4l	4.15895
									Pcdhb15	4.04908		Pcdhb15	4.04908
									Atp5a1	4.00782		Atp5a1	4.00782
									Zfp35	3.94481		Zfp35	3.94481
									Cabyr	3.89215		Cabyr	3.89215
									Map3k2	3.73972		Map3k2	3.73972
									Cd14	3.70914		Cd14	3.70914
									Pcdhb1	3.65359		Pcdhb1	3.65359
									Chmp1b	3.64575		Chmp1b	3.64575
									E230025N22Rik	3.63918		E230025N22Rik	3.63918
									Ythdc2	3.56805		Ythdc2	3.56805
									Synpo	3.43748		Synpo	3.43748
									Tnfaip8	3.43333		Tnfaip8	3.43333
									Rell2	3.36523		Rell2	3.36523
									Neto1	3.32767		Neto1	3.32767
									Zfp397	3.30669		Zfp397	3.30669
									Cxxc5	3.30238		Cxxc5	3.30238
									Mc5r	3.25386		Mc5r	3.25386
									Ercc3	3.19621		Ercc3	3.19621
									2010002N04Rik	3.12779		2010002N04Rik	3.12779
									Mro	3.04261		Mro	3.04261
									Mib1	3.0324		Mib1	3.0324
									Wdr33	3.02186		Wdr33	3.02186
									Rnf138	2.96746		Rnf138	2.96746
									Wdr36	2.95566		Wdr36	2.95566
									5430411K18Rik	2.92307		5430411K18Rik	2.92307
									Elac1	2.9209		Elac1	2.9209
									Pcdhb20	2.90951		Pcdhb20	2.90951
									Hsd17b4	2.86832		Hsd17b4	2.86832
									1700034H14Rik	2.71888		1700034H14Rik	2.71888
									Spink3	2.70348		Spink3	2.70348
									Ndfip1	2.66448		Ndfip1	2.66448
									Poli	2.62957		Poli	2.62957
									Seh1l	2.51437		Seh1l	2.51437
									8030462N17Rik	2.51278		8030462N17Rik	2.51278
									Plac8l1	2.48764		Plac8l1	2.48764
									Ctdp1	2.47916		Ctdp1	2.47916
									Cul2	2.43409		Cul2	2.43409
									Sil1	2.35367		Sil1	2.35367
									Pcdhb8	2.34382		Pcdhb8	2.34382
									1700066B19Rik	2.29179		1700066B19Rik	2.29179
									Taf7	2.28726		Taf7	2.28726
									Cbln2	2.26099		Cbln2	2.26099
									Ammecr1l	2.22995		Ammecr1l	2.22995
									Csnk1a1	2.2193		Csnk1a1	2.2193
									Fbxo38	2.21708		Fbxo38	2.21708
									Lmnb1	2.13863		Lmnb1	2.13863
									Mocos	2.09883		Mocos	2.09883
									Isoc1	2.09623		Isoc1	2.09623
									Napg	2.09359		Napg	2.09359
									0610009O20Rik	2.07923		0610009O20Rik	2.07923
									Gm1614	2.02796		Gm1614	2.02796
									Sap130	1.94859
									Arhgap12	1.89216
									Csnk1g3	1.87526
									Ube2d2	1.86448
									C330018D20Rik	1.8617
									Zmat2	1.80852
									Slmo1	1.79558
									Elp2	1.79237
									Sft2d3	1.76876
									Slc4a9	1.73976
									Apbb3	1.7299
									Map3k8	1.72363
									Ss18	1.7097
									Ppic	1.70447
									Sema6a	1.68866
									Ndufa2	1.6747
									Slc25a46	1.64271
									Mex3c	1.63808
									Dnd1	1.61796
									Snrpd1	1.60106
									Wdr55	1.59832
									Snx2	1.55055
									Pcdhb7	1.53662
									Cyb5	1.51104
									Riok3	1.41374
									Ctnna1	1.40765
									Mbd2	1.38698
									Srfbp1	1.37671
									Hspa9	1.36191
									Rps14	1.3561
									Impa2	1.33932
									Pcdhb4	1.27678
									Polr2d	1.22496
									Fchsd1	1.22132
									Psmg2	1.21516
									Lars	1.17256
									Zfp191	1.16978
									Hrh4	1.15259
									Pias2	1.10295
									6030446N20Rik	1.0889
									Aldh7a1	1.0378
									Pqlc1	1.03508
									Sra1	1.03376
									Zfp407	1.03317

## Sheet: TC10 vs CD8BL
up>1(69)			up>2(42)			up>5(20)			down>1(198)			down>2(153)			down>5(94)			down>10(59)			up top5			down top5
S_up1	f_up1		S_up2	f_up2		S_up5	f_up5		S_down1	f_down1		S_down2	f_down2		S_down5	f_down5		S_down10	f_down10		Symbol	CD8BL		Symbol	CD8BL
Nr3c1	1.1064		Synpo	2.03507		Cd14	5.2209		D030074E01Rik	407.038		D030074E01Rik	407.038		D030074E01Rik	407.038		D030074E01Rik	407.038		Tubb6	314.513		D030074E01Rik	407.038
Sra1	1.13404		Spire1	2.1125		Aldh7a1	5.5149		Mppe1	355.329		Mppe1	355.329		Mppe1	355.329		Mppe1	355.329		Dpysl3	157.507		Mppe1	355.329
Ftmt	1.15891		Fzd8	2.24664		Pcdh1	6.69947		Gramd3	325.886		Gramd3	325.886		Gramd3	325.886		Gramd3	325.886		Cdh2	155.305		Gramd3	325.886
Gypc	1.16293		Pqlc1	2.26908		Cdo1	6.75088		Dcp2	154.282		Dcp2	154.282		Dcp2	154.282		Dcp2	154.282		Pdgfrb	135.603		Dcp2	154.282
Impact	1.23448		D0H4S114	2.28401		Gm672	8.30297		Brd8	111.07		Brd8	111.07		Brd8	111.07		Brd8	111.07		Lims2	134.385		Brd8	111.07
D18Ertd653e	1.27798		Onecut2	2.35495		Ctnna1	8.74326		Txnl1	98.2918		Txnl1	98.2918		Txnl1	98.2918		Txnl1	98.2918
Ppic	1.28826		Mocos	2.46692		4732423E21Rik	9.8366		Apc	85.3063		Apc	85.3063		Apc	85.3063		Apc	85.3063
Cyb5	1.29016		Pcdhb16	2.52797		Colec12	10.3294		2010001M09Rik	84.5236		2010001M09Rik	84.5236		2010001M09Rik	84.5236		2010001M09Rik	84.5236
Neto1	1.29208		Fech	2.54493		Hbegf	10.6256		Crem	80.1996		Crem	80.1996		Crem	80.1996		Crem	80.1996
Rnf14	1.30618		Pcdhb22	2.55366		Bin1	11.3284		Pggt1b	75.1948		Pggt1b	75.1948		Pggt1b	75.1948		Pggt1b	75.1948
Usp14	1.32308		Lama3	2.79911		Mcc	11.4774		Thoc1	66.4448		Thoc1	66.4448		Thoc1	66.4448		Thoc1	66.4448
Cbln2	1.33665		Pcdhb20	2.80749		9430020K01Rik	21.3274		Galnt1	52.8521		Galnt1	52.8521		Galnt1	52.8521		Galnt1	52.8521
Slc39a6	1.43041		Pcdhb18	2.8223		Csf1r	24.89		Diap1	48.666		Diap1	48.666		Diap1	48.666		Diap1	48.666
Gnpda1	1.47947		Commd10	2.99052		Kif20a	33.9547		Rbm22	43.4319		Rbm22	43.4319		Rbm22	43.4319		Rbm22	43.4319
Slc12a2	1.49594		Lman1	3.31288		Ablim3	43.5678		Pik3c3	41.7634		Pik3c3	41.7634		Pik3c3	41.7634		Pik3c3	41.7634
Nedd4l	1.53625		Eif1a	3.46463		Lims2	134.385		Fam13b	36.124		Fam13b	36.124		Fam13b	36.124		Fam13b	36.124
Zfp532	1.65536		Tcf4	3.47774		Pdgfrb	135.603		Phax	33.244		Phax	33.244		Phax	33.244		Phax	33.244
Sil1	1.66377		Pcdhb7	3.54635		Cdh2	155.305		Rnf138	32.433		Rnf138	32.433		Rnf138	32.433		Rnf138	32.433
Tcof1	1.70973		Pcdhb17	3.68597		Dpysl3	157.507		Matr3	32.1515		Matr3	32.1515		Matr3	32.1515		Matr3	32.1515
Ier3ip1	1.7489		Rpl17	3.90778		Tubb6	314.513		Rock1	31.4214		Rock1	31.4214		Rock1	31.4214		Rock1	31.4214
Yipf5	1.74988		Myoz3	4.09124					5730494M16Rik	26.8229		5730494M16Rik	26.8229		5730494M16Rik	26.8229		5730494M16Rik	26.8229
Nme5	1.79784		Hrh4	4.24755					Esco1	26.0638		Esco1	26.0638		Esco1	26.0638		Esco1	26.0638
Afg3l2	1.81396		Cd14	5.2209					Nfatc1	25.0335		Nfatc1	25.0335		Nfatc1	25.0335		Nfatc1	25.0335
Rprd1a	1.84997		Aldh7a1	5.5149					Epc1	24.2651		Epc1	24.2651		Epc1	24.2651		Epc1	24.2651
8030462N17Rik	1.88154		Pcdh1	6.69947					Stk32a	24.1956		Stk32a	24.1956		Stk32a	24.1956		Stk32a	24.1956
Pcdhb21	1.8834		Cdo1	6.75088					Rbm27	24.0388		Rbm27	24.0388		Rbm27	24.0388		Rbm27	24.0388
Txnl4a	1.93964		Gm672	8.30297					Arsi	23.9493		Arsi	23.9493		Arsi	23.9493		Arsi	23.9493
Synpo	2.03507		Ctnna1	8.74326					Svil	22.941		Svil	22.941		Svil	22.941		Svil	22.941
Spire1	2.1125		4732423E21Rik	9.8366					Tmed7	20.0259		Tmed7	20.0259		Tmed7	20.0259		Tmed7	20.0259
Fzd8	2.24664		Colec12	10.3294					Arhgap26	19.5659		Arhgap26	19.5659		Arhgap26	19.5659		Arhgap26	19.5659
Pqlc1	2.26908		Hbegf	10.6256					Ythdc2	19.451		Ythdc2	19.451		Ythdc2	19.451		Ythdc2	19.451
D0H4S114	2.28401		Bin1	11.3284					Zfp236	18.6421		Zfp236	18.6421		Zfp236	18.6421		Zfp236	18.6421
Onecut2	2.35495		Mcc	11.4774					St8sia5	17.8892		St8sia5	17.8892		St8sia5	17.8892		St8sia5	17.8892
Mocos	2.46692		9430020K01Rik	21.3274					Slc26a2	17.7594		Slc26a2	17.7594		Slc26a2	17.7594		Slc26a2	17.7594
Pcdhb16	2.52797		Csf1r	24.89					Tcerg1	17.1392		Tcerg1	17.1392		Tcerg1	17.1392		Tcerg1	17.1392
Fech	2.54493		Kif20a	33.9547					Iws1	16.7873		Iws1	16.7873		Iws1	16.7873		Iws1	16.7873
Pcdhb22	2.55366		Ablim3	43.5678					Ino80c	16.5668		Ino80c	16.5668		Ino80c	16.5668		Ino80c	16.5668
Lama3	2.79911		Lims2	134.385					Nars	15.9385		Nars	15.9385		Nars	15.9385		Nars	15.9385
Pcdhb20	2.80749		Pdgfrb	135.603					Rnmt	15.8365		Rnmt	15.8365		Rnmt	15.8365		Rnmt	15.8365
Pcdhb18	2.8223		Cdh2	155.305					Zadh2	15.615		Zadh2	15.615		Zadh2	15.615		Zadh2	15.615
Commd10	2.99052		Dpysl3	157.507					Grpel2	15.461		Grpel2	15.461		Grpel2	15.461		Grpel2	15.461
Lman1	3.31288		Tubb6	314.513					1700034H14Rik	15.0823		1700034H14Rik	15.0823		1700034H14Rik	15.0823		1700034H14Rik	15.0823
Eif1a	3.46463								Cep120	15.0356		Cep120	15.0356		Cep120	15.0356		Cep120	15.0356
Tcf4	3.47774								Ptpn2	14.1563		Ptpn2	14.1563		Ptpn2	14.1563		Ptpn2	14.1563
Pcdhb7	3.54635								Sec11c	13.1723		Sec11c	13.1723		Sec11c	13.1723		Sec11c	13.1723
Pcdhb17	3.68597								Kctd1	13.0371		Kctd1	13.0371		Kctd1	13.0371		Kctd1	13.0371
Rpl17	3.90778								Ankhd1	13.0181		Ankhd1	13.0181		Ankhd1	13.0181		Ankhd1	13.0181
Myoz3	4.09124								Pcdhb8	12.8221		Pcdhb8	12.8221		Pcdhb8	12.8221		Pcdhb8	12.8221
Hrh4	4.24755								Smad2	12.8082		Smad2	12.8082		Smad2	12.8082		Smad2	12.8082
Cd14	5.2209								Rell2	12.5221		Rell2	12.5221		Rell2	12.5221		Rell2	12.5221
Aldh7a1	5.5149								Hdhd2	12.3201		Hdhd2	12.3201		Hdhd2	12.3201		Hdhd2	12.3201
Pcdh1	6.69947								Tmco6	12.0501		Tmco6	12.0501		Tmco6	12.0501		Tmco6	12.0501
Cdo1	6.75088								Slc6a7	11.5151		Slc6a7	11.5151		Slc6a7	11.5151		Slc6a7	11.5151
Gm672	8.30297								Rttn	11.4467		Rttn	11.4467		Rttn	11.4467		Rttn	11.4467
Ctnna1	8.74326								Hars	11.0172		Hars	11.0172		Hars	11.0172		Hars	11.0172
4732423E21Rik	9.8366								Cndp2	10.8752		Cndp2	10.8752		Cndp2	10.8752		Cndp2	10.8752
Colec12	10.3294								Socs6	10.6998		Socs6	10.6998		Socs6	10.6998		Socs6	10.6998
Hbegf	10.6256								Fem1c	10.4269		Fem1c	10.4269		Fem1c	10.4269		Fem1c	10.4269
Bin1	11.3284								Ss18	10.2897		Ss18	10.2897		Ss18	10.2897		Ss18	10.2897
Mcc	11.4774								Csnk1g3	9.99657		Csnk1g3	9.99657		Csnk1g3	9.99657
9430020K01Rik	21.3274								E230025N22Rik	9.9777		E230025N22Rik	9.9777		E230025N22Rik	9.9777
Csf1r	24.89								Paip2	9.90205		Paip2	9.90205		Paip2	9.90205
Kif20a	33.9547								1110032A13Rik	9.82107		1110032A13Rik	9.82107		1110032A13Rik	9.82107
Ablim3	43.5678								Map3k2	9.71605		Map3k2	9.71605		Map3k2	9.71605
Lims2	134.385								4933403F05Rik	8.8565		4933403F05Rik	8.8565		4933403F05Rik	8.8565
Pdgfrb	135.603								Cxxc5	8.63261		Cxxc5	8.63261		Cxxc5	8.63261
Cdh2	155.305								1500015A07Rik	8.11113		1500015A07Rik	8.11113		1500015A07Rik	8.11113
Dpysl3	157.507								Chmp1b	7.99824		Chmp1b	7.99824		Chmp1b	7.99824
Tubb6	314.513								Poli	7.83977		Poli	7.83977		Poli	7.83977
									Srp19	7.82661		Srp19	7.82661		Srp19	7.82661
									Cul2	7.7881		Cul2	7.7881		Cul2	7.7881
									Slc14a2	7.5233		Slc14a2	7.5233		Slc14a2	7.5233
									Ercc3	7.40961		Ercc3	7.40961		Ercc3	7.40961
									Cabyr	7.36552		Cabyr	7.36552		Cabyr	7.36552
									Epb4.1l4a	7.30004		Epb4.1l4a	7.30004		Epb4.1l4a	7.30004
									Stard6	7.17599		Stard6	7.17599		Stard6	7.17599
									Hdac3	7.08171		Hdac3	7.08171		Hdac3	7.08171
									Rnf165	7.04648		Rnf165	7.04648		Rnf165	7.04648
									Prrc1	6.84273		Prrc1	6.84273		Prrc1	6.84273
									Cxxc1	6.83739		Cxxc1	6.83739		Cxxc1	6.83739
									Gnal	6.8248		Gnal	6.8248		Gnal	6.8248
									Apbb3	6.17502		Apbb3	6.17502		Apbb3	6.17502
									2700062C07Rik	5.9859		2700062C07Rik	5.9859		2700062C07Rik	5.9859
									1700034E13Rik	5.92674		1700034E13Rik	5.92674		1700034E13Rik	5.92674
									Sft2d3	5.91053		Sft2d3	5.91053		Sft2d3	5.91053
									2210409D07Rik	5.72026		2210409D07Rik	5.72026		2210409D07Rik	5.72026
									Reep5	5.67264		Reep5	5.67264		Reep5	5.67264
									Etf1	5.5075		Etf1	5.5075		Etf1	5.5075
									Zfp35	5.3995		Zfp35	5.3995		Zfp35	5.3995
									Napg	5.29635		Napg	5.29635		Napg	5.29635
									Wdr36	5.27914		Wdr36	5.27914		Wdr36	5.27914
									Pcdhb3	5.10351		Pcdhb3	5.10351		Pcdhb3	5.10351
									Elac1	5.01793		Elac1	5.01793		Elac1	5.01793
									Mapk4	5.00557		Mapk4	5.00557		Mapk4	5.00557
									Mib1	4.94705		Mib1	4.94705
									Kcng2	4.90801		Kcng2	4.90801
									Cetn1	4.67524		Cetn1	4.67524
									Fbxo38	4.57949		Fbxo38	4.57949
									5430411K18Rik	4.55975		5430411K18Rik	4.55975
									Zmat2	4.38449		Zmat2	4.38449
									Ube2d2	4.20994		Ube2d2	4.20994
									Ndfip1	4.19412		Ndfip1	4.19412
									Zfp397	4.10524		Zfp397	4.10524
									Slc25a46	3.86617		Slc25a46	3.86617
									Ccbe1	3.86548		Ccbe1	3.86548
									Taf7	3.8542		Taf7	3.8542
									Csnk1a1	3.8127		Csnk1a1	3.8127
									Atp5a1	3.79724		Atp5a1	3.79724
									Arhgap12	3.77615		Arhgap12	3.77615
									Adrb2	3.77452		Adrb2	3.77452
									BC031181	3.68662		BC031181	3.68662
									Dym	3.53016		Dym	3.53016
									Wdr33	3.52653		Wdr33	3.52653
									Mbd2	3.50234		Mbd2	3.50234
									Egr1	3.45658		Egr1	3.45658
									Cd74	3.45446		Cd74	3.45446
									Hars2	3.3125		Hars2	3.3125
									Scgb3a2	3.29683		Scgb3a2	3.29683
									Ctdp1	3.28642		Ctdp1	3.28642
									Slc35a4	3.27991		Slc35a4	3.27991
									Plac8l1	3.2254		Plac8l1	3.2254
									Riok3	3.16637		Riok3	3.16637
									Mapre2	3.11838		Mapre2	3.11838
									Pcdhb15	3.02194		Pcdhb15	3.02194
									Dsg2	3.02029		Dsg2	3.02029
									Ndst1	2.99933		Ndst1	2.99933
									Srfbp1	2.98617		Srfbp1	2.98617
									Fchsd1	2.95204		Fchsd1	2.95204
									Lars	2.94436		Lars	2.94436
									Spink3	2.91065		Spink3	2.91065
									4930503L19Rik	2.80854		4930503L19Rik	2.80854
									Sap130	2.73547		Sap130	2.73547
									Fgf1	2.66107		Fgf1	2.66107
									Psmg2	2.64763		Psmg2	2.64763
									Mc5r	2.63979		Mc5r	2.63979
									Tnfaip8	2.60441		Tnfaip8	2.60441
									Fbn2	2.53783		Fbn2	2.53783
									Mro	2.52793		Mro	2.52793
									Ammecr1l	2.51122		Ammecr1l	2.51122
									1700066B19Rik	2.49811		1700066B19Rik	2.49811
									Elp2	2.45616		Elp2	2.45616
									Proc	2.44668		Proc	2.44668
									Pcdhb1	2.44311		Pcdhb1	2.44311
									Ik	2.3588		Ik	2.3588
									Wdr55	2.29674		Wdr55	2.29674
									Ccdc112	2.28288		Ccdc112	2.28288
									Pias2	2.27466		Pias2	2.27466
									Pstpip2	2.25765		Pstpip2	2.25765
									Map3k8	2.16173		Map3k8	2.16173
									Slmo1	2.11723		Slmo1	2.11723
									C330018D20Rik	2.11711		C330018D20Rik	2.11711
									Pcdhb4	2.11602		Pcdhb4	2.11602
									Pfdn1	2.01514		Pfdn1	2.01514
									Slc4a9	1.99515
									Zfp608	1.9767
									Aqp4	1.95726
									Pcdhb6	1.94004
									Polr2d	1.92596
									Zfp191	1.88392
									Snx2	1.81489
									Sema6a	1.80941
									Nol4	1.77797
									Pcdhb10	1.77176
									Hspa9	1.73909
									Rbbp8	1.73569
									Seh1l	1.71226
									Impa2	1.69172
									Afap1l1	1.68285
									Snrpd1	1.66875
									Lmnb1	1.65217
									Npc1	1.64358
									Hsd17b4	1.54916
									Camk2a	1.4624
									Atg12	1.4488
									Tshz1	1.44557
									Gfra3	1.44496
									Rps14	1.38021
									Ccdc11	1.37141
									Rab27b	1.36306
									Zfp407	1.31053
									Acaa2	1.29906
									Snx24	1.28725
									6030446N20Rik	1.27403
									Dctn4	1.2653
									Me2	1.24272
									Gm1614	1.23902
									Isoc1	1.23159
									Mex3c	1.22428
									Dnd1	1.16671
									Rab18	1.11924
									Pcdhb14	1.08122
									Osbpl1a	1.07789
									Ndufa2	1.05579
									Cplx4	1.02243
									2010002N04Rik	1.02138
									Mbd1	1.0157
									Cdx1	1.01381
									0610009O20Rik	1.01278

## Sheet: TC10 vs CD8LL
up>1(74)			up>2(39)			up>5(18)			down>1(193)			down>2(160)			down>5(104)			down>10(63)			up top5			down top5
S_up1	f_up1		S_up2	f_up2		S_up5	f_up5		S_down1	f_down1		S_down2	f_down2		S_down5	f_down5		S_down10	f_down10		Symbol	CD8LL		Symbol	CD8LL
Mex3c	1.00809		Txnl4a	2.00658		Aldh7a1	5.2044		Gramd3	313.575		Gramd3	313.575		Gramd3	313.575		Gramd3	313.575		Lims2	195.978		Gramd3	313.575
Me2	1.01018		Cdx1	2.0169		Ctnna1	5.59078		D030074E01Rik	261.51		D030074E01Rik	261.51		D030074E01Rik	261.51		D030074E01Rik	261.51		Kif20a	189.48		D030074E01Rik	261.51
Pcdhb18	1.03761		Afg3l2	2.07855		Mcc	5.99478		Mppe1	258.523		Mppe1	258.523		Mppe1	258.523		Mppe1	258.523		Tubb6	184.123		Mppe1	258.523
Zfp407	1.04857		Gnpda1	2.17295		Hbegf	7.91176		Dcp2	112.246		Dcp2	112.246		Dcp2	112.246		Dcp2	112.246		Pdgfrb	113.966		Dcp2	112.246
Sra1	1.05733		Spire1	2.23464		Ablim3	9.38963		Txnl1	106.485		Txnl1	106.485		Txnl1	106.485		Txnl1	106.485		9430020K01Rik	49.2617		Txnl1	106.485
Ccdc112	1.05926		Slc39a6	2.31275		Bin1	9.6981		Brd8	104.598		Brd8	104.598		Brd8	104.598		Brd8	104.598
Mbd1	1.07075		Slmo1	2.44632		Pcdhb22	10.231		Crem	91.2393		Crem	91.2393		Crem	91.2393		Crem	91.2393
Rab18	1.07343		Mc5r	2.63068		Csf1r	10.5919		Apc	88.3899		Apc	88.3899		Apc	88.3899		Apc	88.3899
Isoc1	1.1253		Yipf5	2.73178		Pcdh1	15.6373		Pggt1b	81.9781		Pggt1b	81.9781		Pggt1b	81.9781		Pggt1b	81.9781
Hsd17b4	1.15455		Fech	2.91317		Cdo1	16.9236		Thoc1	72.1144		Thoc1	72.1144		Thoc1	72.1144		Thoc1	72.1144
Pcdhb4	1.21246		Pcdhb20	3.0574		Gm672	17.8852		Arsi	61.8497		Arsi	61.8497		Arsi	61.8497		Arsi	61.8497
Ndufa2	1.256		Hrh4	3.06314		Cdh2	26.4515		Fam13b	44.9162		Fam13b	44.9162		Fam13b	44.9162		Fam13b	44.9162
0610009O20Rik	1.32134		Lman1	3.09703		Dpysl3	27.7485		Diap1	44.1592		Diap1	44.1592		Diap1	44.1592		Diap1	44.1592
Pcdhb17	1.48031		Tcf4	3.30259		9430020K01Rik	49.2617		Galnt1	43.2328		Galnt1	43.2328		Galnt1	43.2328		Galnt1	43.2328
Rnf14	1.49327		Synpo	3.42117		Pdgfrb	113.966		Rock1	40.8281		Rock1	40.8281		Rock1	40.8281		Rock1	40.8281
Cbln2	1.49945		Myoz3	3.56308		Tubb6	184.123		Rbm22	38.2393		Rbm22	38.2393		Rbm22	38.2393		Rbm22	38.2393
Colec12	1.53203		Onecut2	3.60295		Kif20a	189.48		Matr3	37.5795		Matr3	37.5795		Matr3	37.5795		Matr3	37.5795
Usp14	1.55491		Rpl17	3.99945		Lims2	195.978		Phax	35.6508		Phax	35.6508		Phax	35.6508		Phax	35.6508
Slc12a2	1.62108		Fzd8	4.10972					Esco1	28.2417		Esco1	28.2417		Esco1	28.2417		Esco1	28.2417
Tcof1	1.62943		Eif1a	4.2132					Epc1	26.5602		Epc1	26.5602		Epc1	26.5602		Epc1	26.5602
Ppic	1.63506		Commd10	4.65693					Ythdc2	26.4687		Ythdc2	26.4687		Ythdc2	26.4687		Ythdc2	26.4687
Sil1	1.65133		Aldh7a1	5.2044					E230025N22Rik	26.0299		E230025N22Rik	26.0299		E230025N22Rik	26.0299		E230025N22Rik	26.0299
Pcdhb21	1.6926		Ctnna1	5.59078					Nfatc1	24.613		Nfatc1	24.613		Nfatc1	24.613		Nfatc1	24.613
2010002N04Rik	1.71028		Mcc	5.99478					Slc26a2	24.1644		Slc26a2	24.1644		Slc26a2	24.1644		Slc26a2	24.1644
Lama3	1.73368		Hbegf	7.91176					Epb4.1l4a	23.6705		Epb4.1l4a	23.6705		Epb4.1l4a	23.6705		Epb4.1l4a	23.6705
Acaa2	1.75104		Ablim3	9.38963					Rnf138	23.1504		Rnf138	23.1504		Rnf138	23.1504		Rnf138	23.1504
Nedd4l	1.75857		Bin1	9.6981					Tcerg1	21.7496		Tcerg1	21.7496		Tcerg1	21.7496		Tcerg1	21.7496
4732423E21Rik	1.8082		Pcdhb22	10.231					Tmed7	21.5281		Tmed7	21.5281		Tmed7	21.5281		Tmed7	21.5281
Pqlc1	1.81029		Csf1r	10.5919					Svil	20.2509		Svil	20.2509		Svil	20.2509		Svil	20.2509
6030446N20Rik	1.81802		Pcdh1	15.6373					Ptpn2	19.8022		Ptpn2	19.8022		Ptpn2	19.8022		Ptpn2	19.8022
Cyb5	1.86002		Cdo1	16.9236					Mro	18.4916		Mro	18.4916		Mro	18.4916		Mro	18.4916
Rprd1a	1.89033		Gm672	17.8852					5730494M16Rik	17.9355		5730494M16Rik	17.9355		5730494M16Rik	17.9355		5730494M16Rik	17.9355
Ier3ip1	1.94348		Cdh2	26.4515					Iws1	17.6565		Iws1	17.6565		Iws1	17.6565		Iws1	17.6565
Mocos	1.99141		Dpysl3	27.7485					Pcdhb10	17.6163		Pcdhb10	17.6163		Pcdhb10	17.6163		Pcdhb10	17.6163
Cd14	1.99693		9430020K01Rik	49.2617					Pik3c3	17.0271		Pik3c3	17.0271		Pik3c3	17.0271		Pik3c3	17.0271
Txnl4a	2.00658		Pdgfrb	113.966					Rnmt	16.629		Rnmt	16.629		Rnmt	16.629		Rnmt	16.629
Cdx1	2.0169		Tubb6	184.123					1110032A13Rik	16.5135		1110032A13Rik	16.5135		1110032A13Rik	16.5135		1110032A13Rik	16.5135
Afg3l2	2.07855		Kif20a	189.48					2010001M09Rik	15.8461		2010001M09Rik	15.8461		2010001M09Rik	15.8461		2010001M09Rik	15.8461
Gnpda1	2.17295		Lims2	195.978					Rbm27	15.7916		Rbm27	15.7916		Rbm27	15.7916		Rbm27	15.7916
Spire1	2.23464								Rell2	15.5288		Rell2	15.5288		Rell2	15.5288		Rell2	15.5288
Slc39a6	2.31275								Zfp236	15.3178		Zfp236	15.3178		Zfp236	15.3178		Zfp236	15.3178
Slmo1	2.44632								Sec11c	14.2637		Sec11c	14.2637		Sec11c	14.2637		Sec11c	14.2637
Mc5r	2.63068								Grpel2	14.0573		Grpel2	14.0573		Grpel2	14.0573		Grpel2	14.0573
Yipf5	2.73178								Fem1c	13.9052		Fem1c	13.9052		Fem1c	13.9052		Fem1c	13.9052
Fech	2.91317								Tmco6	13.9048		Tmco6	13.9048		Tmco6	13.9048		Tmco6	13.9048
Pcdhb20	3.0574								Kctd1	13.8386		Kctd1	13.8386		Kctd1	13.8386		Kctd1	13.8386
Hrh4	3.06314								1700034H14Rik	13.7993		1700034H14Rik	13.7993		1700034H14Rik	13.7993		1700034H14Rik	13.7993
Lman1	3.09703								Nars	13.5764		Nars	13.5764		Nars	13.5764		Nars	13.5764
Tcf4	3.30259								Arhgap26	13.5704		Arhgap26	13.5704		Arhgap26	13.5704		Arhgap26	13.5704
Synpo	3.42117								Hars	12.5738		Hars	12.5738		Hars	12.5738		Hars	12.5738
Myoz3	3.56308								Cep120	12.1431		Cep120	12.1431		Cep120	12.1431		Cep120	12.1431
Onecut2	3.60295								Ino80c	12.1129		Ino80c	12.1129		Ino80c	12.1129		Ino80c	12.1129
Rpl17	3.99945								Ankhd1	11.9241		Ankhd1	11.9241		Ankhd1	11.9241		Ankhd1	11.9241
Fzd8	4.10972								Slc14a2	11.9135		Slc14a2	11.9135		Slc14a2	11.9135		Slc14a2	11.9135
Eif1a	4.2132								Ftmt	11.7007		Ftmt	11.7007		Ftmt	11.7007		Ftmt	11.7007
Commd10	4.65693								Map3k2	11.547		Map3k2	11.547		Map3k2	11.547		Map3k2	11.547
Aldh7a1	5.2044								1500015A07Rik	10.9471		1500015A07Rik	10.9471		1500015A07Rik	10.9471		1500015A07Rik	10.9471
Ctnna1	5.59078								2210409D07Rik	10.627		2210409D07Rik	10.627		2210409D07Rik	10.627		2210409D07Rik	10.627
Mcc	5.99478								Zadh2	10.5596		Zadh2	10.5596		Zadh2	10.5596		Zadh2	10.5596
Hbegf	7.91176								Csnk1g3	10.4719		Csnk1g3	10.4719		Csnk1g3	10.4719		Csnk1g3	10.4719
Ablim3	9.38963								Adrb2	10.3348		Adrb2	10.3348		Adrb2	10.3348		Adrb2	10.3348
Bin1	9.6981								Ss18	10.1487		Ss18	10.1487		Ss18	10.1487		Ss18	10.1487
Pcdhb22	10.231								Srp19	10.0759		Srp19	10.0759		Srp19	10.0759		Srp19	10.0759
Csf1r	10.5919								Slc6a7	9.62678		Slc6a7	9.62678		Slc6a7	9.62678
Pcdh1	15.6373								Scgb3a2	9.24167		Scgb3a2	9.24167		Scgb3a2	9.24167
Cdo1	16.9236								Stard6	9.22984		Stard6	9.22984		Stard6	9.22984
Gm672	17.8852								St8sia5	8.85422		St8sia5	8.85422		St8sia5	8.85422
Cdh2	26.4515								Slc4a9	8.52784		Slc4a9	8.52784		Slc4a9	8.52784
Dpysl3	27.7485								Chmp1b	8.31313		Chmp1b	8.31313		Chmp1b	8.31313
9430020K01Rik	49.2617								Hdhd2	8.00499		Hdhd2	8.00499		Hdhd2	8.00499
Pdgfrb	113.966								Zfp532	7.97799		Zfp532	7.97799		Zfp532	7.97799
Tubb6	184.123								Socs6	7.89619		Socs6	7.89619		Socs6	7.89619
Kif20a	189.48								Gnal	7.73759		Gnal	7.73759		Gnal	7.73759
Lims2	195.978								Paip2	7.62788		Paip2	7.62788		Paip2	7.62788
									4933403F05Rik	7.61754		4933403F05Rik	7.61754		4933403F05Rik	7.61754
									Rnf165	7.5886		Rnf165	7.5886		Rnf165	7.5886
									Smad2	7.55732		Smad2	7.55732		Smad2	7.55732
									Rttn	7.34997		Rttn	7.34997		Rttn	7.34997
									Poli	7.3072		Poli	7.3072		Poli	7.3072
									Mapk4	7.16925		Mapk4	7.16925		Mapk4	7.16925
									Cplx4	7.06704		Cplx4	7.06704		Cplx4	7.06704
									Prrc1	6.93339		Prrc1	6.93339		Prrc1	6.93339
									Nol4	6.73387		Nol4	6.73387		Nol4	6.73387
									Ercc3	6.71308		Ercc3	6.71308		Ercc3	6.71308
									Gfra3	6.71256		Gfra3	6.71256		Gfra3	6.71256
									Taf7	6.70436		Taf7	6.70436		Taf7	6.70436
									Gm1614	6.55247		Gm1614	6.55247		Gm1614	6.55247
									Pcdhb3	6.5175		Pcdhb3	6.5175		Pcdhb3	6.5175
									Cul2	6.49681		Cul2	6.49681		Cul2	6.49681
									Tnfaip8	6.49121		Tnfaip8	6.49121		Tnfaip8	6.49121
									Apbb3	6.41386		Apbb3	6.41386		Apbb3	6.41386
									Cndp2	6.15105		Cndp2	6.15105		Cndp2	6.15105
									Hdac3	6.1154		Hdac3	6.1154		Hdac3	6.1154
									Stk32a	6.08883		Stk32a	6.08883		Stk32a	6.08883
									Kcng2	5.87506		Kcng2	5.87506		Kcng2	5.87506
									1700034E13Rik	5.71043		1700034E13Rik	5.71043		1700034E13Rik	5.71043
									Napg	5.47177		Napg	5.47177		Napg	5.47177
									2700062C07Rik	5.45945		2700062C07Rik	5.45945		2700062C07Rik	5.45945
									Zfp35	5.44729		Zfp35	5.44729		Zfp35	5.44729
									Pcdhb8	5.37518		Pcdhb8	5.37518		Pcdhb8	5.37518
									Egr1	5.36578		Egr1	5.36578		Egr1	5.36578
									Pcdhb15	5.33512		Pcdhb15	5.33512		Pcdhb15	5.33512
									Cxxc1	5.22649		Cxxc1	5.22649		Cxxc1	5.22649
									Mib1	5.15267		Mib1	5.15267		Mib1	5.15267
									Zmat2	4.92847		Zmat2	4.92847
									5430411K18Rik	4.8462		5430411K18Rik	4.8462
									Arhgap12	4.63743		Arhgap12	4.63743
									Pcdhb7	4.6019		Pcdhb7	4.6019
									Etf1	4.43677		Etf1	4.43677
									Zfp397	4.25755		Zfp397	4.25755
									Elac1	4.20427		Elac1	4.20427
									Reep5	4.11312		Reep5	4.11312
									Wdr36	4.05106		Wdr36	4.05106
									Fbn2	4.02327		Fbn2	4.02327
									Osbpl1a	3.99252		Osbpl1a	3.99252
									Cxxc5	3.98075		Cxxc5	3.98075
									BC031181	3.91117		BC031181	3.91117
									Sema6a	3.90833		Sema6a	3.90833
									4930503L19Rik	3.75195		4930503L19Rik	3.75195
									Dnd1	3.73346		Dnd1	3.73346
									Wdr33	3.70408		Wdr33	3.70408
									Lmnb1	3.64666		Lmnb1	3.64666
									Ndfip1	3.59039		Ndfip1	3.59039
									Csnk1a1	3.56253		Csnk1a1	3.56253
									Sft2d3	3.45071		Sft2d3	3.45071
									Pcdhb14	3.36275		Pcdhb14	3.36275
									Mapre2	3.35989		Mapre2	3.35989
									Ube2d2	3.28199		Ube2d2	3.28199
									Slc25a46	3.24999		Slc25a46	3.24999
									Cetn1	3.24059		Cetn1	3.24059
									Ccdc11	3.17169		Ccdc11	3.17169
									Ccbe1	3.15784		Ccbe1	3.15784
									D0H4S114	3.13619		D0H4S114	3.13619
									Wdr55	3.13116		Wdr55	3.13116
									Aqp4	3.09438		Aqp4	3.09438
									Neto1	3.08391		Neto1	3.08391
									Ammecr1l	3.03806		Ammecr1l	3.03806
									Riok3	2.75845		Riok3	2.75845
									Hars2	2.73895		Hars2	2.73895
									Pstpip2	2.69001		Pstpip2	2.69001
									Mbd2	2.6224		Mbd2	2.6224
									Fbxo38	2.55217		Fbxo38	2.55217
									Map3k8	2.54758		Map3k8	2.54758
									Plac8l1	2.54591		Plac8l1	2.54591
									Atp5a1	2.44589		Atp5a1	2.44589
									1700066B19Rik	2.28301		1700066B19Rik	2.28301
									Dsg2	2.26686		Dsg2	2.26686
									Srfbp1	2.21775		Srfbp1	2.21775
									C330018D20Rik	2.1864		C330018D20Rik	2.1864
									Spink3	2.17785		Spink3	2.17785
									Seh1l	2.16234		Seh1l	2.16234
									Elp2	2.15162		Elp2	2.15162
									Pcdhb1	2.14993		Pcdhb1	2.14993
									Polr2d	2.12413		Polr2d	2.12413
									Ctdp1	2.12162		Ctdp1	2.12162
									Ik	2.10468		Ik	2.10468
									Fchsd1	2.08078		Fchsd1	2.08078
									Slc35a4	2.07484		Slc35a4	2.07484
									Pcdhb6	2.02957		Pcdhb6	2.02957
									Pfdn1	2.02431		Pfdn1	2.02431
									Pias2	1.98122
									Lars	1.95642
									Zfp608	1.94208
									Rbbp8	1.90726
									Fgf1	1.90538
									Snrpd1	1.82265
									Hspa9	1.80212
									Impact	1.76934
									Snx2	1.71953
									Proc	1.71086
									Impa2	1.70871
									Nme5	1.64589
									Sap130	1.6332
									Snx24	1.61825
									Npc1	1.58312
									Ndst1	1.5581
									Tshz1	1.54069
									Pcdhb16	1.50261
									Zfp191	1.49418
									Rps14	1.46395
									Cd74	1.42874
									Dym	1.41601
									8030462N17Rik	1.33224
									Atg12	1.31192
									Nr3c1	1.25562
									Cabyr	1.2537
									Dctn4	1.2141
									Afap1l1	1.13561
									Camk2a	1.09882
									D18Ertd653e	1.09
									Psmg2	1.08345
									Rab27b	1.07985
									Gypc	1.00911

## Sheet: TC10 vs basal cell
up>1(44)			up>2(23)			up>5(9)			down>1(223)			down>2(194)			down>5(140)			down>10(84)			up top5			down top5
S_up1	f_up1		S_up2	f_up2		S_up5	f_up5		S_down1	f_down1		S_down2	f_down2		S_down5	f_down5		S_down10	f_down10		Symbol	basal		Symbol	basal
Zfp407	1.04673		Pcdhb7	2.10098		Gypc	6.82822		Scgb3a2	9703.68		Scgb3a2	9703.68		Scgb3a2	9703.68		Scgb3a2	9703.68		Lims2	42.2402		Scgb3a2	9703.68
Map3k8	1.05201		Dpysl3	2.13467		Cdh2	7.04312		Adrb2	421.91		Adrb2	421.91		Adrb2	421.91		Adrb2	421.91		Csf1r	36.2497		Adrb2	421.91
Apbb3	1.1458		Colec12	2.29196		Impact	8.3887		Kctd1	201.601		Kctd1	201.601		Kctd1	201.601		Kctd1	201.601		Pdgfrb	36.0187		Kctd1	201.601
Aldh7a1	1.19062		Hrh4	2.41582		Pcdhb20	10.2779		Epb4.1l4a	173.011		Epb4.1l4a	173.011		Epb4.1l4a	173.011		Epb4.1l4a	173.011		Bin1	16.3712		Epb4.1l4a	173.011
Cd74	1.19695		Pcdhb17	2.43029		Tubb6	11.3838		Apc	170.743		Apc	170.743		Apc	170.743		Apc	170.743		Tubb6	11.3838		Apc	170.743
Rps14	1.20995		Fech	2.43341		Bin1	16.3712		Dsg2	164.795		Dsg2	164.795		Dsg2	164.795		Dsg2	164.795
Onecut2	1.24459		Gnpda1	2.43685		Pdgfrb	36.0187		Aqp4	149.434		Aqp4	149.434		Aqp4	149.434		Aqp4	149.434
Dnd1	1.30343		Usp14	2.54593		Csf1r	36.2497		Mppe1	138.784		Mppe1	138.784		Mppe1	138.784		Mppe1	138.784
Riok3	1.32837		Pcdhb1	2.86782		Lims2	42.2402		Pggt1b	135.741		Pggt1b	135.741		Pggt1b	135.741		Pggt1b	135.741
Eif1a	1.34311		Me2	2.99698					Dcp2	131.465		Dcp2	131.465		Dcp2	131.465		Dcp2	131.465
Afg3l2	1.36696		Pqlc1	3.30243					Slc26a2	127.482		Slc26a2	127.482		Slc26a2	127.482		Slc26a2	127.482
Nr3c1	1.39123		Gm672	4.38681					Txnl1	118.984		Txnl1	118.984		Txnl1	118.984		Txnl1	118.984
Kif20a	1.4131		4930503L19Rik	4.53159					Phax	94.0529		Phax	94.0529		Phax	94.0529		Phax	94.0529
Rpl17	1.43759		9430020K01Rik	4.74869					Egr1	85.8619		Egr1	85.8619		Egr1	85.8619		Egr1	85.8619
Camk2a	1.48509		Gypc	6.82822					Snx24	79.5599		Snx24	79.5599		Snx24	79.5599		Snx24	79.5599
Tshz1	1.50793		Cdh2	7.04312					Gramd3	78.1185		Gramd3	78.1185		Gramd3	78.1185		Gramd3	78.1185
Rprd1a	1.68103		Impact	8.3887					Thoc1	77.8041		Thoc1	77.8041		Thoc1	77.8041		Thoc1	77.8041
Ier3ip1	1.85311		Pcdhb20	10.2779					Arhgap26	72.9143		Arhgap26	72.9143		Arhgap26	72.9143		Arhgap26	72.9143
Txnl4a	1.86645		Tubb6	11.3838					D030074E01Rik	71.1285		D030074E01Rik	71.1285		D030074E01Rik	71.1285		D030074E01Rik	71.1285
Yipf5	1.87038		Bin1	16.3712					Diap1	68.3389		Diap1	68.3389		Diap1	68.3389		Diap1	68.3389
Wdr55	1.88545		Pdgfrb	36.0187					Fgf1	64.9664		Fgf1	64.9664		Fgf1	64.9664		Fgf1	64.9664
Pcdhb7	2.10098		Csf1r	36.2497					Synpo	56.91		Synpo	56.91		Synpo	56.91		Synpo	56.91
Dpysl3	2.13467		Lims2	42.2402					Brd8	56.7847		Brd8	56.7847		Brd8	56.7847		Brd8	56.7847
Colec12	2.29196								Arsi	48.5753		Arsi	48.5753		Arsi	48.5753		Arsi	48.5753
Hrh4	2.41582								Mro	43.7978		Mro	43.7978		Mro	43.7978		Mro	43.7978
Pcdhb17	2.43029								Stk32a	43.3325		Stk32a	43.3325		Stk32a	43.3325		Stk32a	43.3325
Fech	2.43341								Grpel2	42.2398		Grpel2	42.2398		Grpel2	42.2398		Grpel2	42.2398
Gnpda1	2.43685								Rbm22	35.9045		Rbm22	35.9045		Rbm22	35.9045		Rbm22	35.9045
Usp14	2.54593								Nme5	35.3411		Nme5	35.3411		Nme5	35.3411		Nme5	35.3411
Pcdhb1	2.86782								Tmed7	30.5894		Tmed7	30.5894		Tmed7	30.5894		Tmed7	30.5894
Me2	2.99698								Rock1	29.4512		Rock1	29.4512		Rock1	29.4512		Rock1	29.4512
Pqlc1	3.30243								Nars	25.9349		Nars	25.9349		Nars	25.9349		Nars	25.9349
Gm672	4.38681								2210409D07Rik	25.5352		2210409D07Rik	25.5352		2210409D07Rik	25.5352		2210409D07Rik	25.5352
4930503L19Rik	4.53159								Esco1	23.0846		Esco1	23.0846		Esco1	23.0846		Esco1	23.0846
9430020K01Rik	4.74869								Galnt1	23.0209		Galnt1	23.0209		Galnt1	23.0209		Galnt1	23.0209
Gypc	6.82822								Proc	22.9771		Proc	22.9771		Proc	22.9771		Proc	22.9771
Cdh2	7.04312								Gm1614	22.8757		Gm1614	22.8757		Gm1614	22.8757		Gm1614	22.8757
Impact	8.3887								Ankhd1	22.766		Ankhd1	22.766		Ankhd1	22.766		Ankhd1	22.766
Pcdhb20	10.2779								Fzd8	22.6755		Fzd8	22.6755		Fzd8	22.6755		Fzd8	22.6755
Tubb6	11.3838								Ino80c	22.5804		Ino80c	22.5804		Ino80c	22.5804		Ino80c	22.5804
Bin1	16.3712								Sft2d3	22.0866		Sft2d3	22.0866		Sft2d3	22.0866		Sft2d3	22.0866
Pdgfrb	36.0187								Pik3c3	20.1938		Pik3c3	20.1938		Pik3c3	20.1938		Pik3c3	20.1938
Csf1r	36.2497								Zfp608	20.1549		Zfp608	20.1549		Zfp608	20.1549		Zfp608	20.1549
Lims2	42.2402								Cabyr	19.7465		Cabyr	19.7465		Cabyr	19.7465		Cabyr	19.7465
									1110032A13Rik	19.4784		1110032A13Rik	19.4784		1110032A13Rik	19.4784		1110032A13Rik	19.4784
									Pfdn1	18.1642		Pfdn1	18.1642		Pfdn1	18.1642		Pfdn1	18.1642
									Tcerg1	17.3011		Tcerg1	17.3011		Tcerg1	17.3011		Tcerg1	17.3011
									Rbm27	17.2609		Rbm27	17.2609		Rbm27	17.2609		Rbm27	17.2609
									Socs6	17.2302		Socs6	17.2302		Socs6	17.2302		Socs6	17.2302
									Rab27b	16.6752		Rab27b	16.6752		Rab27b	16.6752		Rab27b	16.6752
									Srp19	16.5674		Srp19	16.5674		Srp19	16.5674		Srp19	16.5674
									Zfp532	16.3164		Zfp532	16.3164		Zfp532	16.3164		Zfp532	16.3164
									Mib1	16.2474		Mib1	16.2474		Mib1	16.2474		Mib1	16.2474
									Spink3	16.1962		Spink3	16.1962		Spink3	16.1962		Spink3	16.1962
									Arhgap12	15.6189		Arhgap12	15.6189		Arhgap12	15.6189		Arhgap12	15.6189
									Sec11c	15.1698		Sec11c	15.1698		Sec11c	15.1698		Sec11c	15.1698
									Smad2	14.7866		Smad2	14.7866		Smad2	14.7866		Smad2	14.7866
									Iws1	14.3643		Iws1	14.3643		Iws1	14.3643		Iws1	14.3643
									Gnal	14.2913		Gnal	14.2913		Gnal	14.2913		Gnal	14.2913
									4933403F05Rik	13.8037		4933403F05Rik	13.8037		4933403F05Rik	13.8037		4933403F05Rik	13.8037
									St8sia5	13.3467		St8sia5	13.3467		St8sia5	13.3467		St8sia5	13.3467
									D0H4S114	13.3023		D0H4S114	13.3023		D0H4S114	13.3023		D0H4S114	13.3023
									1500015A07Rik	13.1026		1500015A07Rik	13.1026		1500015A07Rik	13.1026		1500015A07Rik	13.1026
									Neto1	13.0212		Neto1	13.0212		Neto1	13.0212		Neto1	13.0212
									Taf7	12.9839		Taf7	12.9839		Taf7	12.9839		Taf7	12.9839
									Lama3	12.9201		Lama3	12.9201		Lama3	12.9201		Lama3	12.9201
									Zfp397	12.8448		Zfp397	12.8448		Zfp397	12.8448		Zfp397	12.8448
									Matr3	12.5663		Matr3	12.5663		Matr3	12.5663		Matr3	12.5663
									Tnfaip8	12.2437		Tnfaip8	12.2437		Tnfaip8	12.2437		Tnfaip8	12.2437
									Snrpd1	12.144		Snrpd1	12.144		Snrpd1	12.144		Snrpd1	12.144
									Etf1	11.9352		Etf1	11.9352		Etf1	11.9352		Etf1	11.9352
									Pstpip2	11.8149		Pstpip2	11.8149		Pstpip2	11.8149		Pstpip2	11.8149
									Rnmt	11.7639		Rnmt	11.7639		Rnmt	11.7639		Rnmt	11.7639
									Prrc1	11.7222		Prrc1	11.7222		Prrc1	11.7222		Prrc1	11.7222
									Epc1	11.5809		Epc1	11.5809		Epc1	11.5809		Epc1	11.5809
									Ndst1	11.3929		Ndst1	11.3929		Ndst1	11.3929		Ndst1	11.3929
									Hdhd2	11.2466		Hdhd2	11.2466		Hdhd2	11.2466		Hdhd2	11.2466
									Plac8l1	10.9004		Plac8l1	10.9004		Plac8l1	10.9004		Plac8l1	10.9004
									Elac1	10.7458		Elac1	10.7458		Elac1	10.7458		Elac1	10.7458
									Ythdc2	10.7064		Ythdc2	10.7064		Ythdc2	10.7064		Ythdc2	10.7064
									Fam13b	10.6505		Fam13b	10.6505		Fam13b	10.6505		Fam13b	10.6505
									Mbd2	10.6005		Mbd2	10.6005		Mbd2	10.6005		Mbd2	10.6005
									Kcng2	10.5153		Kcng2	10.5153		Kcng2	10.5153		Kcng2	10.5153
									Srfbp1	10.4145		Srfbp1	10.4145		Srfbp1	10.4145		Srfbp1	10.4145
									Fem1c	9.99197		Fem1c	9.99197		Fem1c	9.99197
									Svil	9.93781		Svil	9.93781		Svil	9.93781
									Chmp1b	9.92039		Chmp1b	9.92039		Chmp1b	9.92039
									Hbegf	9.85533		Hbegf	9.85533		Hbegf	9.85533
									Tmco6	9.68001		Tmco6	9.68001		Tmco6	9.68001
									Reep5	9.67811		Reep5	9.67811		Reep5	9.67811
									Map3k2	9.16997		Map3k2	9.16997		Map3k2	9.16997
									E230025N22Rik	9.13679		E230025N22Rik	9.13679		E230025N22Rik	9.13679
									Fbn2	9.03573		Fbn2	9.03573		Fbn2	9.03573
									Npc1	9.03306		Npc1	9.03306		Npc1	9.03306
									Osbpl1a	9.01793		Osbpl1a	9.01793		Osbpl1a	9.01793
									1700034H14Rik	8.9997		1700034H14Rik	8.9997		1700034H14Rik	8.9997
									Ccdc112	8.75131		Ccdc112	8.75131		Ccdc112	8.75131
									Rttn	8.67713		Rttn	8.67713		Rttn	8.67713
									0610009O20Rik	8.63163		0610009O20Rik	8.63163		0610009O20Rik	8.63163
									Slc35a4	8.5209		Slc35a4	8.5209		Slc35a4	8.5209
									Paip2	8.45854		Paip2	8.45854		Paip2	8.45854
									Ptpn2	8.45833		Ptpn2	8.45833		Ptpn2	8.45833
									Ccbe1	8.45282		Ccbe1	8.45282		Ccbe1	8.45282
									Seh1l	8.38658		Seh1l	8.38658		Seh1l	8.38658
									BC031181	8.11105		BC031181	8.11105		BC031181	8.11105
									Zmat2	8.06251		Zmat2	8.06251		Zmat2	8.06251
									Wdr33	8.00171		Wdr33	8.00171		Wdr33	8.00171
									Cetn1	7.84981		Cetn1	7.84981		Cetn1	7.84981
									2010001M09Rik	7.61298		2010001M09Rik	7.61298		2010001M09Rik	7.61298
									Afap1l1	7.60907		Afap1l1	7.60907		Afap1l1	7.60907
									Gfra3	7.42797		Gfra3	7.42797		Gfra3	7.42797
									Ndfip1	7.02945		Ndfip1	7.02945		Ndfip1	7.02945
									Cndp2	7.00743		Cndp2	7.00743		Cndp2	7.00743
									Slc4a9	6.9739		Slc4a9	6.9739		Slc4a9	6.9739
									Zfp35	6.87447		Zfp35	6.87447		Zfp35	6.87447
									Ccdc11	6.83266		Ccdc11	6.83266		Ccdc11	6.83266
									Rnf165	6.80053		Rnf165	6.80053		Rnf165	6.80053
									Ablim3	6.76834		Ablim3	6.76834		Ablim3	6.76834
									Zfp236	6.71997		Zfp236	6.71997		Zfp236	6.71997
									5730494M16Rik	6.55451		5730494M16Rik	6.55451		5730494M16Rik	6.55451
									Cxxc1	6.53766		Cxxc1	6.53766		Cxxc1	6.53766
									Pcdhb8	6.45165		Pcdhb8	6.45165		Pcdhb8	6.45165
									Atp5a1	6.4507		Atp5a1	6.4507		Atp5a1	6.4507
									Hars	6.28234		Hars	6.28234		Hars	6.28234
									Dym	6.24681		Dym	6.24681		Dym	6.24681
									Poli	5.9654		Poli	5.9654		Poli	5.9654
									Cplx4	5.95221		Cplx4	5.95221		Cplx4	5.95221
									Elp2	5.87337		Elp2	5.87337		Elp2	5.87337
									Mc5r	5.83707		Mc5r	5.83707		Mc5r	5.83707
									Cep120	5.81441		Cep120	5.81441		Cep120	5.81441
									Cdo1	5.57325		Cdo1	5.57325		Cdo1	5.57325
									Cbln2	5.31515		Cbln2	5.31515		Cbln2	5.31515
									Slc6a7	5.28345		Slc6a7	5.28345		Slc6a7	5.28345
									Sap130	5.1689		Sap130	5.1689		Sap130	5.1689
									Pcdhb4	5.15981		Pcdhb4	5.15981		Pcdhb4	5.15981
									4732423E21Rik	5.15468		4732423E21Rik	5.15468		4732423E21Rik	5.15468
									Ppic	5.11584		Ppic	5.11584		Ppic	5.11584
									Mapre2	5.10206		Mapre2	5.10206		Mapre2	5.10206
									1700034E13Rik	5.02049		1700034E13Rik	5.02049		1700034E13Rik	5.02049
									C330018D20Rik	5.0204		C330018D20Rik	5.0204		C330018D20Rik	5.0204
									Fchsd1	4.93196		Fchsd1	4.93196
									Ftmt	4.90177		Ftmt	4.90177
									2700062C07Rik	4.89927		2700062C07Rik	4.89927
									Isoc1	4.86848		Isoc1	4.86848
									Hdac3	4.63064		Hdac3	4.63064
									Sema6a	4.60151		Sema6a	4.60151
									Napg	4.50673		Napg	4.50673
									Ube2d2	4.4759		Ube2d2	4.4759
									Slc25a46	4.39484		Slc25a46	4.39484
									Cxxc5	4.34923		Cxxc5	4.34923
									Wdr36	4.3221		Wdr36	4.3221
									Stard6	4.3217		Stard6	4.3217
									Nol4	4.23149		Nol4	4.23149
									Cul2	4.09406		Cul2	4.09406
									Mapk4	3.98336		Mapk4	3.98336
									Rnf138	3.78151		Rnf138	3.78151
									Csnk1g3	3.64992		Csnk1g3	3.64992
									Slc12a2	3.62735		Slc12a2	3.62735
									Lmnb1	3.56903		Lmnb1	3.56903
									Nfatc1	3.47467		Nfatc1	3.47467
									Pcdhb6	3.40069		Pcdhb6	3.40069
									Ss18	3.31992		Ss18	3.31992
									D18Ertd653e	3.26069		D18Ertd653e	3.26069
									Pias2	3.2552		Pias2	3.2552
									Snx2	3.23434		Snx2	3.23434
									6030446N20Rik	3.20557		6030446N20Rik	3.20557
									Acaa2	3.18315		Acaa2	3.18315
									5430411K18Rik	3.14887		5430411K18Rik	3.14887
									Pcdhb21	3.12817		Pcdhb21	3.12817
									Slc14a2	3.08722		Slc14a2	3.08722
									Impa2	3.02371		Impa2	3.02371
									Zadh2	3.01361		Zadh2	3.01361
									Tcof1	3.00171		Tcof1	3.00171
									8030462N17Rik	2.99671		8030462N17Rik	2.99671
									Crem	2.99115		Crem	2.99115
									Rell2	2.97243		Rell2	2.97243
									Pcdhb16	2.90374		Pcdhb16	2.90374
									Pcdhb3	2.85612		Pcdhb3	2.85612
									2010002N04Rik	2.83649		2010002N04Rik	2.83649
									Csnk1a1	2.77355		Csnk1a1	2.77355
									Slmo1	2.77292		Slmo1	2.77292
									Dctn4	2.63391		Dctn4	2.63391
									Pcdh1	2.48758		Pcdh1	2.48758
									Zfp191	2.42849		Zfp191	2.42849
									Rab18	2.41622		Rab18	2.41622
									Ercc3	2.38656		Ercc3	2.38656
									Ndufa2	2.3213		Ndufa2	2.3213
									Hspa9	2.29807		Hspa9	2.29807
									Ammecr1l	2.28124		Ammecr1l	2.28124
									Rbbp8	2.227		Rbbp8	2.227
									1700066B19Rik	2.21219		1700066B19Rik	2.21219
									Ctdp1	2.17199		Ctdp1	2.17199
									Ik	2.13045		Ik	2.13045
									Pcdhb18	2.07828		Pcdhb18	2.07828
									Fbxo38	1.88252
									Cd14	1.87148
									Nedd4l	1.86336
									Psmg2	1.85036
									Myoz3	1.82057
									Sil1	1.78144
									Lman1	1.70639
									Pcdhb10	1.67263
									Hsd17b4	1.59016
									Ctnna1	1.57013
									Mocos	1.56209
									Slc39a6	1.54603
									Polr2d	1.53748
									Spire1	1.53593
									Rnf14	1.5271
									Mcc	1.51065
									Cdx1	1.46948
									Pcdhb22	1.41541
									Cyb5	1.38975
									Atg12	1.37249
									Tcf4	1.37033
									Lars	1.36069
									Mex3c	1.28324
									Pcdhb15	1.27701
									Commd10	1.22696
									Pcdhb14	1.22509
									Sra1	1.09621
									Mbd1	1.0691
									Hars2	1.06123

## Sheet: TC10 vs duct cell
up>1(49)			up>2(27)			up>5(11)			down>1(218)			down>2(186)			down>5(126)			down>10(70)			up top5			down top5
S_up1	f_up1		S_up2	f_up2		S_up5	f_up5		S_down1	f_down1		S_down2	f_down2		S_down5	f_down5		S_down10	f_down10		Symbol	duct		Symbol	duct
Sra1	1.02937		Nr3c1	2.01039		9430020K01Rik	5.79177		Scgb3a2	5654.75		Scgb3a2	5654.75		Scgb3a2	5654.75		Scgb3a2	5654.75		Lims2	441.602		Scgb3a2	5654.75
Rpl17	1.0795		Apbb3	2.03771		Gypc	5.95901		Adrb2	367.149		Adrb2	367.149		Adrb2	367.149		Adrb2	367.149		Pdgfrb	25.4229		Adrb2	367.149
Nedd4l	1.13773		Usp14	2.18612		Tubb6	6.68195		Kctd1	215.301		Kctd1	215.301		Kctd1	215.301		Kctd1	215.301		Csf1r	19.7233		Kctd1	215.301
Rps14	1.14569		Pcdhb7	2.21484		Impact	10.0846		Epb4.1l4a	182.634		Epb4.1l4a	182.634		Epb4.1l4a	182.634		Epb4.1l4a	182.634		Bin1	16.9933		Epb4.1l4a	182.634
Hars2	1.16136		Pcdhb20	2.38253		Dpysl3	12.2012		Pggt1b	137.471		Pggt1b	137.471		Pggt1b	137.471		Pggt1b	137.471		Me2	14.9768		Pggt1b	137.471
Eif1a	1.16481		Yipf5	2.44422		Cdh2	14.8602		Apc	126.186		Apc	126.186		Apc	126.186		Apc	126.186
Commd10	1.16542		Myoz3	2.45981		Me2	14.9768		Slc26a2	104.917		Slc26a2	104.917		Slc26a2	104.917		Slc26a2	104.917
Cyb5	1.18029		Rprd1a	2.52651		Bin1	16.9933		Txnl1	103.116		Txnl1	103.116		Txnl1	103.116		Txnl1	103.116
Spire1	1.20628		Pcdhb17	2.60485		Csf1r	19.7233		Dsg2	85.9699		Dsg2	85.9699		Dsg2	85.9699		Dsg2	85.9699
Cd14	1.25124		Fech	2.71096		Pdgfrb	25.4229		Dcp2	79.7141		Dcp2	79.7141		Dcp2	79.7141		Dcp2	79.7141
Mbd1	1.46621		Pcdhb22	2.81747		Lims2	441.602		Thoc1	78.9267		Thoc1	78.9267		Thoc1	78.9267		Thoc1	78.9267
Wdr55	1.49412		Gm672	3.26618					Grpel2	75.7546		Grpel2	75.7546		Grpel2	75.7546		Grpel2	75.7546
Afg3l2	1.53256		Gnpda1	3.36301					Phax	71.0013		Phax	71.0013		Phax	71.0013		Phax	71.0013
Zfp407	1.5348		4930503L19Rik	3.9642					Gramd3	69.7006		Gramd3	69.7006		Gramd3	69.7006		Gramd3	69.7006
Onecut2	1.57546		Dnd1	4.02674					D030074E01Rik	67.5548		D030074E01Rik	67.5548		D030074E01Rik	67.5548		D030074E01Rik	67.5548
Pqlc1	1.62562		Colec12	4.07593					Diap1	65.255		Diap1	65.255		Diap1	65.255		Diap1	65.255
Tshz1	1.67732		9430020K01Rik	5.79177					Mppe1	63.6519		Mppe1	63.6519		Mppe1	63.6519		Mppe1	63.6519
Pcdhb18	1.8484		Gypc	5.95901					Aqp4	62.9562		Aqp4	62.9562		Aqp4	62.9562		Aqp4	62.9562
Camk2a	1.91808		Tubb6	6.68195					Brd8	43.0285		Brd8	43.0285		Brd8	43.0285		Brd8	43.0285
Txnl4a	1.9358		Impact	10.0846					Arhgap26	37.0694		Arhgap26	37.0694		Arhgap26	37.0694		Arhgap26	37.0694
Aldh7a1	1.95894		Dpysl3	12.2012					Egr1	32.059		Egr1	32.059		Egr1	32.059		Egr1	32.059
Ier3ip1	1.99173		Cdh2	14.8602					Nars	30.6192		Nars	30.6192		Nars	30.6192		Nars	30.6192
Nr3c1	2.01039		Me2	14.9768					1500015A07Rik	28.5312		1500015A07Rik	28.5312		1500015A07Rik	28.5312		1500015A07Rik	28.5312
Apbb3	2.03771		Bin1	16.9933					Rock1	27.7486		Rock1	27.7486		Rock1	27.7486		Rock1	27.7486
Usp14	2.18612		Csf1r	19.7233					Stk32a	26.6171		Stk32a	26.6171		Stk32a	26.6171		Stk32a	26.6171
Pcdhb7	2.21484		Pdgfrb	25.4229					Fgf1	26.6053		Fgf1	26.6053		Fgf1	26.6053		Fgf1	26.6053
Pcdhb20	2.38253		Lims2	441.602					Slc4a9	25.7529		Slc4a9	25.7529		Slc4a9	25.7529		Slc4a9	25.7529
Yipf5	2.44422								Snx24	25.3637		Snx24	25.3637		Snx24	25.3637		Snx24	25.3637
Myoz3	2.45981								Tmed7	25.3031		Tmed7	25.3031		Tmed7	25.3031		Tmed7	25.3031
Rprd1a	2.52651								Mro	24.2904		Mro	24.2904		Mro	24.2904		Mro	24.2904
Pcdhb17	2.60485								Gnal	24.033		Gnal	24.033		Gnal	24.033		Gnal	24.033
Fech	2.71096								Rbm22	23.6611		Rbm22	23.6611		Rbm22	23.6611		Rbm22	23.6611
Pcdhb22	2.81747								Ankhd1	21.4165		Ankhd1	21.4165		Ankhd1	21.4165		Ankhd1	21.4165
Gm672	3.26618								Pstpip2	20.9161		Pstpip2	20.9161		Pstpip2	20.9161		Pstpip2	20.9161
Gnpda1	3.36301								Galnt1	20.4103		Galnt1	20.4103		Galnt1	20.4103		Galnt1	20.4103
4930503L19Rik	3.9642								Synpo	19.2213		Synpo	19.2213		Synpo	19.2213		Synpo	19.2213
Dnd1	4.02674								Arsi	19.0608		Arsi	19.0608		Arsi	19.0608		Arsi	19.0608
Colec12	4.07593								Esco1	18.6595		Esco1	18.6595		Esco1	18.6595		Esco1	18.6595
9430020K01Rik	5.79177								Tcerg1	17.8002		Tcerg1	17.8002		Tcerg1	17.8002		Tcerg1	17.8002
Gypc	5.95901								Plac8l1	17.5142		Plac8l1	17.5142		Plac8l1	17.5142		Plac8l1	17.5142
Tubb6	6.68195								Lama3	17.3131		Lama3	17.3131		Lama3	17.3131		Lama3	17.3131
Impact	10.0846								Ino80c	17.1444		Ino80c	17.1444		Ino80c	17.1444		Ino80c	17.1444
Dpysl3	12.2012								Srp19	16.6204		Srp19	16.6204		Srp19	16.6204		Srp19	16.6204
Cdh2	14.8602								Etf1	16.2346		Etf1	16.2346		Etf1	16.2346		Etf1	16.2346
Me2	14.9768								Socs6	15.5839		Socs6	15.5839		Socs6	15.5839		Socs6	15.5839
Bin1	16.9933								Rbm27	15.3176		Rbm27	15.3176		Rbm27	15.3176		Rbm27	15.3176
Csf1r	19.7233								Npc1	15.3166		Npc1	15.3166		Npc1	15.3166		Npc1	15.3166
Pdgfrb	25.4229								Matr3	15.1116		Matr3	15.1116		Matr3	15.1116		Matr3	15.1116
Lims2	441.602								Pfdn1	14.771		Pfdn1	14.771		Pfdn1	14.771		Pfdn1	14.771
									Rab27b	14.7411		Rab27b	14.7411		Rab27b	14.7411		Rab27b	14.7411
									Sec11c	14.3819		Sec11c	14.3819		Sec11c	14.3819		Sec11c	14.3819
									Cdo1	14.2361		Cdo1	14.2361		Cdo1	14.2361		Cdo1	14.2361
									Ythdc2	14.1345		Ythdc2	14.1345		Ythdc2	14.1345		Ythdc2	14.1345
									Smad2	13.8479		Smad2	13.8479		Smad2	13.8479		Smad2	13.8479
									Pik3c3	13.447		Pik3c3	13.447		Pik3c3	13.447		Pik3c3	13.447
									Taf7	13.4235		Taf7	13.4235		Taf7	13.4235		Taf7	13.4235
									2210409D07Rik	13.3389		2210409D07Rik	13.3389		2210409D07Rik	13.3389		2210409D07Rik	13.3389
									Mbd2	13.0149		Mbd2	13.0149		Mbd2	13.0149		Mbd2	13.0149
									Ccdc11	12.9424		Ccdc11	12.9424		Ccdc11	12.9424		Ccdc11	12.9424
									Tnfaip8	12.918		Tnfaip8	12.918		Tnfaip8	12.918		Tnfaip8	12.918
									Zfp532	12.2229		Zfp532	12.2229		Zfp532	12.2229		Zfp532	12.2229
									Cabyr	11.9256		Cabyr	11.9256		Cabyr	11.9256		Cabyr	11.9256
									Stard6	11.2397		Stard6	11.2397		Stard6	11.2397		Stard6	11.2397
									Gm1614	11.1386		Gm1614	11.1386		Gm1614	11.1386		Gm1614	11.1386
									1110032A13Rik	11.133		1110032A13Rik	11.133		1110032A13Rik	11.133		1110032A13Rik	11.133
									Hbegf	10.9965		Hbegf	10.9965		Hbegf	10.9965		Hbegf	10.9965
									Fzd8	10.7696		Fzd8	10.7696		Fzd8	10.7696		Fzd8	10.7696
									Snrpd1	10.478		Snrpd1	10.478		Snrpd1	10.478		Snrpd1	10.478
									Reep5	10.201		Reep5	10.201		Reep5	10.201		Reep5	10.201
									Iws1	10.0812		Iws1	10.0812		Iws1	10.0812		Iws1	10.0812
									Mib1	9.91661		Mib1	9.91661		Mib1	9.91661
									2010001M09Rik	9.82567		2010001M09Rik	9.82567		2010001M09Rik	9.82567
									Hdhd2	9.59807		Hdhd2	9.59807		Hdhd2	9.59807
									4933403F05Rik	9.59056		4933403F05Rik	9.59056		4933403F05Rik	9.59056
									Chmp1b	9.41787		Chmp1b	9.41787		Chmp1b	9.41787
									Srfbp1	9.34561		Srfbp1	9.34561		Srfbp1	9.34561
									Fam13b	9.33154		Fam13b	9.33154		Fam13b	9.33154
									Ndst1	9.27447		Ndst1	9.27447		Ndst1	9.27447
									Arhgap12	9.06134		Arhgap12	9.06134		Arhgap12	9.06134
									Ptpn2	8.82813		Ptpn2	8.82813		Ptpn2	8.82813
									Mapk4	8.71461		Mapk4	8.71461		Mapk4	8.71461
									Rnmt	8.6199		Rnmt	8.6199		Rnmt	8.6199
									Ablim3	8.47504		Ablim3	8.47504		Ablim3	8.47504
									Prrc1	8.38173		Prrc1	8.38173		Prrc1	8.38173
									Hars	8.18561		Hars	8.18561		Hars	8.18561
									Seh1l	8.09565		Seh1l	8.09565		Seh1l	8.09565
									Neto1	8.03813		Neto1	8.03813		Neto1	8.03813
									St8sia5	7.96434		St8sia5	7.96434		St8sia5	7.96434
									Nme5	7.88075		Nme5	7.88075		Nme5	7.88075
									Epc1	7.8296		Epc1	7.8296		Epc1	7.8296
									Zmat2	7.68754		Zmat2	7.68754		Zmat2	7.68754
									Spink3	7.60229		Spink3	7.60229		Spink3	7.60229
									Slc35a4	7.49122		Slc35a4	7.49122		Slc35a4	7.49122
									Rnf165	7.43275		Rnf165	7.43275		Rnf165	7.43275
									Ftmt	7.37842		Ftmt	7.37842		Ftmt	7.37842
									Wdr33	7.27937		Wdr33	7.27937		Wdr33	7.27937
									Nol4	7.20203		Nol4	7.20203		Nol4	7.20203
									Fem1c	7.17536		Fem1c	7.17536		Fem1c	7.17536
									Ccdc112	7.08626		Ccdc112	7.08626		Ccdc112	7.08626
									Cndp2	6.98097		Cndp2	6.98097		Cndp2	6.98097
									Fbn2	6.96176		Fbn2	6.96176		Fbn2	6.96176
									Wdr36	6.89566		Wdr36	6.89566		Wdr36	6.89566
									Zfp608	6.8854		Zfp608	6.8854		Zfp608	6.8854
									Paip2	6.70569		Paip2	6.70569		Paip2	6.70569
									1700034H14Rik	6.59394		1700034H14Rik	6.59394		1700034H14Rik	6.59394
									Sft2d3	6.55941		Sft2d3	6.55941		Sft2d3	6.55941
									Pcdhb8	6.41665		Pcdhb8	6.41665		Pcdhb8	6.41665
									Pcdhb3	6.3184		Pcdhb3	6.3184		Pcdhb3	6.3184
									5730494M16Rik	6.28765		5730494M16Rik	6.28765		5730494M16Rik	6.28765
									BC031181	6.24697		BC031181	6.24697		BC031181	6.24697
									Kcng2	6.12527		Kcng2	6.12527		Kcng2	6.12527
									Proc	6.11456		Proc	6.11456		Proc	6.11456
									Lmnb1	6.07302		Lmnb1	6.07302		Lmnb1	6.07302
									Osbpl1a	6.06624		Osbpl1a	6.06624		Osbpl1a	6.06624
									Svil	6.01299		Svil	6.01299		Svil	6.01299
									Map3k2	5.96188		Map3k2	5.96188		Map3k2	5.96188
									Ccbe1	5.95589		Ccbe1	5.95589		Ccbe1	5.95589
									Rttn	5.82208		Rttn	5.82208		Rttn	5.82208
									Atp5a1	5.73117		Atp5a1	5.73117		Atp5a1	5.73117
									Cxxc1	5.51836		Cxxc1	5.51836		Cxxc1	5.51836
									Zfp397	5.45691		Zfp397	5.45691		Zfp397	5.45691
									Ndfip1	5.34279		Ndfip1	5.34279		Ndfip1	5.34279
									Cep120	5.24371		Cep120	5.24371		Cep120	5.24371
									Zfp236	5.084		Zfp236	5.084		Zfp236	5.084
									Dym	5.05881		Dym	5.05881		Dym	5.05881
									Cetn1	5.05434		Cetn1	5.05434		Cetn1	5.05434
									Afap1l1	4.94233		Afap1l1	4.94233
									Tmco6	4.91088		Tmco6	4.91088
									0610009O20Rik	4.83409		0610009O20Rik	4.83409
									Gfra3	4.76857		Gfra3	4.76857
									Slc12a2	4.53597		Slc12a2	4.53597
									Ctdp1	4.47328		Ctdp1	4.47328
									D0H4S114	4.38051		D0H4S114	4.38051
									Fchsd1	4.25299		Fchsd1	4.25299
									Ube2d2	4.18252		Ube2d2	4.18252
									Mc5r	4.17502		Mc5r	4.17502
									Slc39a6	4.15385		Slc39a6	4.15385
									Hdac3	4.09474		Hdac3	4.09474
									Elp2	4.00923		Elp2	4.00923
									Cul2	3.99236		Cul2	3.99236
									Crem	3.99198		Crem	3.99198
									Cbln2	3.9752		Cbln2	3.9752
									Acaa2	3.9736		Acaa2	3.9736
									Pcdh1	3.87718		Pcdh1	3.87718
									Pcdhb15	3.73512		Pcdhb15	3.73512
									Slc25a46	3.69763		Slc25a46	3.69763
									Hspa9	3.69487		Hspa9	3.69487
									2700062C07Rik	3.67895		2700062C07Rik	3.67895
									Pcdhb4	3.59186		Pcdhb4	3.59186
									Rell2	3.54808		Rell2	3.54808
									Sap130	3.51756		Sap130	3.51756
									Nfatc1	3.48514		Nfatc1	3.48514
									Zfp35	3.47721		Zfp35	3.47721
									Csnk1a1	3.42345		Csnk1a1	3.42345
									Isoc1	3.403		Isoc1	3.403
									Ss18	3.35336		Ss18	3.35336
									Impa2	3.25556		Impa2	3.25556
									Pcdhb6	3.25072		Pcdhb6	3.25072
									Napg	3.07556		Napg	3.07556
									Csnk1g3	3.03828		Csnk1g3	3.03828
									Cdx1	2.98035		Cdx1	2.98035
									Slc6a7	2.96439		Slc6a7	2.96439
									Rnf138	2.94736		Rnf138	2.94736
									Tcof1	2.83949		Tcof1	2.83949
									2010002N04Rik	2.7625		2010002N04Rik	2.7625
									5430411K18Rik	2.7351		5430411K18Rik	2.7351
									Snx2	2.73374		Snx2	2.73374
									Elac1	2.73314		Elac1	2.73314
									Slc14a2	2.66291		Slc14a2	2.66291
									C330018D20Rik	2.64612		C330018D20Rik	2.64612
									Sema6a	2.64527		Sema6a	2.64527
									Poli	2.57336		Poli	2.57336
									Map3k8	2.49558		Map3k8	2.49558
									Cplx4	2.40044		Cplx4	2.40044
									Pcdhb21	2.33939		Pcdhb21	2.33939
									Ppic	2.31162		Ppic	2.31162
									Rab18	2.23488		Rab18	2.23488
									Pcdhb10	2.22838		Pcdhb10	2.22838
									8030462N17Rik	2.15526		8030462N17Rik	2.15526
									Ammecr1l	2.1317		Ammecr1l	2.1317
									Fbxo38	2.11292		Fbxo38	2.11292
									Cxxc5	2.08831		Cxxc5	2.08831
									Mapre2	2.03686		Mapre2	2.03686
									Pias2	2.03346		Pias2	2.03346
									Ercc3	2.02669		Ercc3	2.02669
									Dctn4	2.00842		Dctn4	2.00842
									Rbbp8	1.99538
									Ik	1.98844
									6030446N20Rik	1.89808
									Ndufa2	1.85421
									Mcc	1.8128
									Pcdhb1	1.77511
									Mex3c	1.70523
									Slmo1	1.63612
									Ctnna1	1.60366
									Kif20a	1.57518
									Pcdhb16	1.57515
									Lman1	1.53585
									D18Ertd653e	1.47943
									Zadh2	1.46097
									E230025N22Rik	1.42585
									Atg12	1.39514
									Zfp191	1.39204
									4732423E21Rik	1.38759
									Psmg2	1.3708
									Hsd17b4	1.3598
									Sil1	1.32775
									Mocos	1.27498
									1700034E13Rik	1.25289
									Polr2d	1.23996
									Rnf14	1.17055
									Hrh4	1.15978
									Lars	1.14825
									Pcdhb14	1.1471
									1700066B19Rik	1.10769
									Riok3	1.10222
									Cd74	1.08702
									Tcf4	1.0086

## Sheet: TC5 vs fibro
up>1(173)			up>2(81)			up>5(17)			down>1(94)			down>2(31)			down>5(1)			down>10(1)			up top5			down top5
S_up1	f_up1		S_up2	f_up2		S_up5	f_up5		S_down1	f_down1		S_down2	f_down2		S_down5	f_down5		S_down10	f_down10		Symbol	fibroblast		Symbol	fibroblast
Fchsd1	1.01178		Gypc	2.0007		Taf7	5.34348		Cd74	11.0733		Cd74	11.0733		Cd74	11.0733		Cd74	11.0733		Dpysl3	226.343		Cd74	11.0733
6030446N20Rik	1.01672		Zfp191	2.03683		Tubb6	5.37661		Pcdhb16	4.11687		Pcdhb16	4.11687								Cdh2	167.954		Pcdhb16	4.11687
Mcc	1.02775		Gm672	2.04215		Rnf165	5.43913		Gnpda1	4.04994		Gnpda1	4.04994								Cd14	63.1388		Gnpda1	4.04994
Reep5	1.03399		Ccbe1	2.05167		Pfdn1	6.12794		Impa2	3.9946		Impa2	3.9946								Csf1r	51.5951		Impa2	3.9946
Mro	1.03559		Tcf4	2.0682		D18Ertd653e	8.1368		4930503L19Rik	3.98441		4930503L19Rik	3.98441								Sema6a	39.1863		4930503L19Rik	3.98441
Osbpl1a	1.05131		Zmat2	2.08421		Aldh7a1	9.66125		Myoz3	3.78587		Myoz3	3.78587
Cep120	1.0519		Ss18	2.13867		Dsg2	9.77085		Aqp4	3.77164		Aqp4	3.77164
Stk32a	1.06946		Usp14	2.13868		D0H4S114	16.1705		Nars	3.74312		Nars	3.74312
Synpo	1.07466		Txnl4a	2.14204		Lama3	17.0187		Pcdhb7	3.58024		Pcdhb7	3.58024
Rnmt	1.07676		Lims2	2.1562		Rab27b	23.1974		Camk2a	3.12046		Camk2a	3.12046
Slmo1	1.07773		Nol4	2.16226		Cdo1	30.5644		Stard6	2.97233		Stard6	2.97233
Slc4a9	1.08212		E230025N22Rik	2.1665		Hbegf	34.3565		Hspa9	2.83378		Hspa9	2.83378
Epc1	1.10173		Rock1	2.19448		Sema6a	39.1863		Pcdhb14	2.60181		Pcdhb14	2.60181
D030074E01Rik	1.10839		Chmp1b	2.19696		Csf1r	51.5951		Slc26a2	2.52924		Slc26a2	2.52924
Rnf14	1.14993		Zfp532	2.20053		Cd14	63.1388		Nfatc1	2.43663		Nfatc1	2.43663
Pcdhb3	1.15175		Pqlc1	2.20053		Cdh2	167.954		Onecut2	2.37168		Onecut2	2.37168
9430020K01Rik	1.1572		Adrb2	2.28384		Dpysl3	226.343		Pcdhb18	2.35065		Pcdhb18	2.35065
Rbm22	1.16361		Wdr55	2.28411					Zfp397	2.34445		Zfp397	2.34445
Cbln2	1.1645		Ctdp1	2.29962					Nr3c1	2.31474		Nr3c1	2.31474
Hrh4	1.16464		Ube2d2	2.31929					Iws1	2.26577		Iws1	2.26577
Yipf5	1.17346		Snrpd1	2.32765					Pcdhb15	2.22595		Pcdhb15	2.22595
4732423E21Rik	1.17877		Etf1	2.34954					Pcdhb21	2.17075		Pcdhb21	2.17075
Wdr36	1.17986		1700066B19Rik	2.36862					Scgb3a2	2.13755		Scgb3a2	2.13755
Slc39a6	1.18553		Npc1	2.39322					Pcdhb20	2.08055		Pcdhb20	2.08055
Dnd1	1.20184		Apbb3	2.40584					Snx24	2.07556		Snx24	2.07556
Socs6	1.2056		Mocos	2.42092					Rttn	2.04208		Rttn	2.04208
Ppic	1.20915		Fbxo38	2.44555					Matr3	2.03611		Matr3	2.03611
Kcng2	1.22389		Rell2	2.44586					Mc5r	2.02488		Mc5r	2.02488
St8sia5	1.23406		BC031181	2.4657					Pcdhb4	2.02128		Pcdhb4	2.02128
Pstpip2	1.23742		Ier3ip1	2.46744					1700034H14Rik	2.00838		1700034H14Rik	2.00838
Rprd1a	1.23992		Hdhd2	2.57431					5730494M16Rik	2.00053		5730494M16Rik	2.00053
Poli	1.24071		1110032A13Rik	2.60149					Txnl1	1.99168
Hars2	1.24128		8030462N17Rik	2.6519					0610009O20Rik	1.98908
Neto1	1.24467		Proc	2.70146					Slc14a2	1.98006
Rnf138	1.24512		Ercc3	2.72574					Pcdhb8	1.95819
Pggt1b	1.25685		Fbn2	2.78017					5430411K18Rik	1.94494
Nedd4l	1.26259		Hdac3	2.82416					Pcdhb10	1.92447
Dctn4	1.26566		Fzd8	2.85826					Tmed7	1.91503
Paip2	1.2681		C330018D20Rik	2.87409					Cxxc1	1.85189
Csnk1g3	1.30503		Tnfaip8	2.96885					Brd8	1.83891
Commd10	1.3087		Tmco6	2.9767					Thoc1	1.73175
Slc6a7	1.30984		Tshz1	3.09674					Psmg2	1.71015
Dym	1.3161		Galnt1	3.1619					Ino80c	1.69457
Mex3c	1.34523		Sil1	3.29306					Impact	1.67711
1500015A07Rik	1.34793		Lmnb1	3.36213					Snx2	1.63546
Sap130	1.35046		2010002N04Rik	3.40943					Colec12	1.63221
Tcerg1	1.36641		Crem	3.51339					Seh1l	1.62514
Riok3	1.37949		Ammecr1l	3.52663					Map3k8	1.59372
Zfp236	1.38927		Mib1	3.56724					4933403F05Rik	1.58449
Zadh2	1.39219		Mbd1	3.63753					Lars	1.55934
Pcdhb22	1.39655		Fam13b	3.75861					Pcdhb6	1.52701
1700034E13Rik	1.42592		Rbm27	3.77633					Map3k2	1.4846
Spink3	1.42608		Kif20a	3.77967					Sec11c	1.48439
Fech	1.43541		Fem1c	3.88079					Dcp2	1.46878
Ndst1	1.44006		Sra1	3.98442					Pcdhb1	1.45525
Csnk1a1	1.44148		Sft2d3	4.03125					Isoc1	1.44136
Srp19	1.45152		Bin1	4.37959					Acaa2	1.42451
Ndufa2	1.45196		Kctd1	4.38176					Cndp2	1.41313
Hsd17b4	1.48283		Ccdc112	4.69999					Prrc1	1.39246
Zfp407	1.48331		Ctnna1	4.80716					Plac8l1	1.37498
Afap1l1	1.48974		Egr1	4.81971					Ythdc2	1.36125
Svil	1.49601		Cyb5	4.91232					Atp5a1	1.32304
Diap1	1.52493		Slc25a46	4.92118					Rpl17	1.31521
Slc12a2	1.52611		Ablim3	4.94685					Afg3l2	1.30703
Pik3c3	1.52945		Taf7	5.34348					Cul2	1.30619
Pcdh1	1.5299		Tubb6	5.37661					2010001M09Rik	1.3061
Zfp608	1.54242		Rnf165	5.43913					Mbd2	1.25514
Apc	1.54267		Pfdn1	6.12794					Napg	1.25032
Tcof1	1.54502		D18Ertd653e	8.1368					Ptpn2	1.24774
2700062C07Rik	1.54829		Aldh7a1	9.66125					Cplx4	1.23043
Ndfip1	1.55108		Dsg2	9.77085					Gm1614	1.20625
Spire1	1.55939		D0H4S114	16.1705					Mapre2	1.19821
Ankhd1	1.57398		Lama3	17.0187					Pcdhb17	1.17387
Cabyr	1.58125		Rab27b	23.1974					Fgf1	1.1593
Zfp35	1.58158		Cdo1	30.5644					Pdgfrb	1.15419
Ik	1.58312		Hbegf	34.3565					Elac1	1.1519
Esco1	1.63337		Sema6a	39.1863					Arhgap26	1.13374
Polr2d	1.64		Csf1r	51.5951					Ftmt	1.11453
Me2	1.64763		Cd14	63.1388					Rbbp8	1.10901
Phax	1.68006		Cdh2	167.954					Gnal	1.09859
Grpel2	1.68576		Dpysl3	226.343					Eif1a	1.09772
Rab18	1.7303								Gfra3	1.08666
Cetn1	1.73247								Mapk4	1.08325
Gramd3	1.75528								Cdx1	1.07879
Slc35a4	1.76839								Arhgap12	1.07659
Wdr33	1.8468								Ccdc11	1.07371
Mppe1	1.85913								Arsi	1.07226
Elp2	1.88411								Cxxc5	1.02832
Epb4.1l4a	1.89509								Pias2	1.02565
Atg12	1.92464								Lman1	1.023
Nme5	1.9342								Rps14	1.0193
Hars	1.94257								Smad2	1.00596
Gypc	2.0007								2210409D07Rik	1.00305
Zfp191	2.03683								Srfbp1	1.00001
Gm672	2.04215
Ccbe1	2.05167
Tcf4	2.0682
Zmat2	2.08421
Ss18	2.13867
Usp14	2.13868
Txnl4a	2.14204
Lims2	2.1562
Nol4	2.16226
E230025N22Rik	2.1665
Rock1	2.19448
Chmp1b	2.19696
Zfp532	2.20053
Pqlc1	2.20053
Adrb2	2.28384
Wdr55	2.28411
Ctdp1	2.29962
Ube2d2	2.31929
Snrpd1	2.32765
Etf1	2.34954
1700066B19Rik	2.36862
Npc1	2.39322
Apbb3	2.40584
Mocos	2.42092
Fbxo38	2.44555
Rell2	2.44586
BC031181	2.4657
Ier3ip1	2.46744
Hdhd2	2.57431
1110032A13Rik	2.60149
8030462N17Rik	2.6519
Proc	2.70146
Ercc3	2.72574
Fbn2	2.78017
Hdac3	2.82416
Fzd8	2.85826
C330018D20Rik	2.87409
Tnfaip8	2.96885
Tmco6	2.9767
Tshz1	3.09674
Galnt1	3.1619
Sil1	3.29306
Lmnb1	3.36213
2010002N04Rik	3.40943
Crem	3.51339
Ammecr1l	3.52663
Mib1	3.56724
Mbd1	3.63753
Fam13b	3.75861
Rbm27	3.77633
Kif20a	3.77967
Fem1c	3.88079
Sra1	3.98442
Sft2d3	4.03125
Bin1	4.37959
Kctd1	4.38176
Ccdc112	4.69999
Ctnna1	4.80716
Egr1	4.81971
Cyb5	4.91232
Slc25a46	4.92118
Ablim3	4.94685
Taf7	5.34348
Tubb6	5.37661
Rnf165	5.43913
Pfdn1	6.12794
D18Ertd653e	8.1368
Aldh7a1	9.66125
Dsg2	9.77085
D0H4S114	16.1705
Lama3	17.0187
Rab27b	23.1974
Cdo1	30.5644
Hbegf	34.3565
Sema6a	39.1863
Csf1r	51.5951
Cd14	63.1388
Cdh2	167.954
Dpysl3	226.343

## Sheet: TC5 vs stem
up>1(190)			up>2(83)			up>5(18)			down>1(77)			down>2(21)			down>5(0)			down>1(0)			up top5			down top5
S_up1	f_up1		S_up2	f_up2		S_up5	f_up5		S_down1	f_down1		S_down2	f_down2		S_down5	f_down5		S_down10	f_down10		Symbol	stem		Symbol	stem
Cul2	1.0006		Ercc3	2.01591		Pcdh1	5.03431		Nars	4.60186		Nars	4.60186								Psmg2	80.6828		Nars	4.60186
Isoc1	1.00667		Epb4.1l4a	2.02746		BC031181	5.1973		Gypc	4.10947		Gypc	4.10947								Sema6a	52.2973		Gypc	4.10947
Hars	1.01424		Zmat2	2.02976		D18Ertd653e	6.47323		Pcdhb20	4.04423		Pcdhb20	4.04423								Csf1r	38.3969		Pcdhb20	4.04423
Nr3c1	1.01893		Pik3c3	2.03473		C330018D20Rik	7.18239		Camk2a	3.72127		Camk2a	3.72127								Lims2	28.9229		Camk2a	3.72127
Gfra3	1.02088		Adrb2	2.03626		Fgf1	7.49783		Pcdhb21	3.67252		Pcdhb21	3.67252								Lama3	19.59		Pcdhb21	3.67252
Socs6	1.0346		Tcf4	2.03922		4930503L19Rik	7.71916		Myoz3	3.5369		Myoz3	3.5369
Slc4a9	1.05372		Mcc	2.12342		Nme5	8.11019		Pcdhb18	3.37135		Pcdhb18	3.37135
Gm1614	1.06018		Chmp1b	2.15528		Dsg2	8.89321		Pcdhb15	3.3327		Pcdhb15	3.3327
5730494M16Rik	1.06402		Ino80c	2.20131		Afap1l1	8.94021		Pcdhb17	3.1761		Pcdhb17	3.1761
Cabyr	1.0725		Yipf5	2.21665		Pqlc1	9.16479		Arhgap12	3.10784		Arhgap12	3.10784
Csnk1a1	1.07531		Grpel2	2.21837		D0H4S114	9.21474		Aqp4	2.88243		Aqp4	2.88243
Lman1	1.07742		Ube2d2	2.21855		Rab27b	15.1306		Pcdhb22	2.84624		Pcdhb22	2.84624
Synpo	1.07939		Mib1	2.21979		Cdo1	17.3791		Zfp397	2.51924		Zfp397	2.51924
Mapre2	1.0914		Ndfip1	2.22823		Lama3	19.59		Map3k2	2.36071		Map3k2	2.36071
Elp2	1.10763		Fem1c	2.24038		Lims2	28.9229		Onecut2	2.27854		Onecut2	2.27854
Afg3l2	1.10955		Gramd3	2.25965		Csf1r	38.3969		Map3k8	2.2455		Map3k8	2.2455
Zadh2	1.11704		Sap130	2.26928		Sema6a	52.2973		Scgb3a2	2.16072		Scgb3a2	2.16072
Slc26a2	1.14451		Galnt1	2.29374		Psmg2	80.6828		Hspa9	2.14712		Hspa9	2.14712
Zfp236	1.14951		Acaa2	2.29887					Mc5r	2.14241		Mc5r	2.14241
Srp19	1.16138		Ppic	2.31132					Brd8	2.07395		Brd8	2.07395
Csnk1g3	1.16219		E230025N22Rik	2.31486					Cdx1	2.00227		Cdx1	2.00227
Impact	1.16459		Ankhd1	2.34003					Pcdhb16	1.93604
Crem	1.17044		Hsd17b4	2.37758					Colec12	1.85606
Pcdhb14	1.17918		Tshz1	2.38054					Slmo1	1.77585
Rock1	1.18199		Hars2	2.39746					Stard6	1.70906
4933403F05Rik	1.18327		Zfp407	2.47976					Lars	1.66211
Cep120	1.19367		Nol4	2.50685					Srfbp1	1.60965
Zfp35	1.19868		Thoc1	2.52349					Nfatc1	1.56003
Wdr55	1.20131		Slc35a4	2.5731					Pcdhb10	1.55112
Apbb3	1.2066		Nedd4l	2.63554					Seh1l	1.52949
Hrh4	1.2124		Gm672	2.66467					Tcerg1	1.52874
Osbpl1a	1.21351		Commd10	2.7344					Iws1	1.52051
Gnpda1	1.22327		Ier3ip1	2.78671					Rttn	1.49869
Sil1	1.23555		Ndst1	2.98927					Zfp532	1.49636
Pstpip2	1.23669		1700066B19Rik	3.00816					Arhgap26	1.49237
Fbxo38	1.24117		Cd14	3.01563					Cbln2	1.48771
Rbm22	1.2515		Mppe1	3.06131					Pias2	1.47586
Mbd2	1.25358		Aldh7a1	3.19416					Ptpn2	1.44213
Mex3c	1.25408		Fam13b	3.32717					Pcdhb6	1.41597
Cxxc1	1.26028		Proc	3.37317					Rnf138	1.41519
Slc39a6	1.27304		1110032A13Rik	3.39582					Epc1	1.39383
Dnd1	1.28316		Pfdn1	3.46411					Impa2	1.35616
1700034E13Rik	1.29233		Me2	3.55047					Tmed7	1.33584
Spire1	1.29576		Esco1	3.56349					Rnmt	1.32173
Gnal	1.29902		Lmnb1	3.57081					Kctd1	1.3079
Rps14	1.30049		Reep5	3.66223					Pcdhb8	1.26751
Tnfaip8	1.31248		Poli	3.72554					Pggt1b	1.25993
Fchsd1	1.31547		Cndp2	3.73464					5430411K18Rik	1.25958
Txnl1	1.31755		Cyb5	3.76756					Rell2	1.24797
Svil	1.33722		Rnf165	3.8442					Cplx4	1.23274
Rab18	1.36005		Hbegf	3.87507					Pcdhb1	1.21751
Pcdhb7	1.36101		Tubb6	3.96231					Slc12a2	1.20194
2010001M09Rik	1.36264		Ctnna1	4.15866					Rpl17	1.18351
Plac8l1	1.36769		Mocos	4.2057					Matr3	1.16576
6030446N20Rik	1.36975		Npc1	4.21348					Wdr33	1.16047
2700062C07Rik	1.38971		Sft2d3	4.23809					Arsi	1.14216
Phax	1.397		Sec11c	4.24031					1700034H14Rik	1.13079
Ctdp1	1.4125		Slc25a46	4.26533					Tmco6	1.12081
Hdac3	1.44009		Ablim3	4.34411					Snx24	1.10496
Neto1	1.44235		Ammecr1l	4.62333					Wdr36	1.10284
1500015A07Rik	1.44306		Cxxc5	4.64725					Ccdc112	1.09445
Fzd8	1.4472		Mbd1	4.73165					Prrc1	1.09023
Hdhd2	1.44929		Cd74	4.79062					Ccdc11	1.08329
Pdgfrb	1.45467		Rbm27	4.81965					4732423E21Rik	1.07947
Napg	1.46897		Dpysl3	4.86285					Pcdhb4	1.07534
Pcdhb3	1.46971		Pcdh1	5.03431					D030074E01Rik	1.0706
Riok3	1.49982		BC031181	5.1973					Paip2	1.06336
Dym	1.50154		D18Ertd653e	6.47323					Mapk4	1.05745
Dctn4	1.50413		C330018D20Rik	7.18239					Stk32a	1.05419
Atg12	1.50767		Fgf1	7.49783					Egr1	1.04421
Ythdc2	1.51861		4930503L19Rik	7.71916					Rprd1a	1.02255
Zfp608	1.51867		Nme5	8.11019					Ftmt	1.01993
Snrpd1	1.52557		Dsg2	8.89321					Kif20a	1.01746
2010002N04Rik	1.53668		Afap1l1	8.94021					Etf1	1.01624
Cdh2	1.55428		Pqlc1	9.16479					2210409D07Rik	1.0101
Ccbe1	1.55579		D0H4S114	9.21474					Elac1	1.00696
Kcng2	1.55797		Rab27b	15.1306					Rbbp8	1.00071
Bin1	1.5727		Cdo1	17.3791
Snx2	1.583		Lama3	19.59
0610009O20Rik	1.58481		Lims2	28.9229
Ss18	1.58671		Csf1r	38.3969
Ik	1.59013		Sema6a	52.2973
Diap1	1.61027		Psmg2	80.6828
Rnf14	1.64182
Cetn1	1.6681
Mro	1.67698
Apc	1.68557
Fbn2	1.69798
Eif1a	1.70105
Dcp2	1.70948
Smad2	1.72104
St8sia5	1.72604
Tcof1	1.74205
Slc6a7	1.77861
Txnl4a	1.78396
8030462N17Rik	1.80138
Slc14a2	1.83867
Polr2d	1.84951
9430020K01Rik	1.85445
Zfp191	1.8548
Ndufa2	1.8549
Fech	1.93252
Sra1	1.94582
Atp5a1	1.95087
Usp14	1.96988
Taf7	1.9713
Spink3	1.98213
Ercc3	2.01591
Epb4.1l4a	2.02746
Zmat2	2.02976
Pik3c3	2.03473
Adrb2	2.03626
Tcf4	2.03922
Mcc	2.12342
Chmp1b	2.15528
Ino80c	2.20131
Yipf5	2.21665
Grpel2	2.21837
Ube2d2	2.21855
Mib1	2.21979
Ndfip1	2.22823
Fem1c	2.24038
Gramd3	2.25965
Sap130	2.26928
Galnt1	2.29374
Acaa2	2.29887
Ppic	2.31132
E230025N22Rik	2.31486
Ankhd1	2.34003
Hsd17b4	2.37758
Tshz1	2.38054
Hars2	2.39746
Zfp407	2.47976
Nol4	2.50685
Thoc1	2.52349
Slc35a4	2.5731
Nedd4l	2.63554
Gm672	2.66467
Commd10	2.7344
Ier3ip1	2.78671
Ndst1	2.98927
1700066B19Rik	3.00816
Cd14	3.01563
Mppe1	3.06131
Aldh7a1	3.19416
Fam13b	3.32717
Proc	3.37317
1110032A13Rik	3.39582
Pfdn1	3.46411
Me2	3.55047
Esco1	3.56349
Lmnb1	3.57081
Reep5	3.66223
Poli	3.72554
Cndp2	3.73464
Cyb5	3.76756
Rnf165	3.8442
Hbegf	3.87507
Tubb6	3.96231
Ctnna1	4.15866
Mocos	4.2057
Npc1	4.21348
Sft2d3	4.23809
Sec11c	4.24031
Slc25a46	4.26533
Ablim3	4.34411
Ammecr1l	4.62333
Cxxc5	4.64725
Mbd1	4.73165
Cd74	4.79062
Rbm27	4.81965
Dpysl3	4.86285
Pcdh1	5.03431
BC031181	5.1973
D18Ertd653e	6.47323
C330018D20Rik	7.18239
Fgf1	7.49783
4930503L19Rik	7.71916
Nme5	8.11019
Dsg2	8.89321
Afap1l1	8.94021
Pqlc1	9.16479
D0H4S114	9.21474
Rab27b	15.1306
Cdo1	17.3791
Lama3	19.59
Lims2	28.9229
Csf1r	38.3969
Sema6a	52.2973
Psmg2	80.6828

[truncated: 12 more sheets: TC5 vs ATII, TC5 vs CD8BL, TC5 vs CD8LL, TC5 vs basal cell, TC5 vs duct cell, TCs vs fibro, TCs vs stem, TCs vs ATII, TCs vs CD8BL, TCs vs CD8LL, TCs vs basal cell, TCs vs duct cell]
